# Supplementary material for: Distinct metabolic profiles associated with autism spectrum disorder versus cancer in individuals with germline PTEN mutations
Source: NPJ Genom Med. 2022 Mar 3;7:16. doi: 10.1038/s41525-022-00289-x (PMC8894426; doi:10.1038/s41525-022-00289-x)
Supplement: Supplementary file 2 — Dataset 1 [file 41525_2022_289_MOESM2_ESM.xlsx]

## Sheet: Suppl Table 2
Matrix	Comparison	Metabolite ID	log2FC	Average expression	t	P Value	Adjusted P Value	B	CHEM_ID	LIB_ID	COMP_ID	SUPER_PATHWAY	SUB_PATHWAY	INCHIKEY	SMILES	CHEMICAL_NAME	PLOT_NAME	CAS	CHEMSPIDER	HMDB	KEGG	PUBCHEM	PLATFORM
Cell	ASD/DD vs Cancer	met100000652	-1.73957	-0.0901178	-4.58603	8.37353e-05	0.00900155	1.50186	100000652	402	52625	Lipid	Phosphatidylglycerol (PG)	BIABMEZBCHDPBV-BEBVUIBBBA	OCC(COP(O)(OC[C@@]([H])(COC(CCCCCCCCCCCCCCC)=O)OC(CCCCCCCCCCCCCCC)=O)=O)O	1,2-dipalmitoyl-GPG (16:0/16:0)	1,2-dipalmitoyl-GPG (16:0/16:0)	200880-41-7	10020701	HMDB0010570	NA	11846227	Pos Late
Cell	ASD/DD vs Cancer	met100001407	1.33941	-0.00218641	4.66439	6.7535e-05	0.00900155	1.70244	100001407	305	34410	Lipid	Phospholipid Metabolism	WVIMUEUQJFPNDK-UHFFFAOYAX	OC1C(N(C=CC(N)=N2)C2=O)OC(COP(OP(OCCN)(O)=O)(O)=O)C1O	cytidine-5'-diphosphoethanolamine	CDP-ethanolamine	72842-05-8	287	HMDB0001564	C00570	123727	Polar
Cell	ASD/DD vs Cancer	met100002106	0.739561	-0.00149302	4.00193	0.000408303	0.0376222	0.0262768	100002106	402	37529	Lipid	Sphingomyelins	NBEADXWAAWCCDG-QDDWGVBQBP	O=C(CCCCCCC/C=C\CCCCCCCC)N[C@@](COP([O-])(OCC[N+](C)(C)C)=O)([C@](O)(/C=C/CCCCCCCCCCCCC)[H])[H]	sphingomyelin (d18:1/18:1, d18:2/18:0)	sphingomyelin (d18:1/18:1, d18:2/18:0)	108392-10-5	4947837	HMDB0012101	NA	6443882	Pos Late
Cell	ASD/DD vs Cancer	met100008905	0.580427	0.0945689	4.99202	2.71656e-05	0.00772928	2.55139	100008905	402	52457	Lipid	Phosphatidylcholine (PC)	SNKAWJBJQDLSFF-NVKMUCNABJ	O=C(CCCCCCC/C=C\CCCCCCCC)OC[C@@]([H])(OC(CCCCCCC/C=C\CCCCCCCC)=O)COP([O-])(OCC[N+](C)(C)C)=O	1,2-dioleoyl-GPC (18:1/18:1)	1,2-dioleoyl-GPC (18:1/18:1)	4235-95-4	8525772	HMDB0000593	NA	10350317	Pos Late
Cell	ASD/DD vs Cancer	met100009130	0.671909	0.220765	3.86376	0.000591997	0.0477298	-0.318094	100009130	402	52697	Lipid	Phosphatidylcholine (PC)	NA	O=C(CCCCCCC/C=C\CCCCCCCC)OC[C@]([H])(COP(OCC[N+](C)(C)C)([O-])=O)OC(CC/C=C\C/C=C\C/C=C\C/C=C\C/C=C\C/C=C\CC)=O	1-oleoyl-2-docosahexaenoyl-GPC (18:1/22:6)*	1-oleoyl-2-docosahexaenoyl-GPC (18:1/22:6)*	NA	24766785	HMDB0008123	NA	24778955	Pos Late
Cell	ASD/DD vs Cancer	met100009220	0.680553	0.0723014	4.89035	3.59502e-05	0.00772928	2.28981	100009220	402	53209	Lipid	Phosphatidylethanolamine (PE)	NA	O=C(CCCCCCC/C=C\CCCCCCCC)OC[C@]([H])(COP(OCCN)(O)=O)OC(CC/C=C\C/C=C\C/C=C\C/C=C\C/C=C\C/C=C\CC)=O	1-oleoyl-2-docosahexaenoyl-GPE (18:1/22:6)*	1-oleoyl-2-docosahexaenoyl-GPE (18:1/22:6)*	NA	24768542	HMDB0009078	NA	52922113	Pos Late
Cell	ASD/DD vs Cancer	met100010948	-1.29266	-0.0414308	-4.61059	7.82808e-05	0.00900155	1.56468	100010948	402	54990	Lipid	Diacylglycerol	NA	CCCCCCCCCCCCCCCC(OCC(CO)OC(CCCCCCCCCCCCCCC)=O)=O	palmitoyl-palmitoyl-glycerol (16:0/16:0) [2]*	palmitoyl-palmitoyl-glycerol (16:0/16:0) [2]*	NA	NA	HMDB0007098	NA	644078	Pos Late
Cell	ASD/DD vs Cancer	met232	-0.886029	0.0780774	-4.99825	2.69734e-05	0.00772928	2.55914	232	400	15497	Amino Acid	Urea cycle; Arginine and Proline Metabolism	KDZOASGQNOPSCU-UHFFFAOYAF	NC(C(O)=O)CCCNC(NC(C(O)=O)CC(O)=O)=N	argininosuccinate	argininosuccinate	156637-58-0	805	HMDB0000052	C03406	60150382	Pos Early
Cell	CancerASD/DD vs ASD/DD	met100000263	1.1205	0.251532	3.71814	0.00087697	0.0404032	-0.66554	100000263	400	15716	Amino Acid	Histidine Metabolism	ACZFBYCNAVEFLC-YFKPBYRVBI	OC(C(O)=O)CC1=CN=CN1	imidazole lactate	imidazole lactate	14403-45-3	389128	HMDB0002320	C05568	793	Pos Early
Cell	CancerASD/DD vs ASD/DD	met100000787	1.38089	0.299275	3.58061	0.00126083	0.0478372	-0.999245	100000787	305	22185	Amino Acid	Alanine and Aspartate Metabolism	OTCCIMWXFLJLIA-BYPYZUCNBM	OC([C@@H](NC(C)=O)CC(O)=O)=O	N-acetylaspartate (NAA)	N-acetylaspartate (NAA)	997-55-7,997-55-7	58576	HMDB0000812	C01042	65065	Polar
Cell	CancerASD/DD vs ASD/DD	met100001263	0.618327	0.0309521	4.14612	0.000276381	0.019384	0.399768	100001263	402	33955	Lipid	Lysophospholipid	ASWBNKHCZGQVJV-UHFFFAOYAM	O=P(OCC[N+](C)(C)C)([O-])OCC(O)COC(CCCCCCCCCCCCCCC)=O	1-palmitoyl-GPC (16:0)	1-palmitoyl-GPC (16:0)	17364-16-8	78064	HMDB0010382	C04102	86554	Pos Late
Cell	CancerASD/DD vs ASD/DD	met100001272	0.557804	0.104097	4.24854	0.000209193	0.0171161	0.65777	100001272	402	48258	Lipid	Lysophospholipid	YAMUFBLWGFFICM-PTGWMXDIBX	O[C@H](COC(CCCCCCC/C=C\CCCCCCCC)=O)COP(OCC[N+](C)(C)C)([O-])=O	1-oleoyl-GPC (18:1)	1-oleoyl-GPC (18:1)	19420-56-5	17240641	HMDB0002815	C03916	16081932	Pos Late
Cell	CancerASD/DD vs ASD/DD	met100001569	0.627487	0.171751	4.24314	0.000212293	0.0171161	0.64414	100001569	402	35628	Lipid	Lysophospholipid	PYVRVRFVLRNJLY-MZMPXXGTBD	O=P(OCC[NH3+])([O-])OC[C@H](O)COC(CCCCCCC\C=C/CCCCCCCC)=O	1-oleoyl-GPE (18:1)	1-oleoyl-GPE (18:1)	89576-29-4	7826021	HMDB0011506	NA	9547071	Pos Late
Cell	CancerASD/DD vs ASD/DD	met100001570	0.811196	0.1514	4.58903	8.28307e-05	0.0171161	1.51811	100001570	402	36600	Lipid	Lysophospholipid	DBHKHNGBVGWQJE-HZJYTTRNBF	O=P(OCC(O)COC(CCCCCCC/C=C\C/C=C\CCCCC)=O)(O)OCCN	1-linoleoyl-GPE (18:2)*	1-linoleoyl-GPE (18:2)*	NA	21403170	HMDB0011507	NA	52925130	Pos Late
Cell	CancerASD/DD vs ASD/DD	met100002875	0.639524	0.0695459	3.82862	0.000651749	0.0344344	-0.39261	100002875	402	52474	Lipid	Lysoplasmalogen	HTZINLFNXLXRBC-CQLBIITFBS	CCCCCCCCCCCCCC/C=C\OC[C@H](COP([O-])(OCC[N+](C)(C)C)=O)O	1-(1-enyl-palmitoyl)-GPC (P-16:0)*	1-(1-enyl-palmitoyl)-GPC (P-16:0)*	NA	9093054	HMDB0010407	NA	10917802	Pos Late
Cell	CancerASD/DD vs ASD/DD	met100003000	0.88854	0.0702295	5.346	1.02995e-05	0.00464746	3.45496	100003000	402	39270	Lipid	Lysoplasmalogen	QYTPGOPLNFESQC-RLHAVTDZBD	O=P(OCC[NH3+])([O-])OC[C@H](O)CO/C=C/CCCCCCCCCCCCCC	1-(1-enyl-palmitoyl)-GPE (P-16:0)*	1-(1-enyl-palmitoyl)-GPE (P-16:0)*	NA	10471193	HMDB0011152	NA	NA	Pos Late
Cell	CancerASD/DD vs ASD/DD	met100005372	0.686089	0.159792	4.47546	0.000112508	0.0171161	1.23307	100005372	402	44621	Lipid	Lysoplasmalogen	NA	O=P(OCC[NH3+])([O-])OC[C@H](O)CO/C=C/CCCCCC/C=C/CCCCCCCC	1-(1-enyl-oleoyl)-GPE (P-18:1)*	1-(1-enyl-oleoyl)-GPE (P-18:1)*	NA	NA	NA	NA	NA	Pos Late
Cell	CancerASD/DD vs ASD/DD	met100008916	-1.14067	0.150669	-5.22621	1.44107e-05	0.00464746	3.14356	100008916	402	52611	Lipid	Phosphatidylcholine (PC)	NA	O=C(CC/C=C\C/C=C\C/C=C\C/C=C\C/C=C\C/C=C\CC)O[C@H](COC(CCCCCCCCCCCCCCCCC)=O)CO[P](OCC[N+](C)(C)C)([O-])=O	1-stearoyl-2-docosahexaenoyl-GPC (18:0/22:6)	1-stearoyl-2-docosahexaenoyl-GPC (18:0/22:6)	59403-52-0	NA	HMDB0008057	NA	24778876	Pos Late
Cell	CancerASD/DD vs ASD/DD	met100008920	-1.03317	0.198472	-4.39191	0.00014245	0.0171161	1.01512	100008920	402	52615	Lipid	Sphingomyelins	NA	O=C(N[C@@]([C@]([H])(O)/C=C/CCCCCCCCCCCCC)([H])COP([O-])(OCC[N+](C)(C)C)=O)CCCCCCCCCCCCCCCC	sphingomyelin (d18:1/17:0, d17:1/18:0, d19:1/16:0)	sphingomyelin (d18:1/17:0, d17:1/18:0, d19:1/16:0)	121999-64-2	NA	HMDB0240620,HMDB0240609,HMDB0240622	NA	46891763	Pos Late
Cell	CancerASD/DD vs ASD/DD	met100008977	-0.623528	0.165003	-4.02641	0.000382198	0.0224107	0.0998325	100008977	402	52447	Lipid	Phosphatidylethanolamine (PE)	ANRKEHNWXKCXDB-BHFWLYLHBY	O=C(CCCCCCCCCCCCCCCCC)OC[C@]([H])(COP(OCCN)(O)=O)OC(CCC/C=C\C/C=C\C/C=C\C/C=C\CCCCC)=O	1-stearoyl-2-arachidonoyl-GPE (18:0/20:4)	1-stearoyl-2-arachidonoyl-GPE (18:0/20:4)	NA	4451158	HMDB0009003	C05210	5289133	Pos Late
Cell	CancerASD/DD vs ASD/DD	met100008991	-0.514957	0.15197	-3.55057	0.00135886	0.0486924	-1.06879	100008991	402	52465	Lipid	Phosphatidylethanolamine (PE)	MPWUZHVZZKSTPV-MADBQMNMBW	O=C(CCCCCCCCCCCCCCC)OC[C@]([H])(COP(OCCN)(O)=O)OC(CC/C=C\C/C=C\C/C=C\C/C=C\C/C=C\C/C=C\CC)=O	1-palmitoyl-2-docosahexaenoyl-GPE (16:0/22:6)*	1-palmitoyl-2-docosahexaenoyl-GPE (16:0/22:6)*	NA	7825749	HMDB0008946	NA	9546799	Pos Late
Cell	CancerASD/DD vs ASD/DD	met100008992	-0.818701	0.0790471	-4.11746	0.000300528	0.019384	0.323206	100008992	402	52466	Lipid	Phosphatidylethanolamine (PE)	XYYHNDVKALDFHQ-OXHZBIAZBI	O=C(CCCCCCCCCCCCCCCCC)OC[C@]([H])(COP(OCCN)(O)=O)OC(CC/C=C\C/C=C\C/C=C\C/C=C\C/C=C\C/C=C\CC)=O	1-stearoyl-2-docosahexaenoyl-GPE (18:0/22:6)*	1-stearoyl-2-docosahexaenoyl-GPE (18:0/22:6)*	NA	7825748	HMDB0009012	NA	9546798	Pos Late
Cell	CancerASD/DD vs ASD/DD	met100009130	-0.621192	0.220765	-3.649	0.00104852	0.0422685	-0.830744	100009130	402	52697	Lipid	Phosphatidylcholine (PC)	NA	O=C(CCCCCCC/C=C\CCCCCCCC)OC[C@]([H])(COP(OCC[N+](C)(C)C)([O-])=O)OC(CC/C=C\C/C=C\C/C=C\C/C=C\C/C=C\C/C=C\CC)=O	1-oleoyl-2-docosahexaenoyl-GPC (18:1/22:6)*	1-oleoyl-2-docosahexaenoyl-GPC (18:1/22:6)*	NA	24766785	HMDB0008123	NA	24778955	Pos Late
Cell	CancerASD/DD vs ASD/DD	met100009181	1.24345	-0.178664	3.80431	0.000694027	0.0344344	-0.450945	100009181	402	52726	Lipid	Phosphatidylinositol (PI)	NA	O=C(CCCCCCCCCCCCCCCCC)OC[C@@]([H])(OC(CCCCCCC/C=C\CCCCCCCC)=O)COP(O[C@H]1[C@H](O)[C@@H](O)[C@H](O)[C@@H](O)[C@H]1O)(O)=O	1-stearoyl-2-oleoyl-GPI (18:0/18:1)*	1-stearoyl-2-oleoyl-GPI (18:0/18:1)*	NA	NA	HMDB0240667	NA	NA	Pos Late
Cell	CancerASD/DD vs ASD/DD	met100009205	-0.526976	0.0936433	-3.68106	0.000963235	0.0414191	-0.752745	100009205	402	57388	Lipid	Phosphatidylethanolamine (PE)	NA	O=C(CCCCCCCCCCCCCCC)OC[C@]([H])(COP(OCCN)(O)=O)OC(CCCCCCCCCCCCCCCCC)=O	1-palmitoyl-2-stearoyl-GPE (16:0/18:0)*	1-palmitoyl-2-stearoyl-GPE (16:0/18:0)*	NA	4484107	HMDB08925	NA	5326793	Pos Late
Cell	CancerASD/DD vs ASD/DD	met100009220	-0.581108	0.0723014	-4.26563	0.000199672	0.0171161	0.700944	100009220	402	53209	Lipid	Phosphatidylethanolamine (PE)	NA	O=C(CCCCCCC/C=C\CCCCCCCC)OC[C@]([H])(COP(OCCN)(O)=O)OC(CC/C=C\C/C=C\C/C=C\C/C=C\C/C=C\C/C=C\CC)=O	1-oleoyl-2-docosahexaenoyl-GPE (18:1/22:6)*	1-oleoyl-2-docosahexaenoyl-GPE (18:1/22:6)*	NA	24768542	HMDB0009078	NA	52922113	Pos Late
Cell	CancerASD/DD vs Cancer	met100008905	0.524821	0.0945689	4.66165	6.74756e-05	0.0221348	1.70133	100008905	402	52457	Lipid	Phosphatidylcholine (PC)	SNKAWJBJQDLSFF-NVKMUCNABJ	O=C(CCCCCCC/C=C\CCCCCCCC)OC[C@@]([H])(OC(CCCCCCC/C=C\CCCCCCCC)=O)COP([O-])(OCC[N+](C)(C)C)=O	1,2-dioleoyl-GPC (18:1/18:1)	1,2-dioleoyl-GPC (18:1/18:1)	4235-95-4	8525772	HMDB0000593	NA	10350317	Pos Late
Cell	CancerASD/DD vs Cancer	met100008906	0.595303	0.164475	4.65546	6.86349e-05	0.0221348	1.68602	100008906	402	52609	Lipid	Phosphatidylethanolamine (PE)	MWRBNPKJOOWZPW-NYVOMTAGBY	O=C(CCCCCCC/C=C\CCCCCCCC)OC[C@@]([H])(OC(CCCCCCC/C=C\CCCCCCCC)=O)COP([O-])(OCC[NH3+])=O	1,2-dioleoyl-GPE (18:1/18:1)	1,2-dioleoyl-GPE (18:1/18:1)	4004-05-01	7825707	HMDB0009059	NA	9546757	Pos Late
Media	ASD/DD vs Cancer	met100000763	-0.642966	0.0699266	-3.61626	0.00115653	0.0334358	-0.895596	100000763	400	22119	Nucleotide	Pyrimidine Metabolism, Cytidine containing	ZAYHVCMSTBRABG-JXOAFFINBK	O[C@H]1[C@@H](O)[C@H](N2C(N=C(N)C(C)=C2)=O)O[C@@H]1CO	5-methylcytidine	5-methylcytidine	2140-61-6	83877	HMDB0000982	NA	92918	Pos Early
Media	ASD/DD vs Cancer	met100001253	1.5118	0.0722712	3.93487	0.000499706	0.0253108	-0.126138	100001253	400	33943	Amino Acid	Glutamate Metabolism	KSMRODHGGIIXDV-YFKPBYRVBV	OC([C@H](CCC(N)=O)NC(C)=O)=O	N-acetylglutamine	N-acetylglutamine	2490-97-3	158492	HMDB0006029	C02716	182230	Pos Early
Media	ASD/DD vs Cancer	met100001266	0.907178	0.218543	4.37584	0.000150731	0.0155069	0.975107	100001266	400	33953	Amino Acid	Urea cycle; Arginine and Proline Metabolism	SNEIUMQYRCDYCH-LURJTMIEBE	O=C(O)[C@@H](NC(C)=O)CCCNC(N)=N	N-acetylarginine	N-acetylarginine	155-84-0	60752	HMDB0004620	C02562	67427	Pos Early
Media	ASD/DD vs Cancer	met100001412	-0.858237	0.224811	-4.62328	7.67159e-05	0.0155069	1.59771	100001412	400	35137	Nucleotide	Purine Metabolism, Guanine containing	RSPURTUNRHNVGF-IOSLPCCCBE	O=C1C(N=CN2[C@@]3([H])[C@@](O)([H])[C@@](O)([H])[C@](CO)([H])O3)=C2N=C(N(C)C)N1	N2,N2-dimethylguanosine	N2,N2-dimethylguanosine	2140-67-2	83878	HMDB0004824	NA	135501639	Pos Early
Media	ASD/DD vs Cancer	met100001446	-1.27718	0.216518	-5.52821	6.43832e-06	0.00315478	3.88181	100001446	209	35136	Nucleotide	Pyrimidine Metabolism, Uracil containing	DWRXFEITVBNRMK-JXOAFFINBW	O[C@@H]1[C@H](O)[C@@H](CO)O[C@H]1N(C=C2C)C(NC2=O)=O	5-methyluridine (ribothymidine)	5-methyluridine (ribothymidine)	1463-10-1	393058	HMDB0000884	NA	445408	Neg
Media	ASD/DD vs Cancer	met100002993	0.893524	-0.103549	3.39704	0.00204773	0.0456085	-1.41603	100002993	400	39872	Xenobiotics	Drug - Antibiotic	UCSJYZPVAKXKNQ-APUVXCOVBO	O[C@H]1[C@H](O)[C@@H](CO)O[C@H](O[C@H]2[C@](O)([C@]([H])=O)[C@@H](C)O[C@@H]2O[C@H]3[C@H](O)[C@@H](O)[C@H](/N=C(N)/N)[C@@H](O)[C@@H]3/N=C(N)/N)[C@@H]1NC	streptomycin	streptomycin	3810-74-0	5777	HMDB0015214	C00413	19649	Pos Early
Media	ASD/DD vs Cancer	met100005373	1.49421	-0.00817833	3.59256	0.00123079	0.0334358	-0.952404	100005373	400	46227	Amino Acid	Lysine Metabolism	BFSYFTQDGRDJNV-QCNRFFRDBO	OC[C@@H](O)[C@@H](O)[C@H](O)C(CNCCCC[C@@H](N)C(O)=O)=O	fructosyllysine	fructosyllysine	21291-40-7	110281	HMDB0034879	NA	9839580	Pos Early
Media	ASD/DD vs Cancer	met100020419	-0.471296	0.14246	-3.64443	0.00107392	0.0334358	-0.827907	100020419	209	62566	Amino Acid	Phenylalanine Metabolism	NA	O=C(O)C(NC(C)C(O)=O)CC1=CC=CC=C1	1-carboxyethylphenylalanine	1-carboxyethylphenylalanine	NA	19276386	NA	NA	59100900	Neg
Media	ASD/DD vs Cancer	met1242	-1.00631	0.263116	-3.75408	0.000803765	0.0287344	-0.562922	1242	400	15650	Nucleotide	Purine Metabolism, Adenine containing	QQBGTSSELNKRID-IOSLPCCCBM	N=C1C2=C(N([C@@]3([H])[C@@](O)([H])[C@@](O)([H])[C@](CO)([H])O3)C=N2)N=CN1C	N1-methyladenosine	1-methyladenosine	15763-06-1	4573813	HMDB0003331	C02494	27476	Pos Early
Media	ASD/DD vs Cancer	met355	0.301889	0.0916085	3.46091	0.00173552	0.0404954	-1.2656	355	209	59	Amino Acid	Histidine Metabolism	HNDVDQJCIGZPNO-UHFFFAOYAG	NC(C(O)=O)CC1=CN=CN1	histidine	histidine	5934-29-2	752	HMDB0000177	C00135	6274	Neg
Media	ASD/DD vs Cancer	met407	0.952677	-0.10146	3.75593	0.000799832	0.0287344	-0.558432	407	400	1301	Amino Acid	Lysine Metabolism	KDXKERNSBIXSRK-YFKPBYRVBE	NC(C(O)=O)CCCCN	lysine	lysine	56-87-1	5747	HMDB0003405	C00739,C00047	5962	Pos Early
Media	ASD/DD vs Cancer	met415	0.659403	0.0238842	3.60544	0.00118988	0.0334358	-0.921549	415	400	1302	Amino Acid	Methionine, Cysteine, SAM and Taurine Metabolism	FFEARJCKVFRZRR-BYPYZUCNBW	CSCCC(N)C(O)=O	methionine	methionine	63-68-3	5907	HMDB0000696	C00073	6137	Pos Early
Media	ASD/DD vs Cancer	met445	-2.17354	0.383634	-3.57272	0.00129649	0.0334358	-0.999858	445	305	1505	Nucleotide	Pyrimidine Metabolism, Orotate containing	PXQPEWDEAKTCGB-UHFFFAOYAD	O=C(C1=CC(O)=NC(O)=N1)O	orotate	orotate	50887-69-9	942	HMDB0000226	C00295	967	Polar
Media	ASD/DD vs Cancer	met460	0.757454	0.0233544	3.82469	0.000666245	0.0287344	-0.391061	460	400	64	Amino Acid	Phenylalanine Metabolism	COLNVLDHVKWLRT-QMMMGPOBBC	NC(C(O)=O)CC1=CC=CC=C1	phenylalanine	phenylalanine	63-91-2	5910	HMDB0000159	C00079	6140	Pos Early
Media	ASD/DD vs Cancer	met482	-0.973803	0.146543	-4.29188	0.000189393	0.0155069	0.764789	482	209	527	Carbohydrate	Glycolysis, Gluconeogenesis, and Pyruvate Metabolism	JVTAAEKCZFNVCJ-UHFFFAOYAX	CC(O)C(O)=O	lactate	lactate	79-33-4	592	HMDB0000190	C00186	612	Neg
Media	ASD/DD vs Cancer	met503	1.98467	-0.333099	3.34509	0.00234104	0.0498743	-1.53758	503	400	1648	Amino Acid	Glycine, Serine and Threonine Metabolism	MTCFGRXMJLQNBG-REOHCLBHBX	OC([C@@H](N)CO)=O	serine	serine	56-45-1	5736	HMDB0000187	C00065	5951	Pos Early
Media	ASD/DD vs Cancer	met563	1.21487	-0.0979406	4.29093	0.000189881	0.0155069	0.762419	563	400	53	Amino Acid	Glutamate Metabolism	ZDXPYRJPNDTMRX-VKHMYHEABV	OC([C@@H](N)CCC(N)=O)=O	glutamine	glutamine	56-85-9	5746	HMDB0000641	C00064	5961	Pos Early
Media	ASD/DD vs Cancer	met564	0.870639	-0.0014195	4.15972	0.000270979	0.0165975	0.435072	564	400	1284	Amino Acid	Glycine, Serine and Threonine Metabolism	AYFVYJQAPQTCCC-GBXIJSLDBG	N[C@H](C(O)=O)[C@H](O)C	threonine	threonine	72-19-5	6051	HMDB0000167	C00188	6288	Pos Early
Media	ASD/DD vs Cancer	met565	0.766664	0.066885	3.92	0.000516547	0.0253108	-0.157697	565	400	54	Amino Acid	Tryptophan Metabolism	QIVBCDIJIAJPQS-VIFPVBQEBP	O=C(O)[C@@H](N)CC1=CNC2=C1C=CC=C2	tryptophan	tryptophan	73-22-3	6066	HMDB0000929	C00078	6305	Pos Early
Media	ASD/DD vs Cancer	met566	0.826619	-0.018721	4.20001	0.000242986	0.0165975	0.535398	566	400	1649	Amino Acid	Leucine, Isoleucine and Valine Metabolism	KZSNJWFQEVHDMF-BYPYZUCNBW	N[C@H](C(O)=O)C(C)C	valine	valine	72-18-4	6050	HMDB0000883	C00183	6287	Pos Early
Media	ASD/DD vs Cancer	met568	-1.6553	-0.108379	-3.74608	0.000820984	0.0287344	-0.582323	568	400	2150	Cofactors and Vitamins	Vitamin B6 Metabolism	NHZMQXZHNVQTQA-UHFFFAOYAS	NCC(C(O)=C(C)N=C1)=C1CO	pyridoxamine	pyridoxamine	58052-48-5	1023	HMDB0001431	C00534	1052	Pos Early
Media	ASD/DD vs Cancer	met572	1.12167	-0.05447	4.37832	0.000149717	0.0155069	0.981324	572	305	20488	Carbohydrate	Glycolysis, Gluconeogenesis, and Pyruvate Metabolism	WQZGKKKJIJFFOK-DVKNGEFBBQ	O[C@H]1O[C@H](CO)[C@@H](O)[C@H](O)[C@H]1O	glucose	glucose	50-99-7	71358	HMDB0000122	C00031	5793	Polar
Media	ASD/DD vs Cancer	met923	-2.46242	-1.30377	-3.5376	0.00142126	0.0348208	-1.08365	923	305	601	Nucleotide	Pyrimidine Metabolism, Orotate containing	UFIVEPVSAGBUSI-UHFFFAOYAI	O=C(C(NC1=O)CC(N1)=O)O	dihydroorotate	dihydroorotate	155-54-4	628	HMDB03349	C00337	648	Polar
Media	CancerASD/DD vs Cancer	met100001446	-1.04452	0.216518	-4.66927	6.76445e-05	0.0331458	1.55268	100001446	209	35136	Nucleotide	Pyrimidine Metabolism, Uracil containing	DWRXFEITVBNRMK-JXOAFFINBW	O[C@@H]1[C@H](O)[C@@H](CO)O[C@H]1N(C=C2C)C(NC2=O)=O	5-methyluridine (ribothymidine)	5-methyluridine (ribothymidine)	1463-10-1	393058	HMDB0000884	NA	445408	Neg
