# Supplementary material for: Distinct metabolic profiles associated with autism spectrum disorder versus cancer in individuals with germline PTEN mutations
Source: NPJ Genom Med. 2022 Mar 3;7:16. doi: 10.1038/s41525-022-00289-x (PMC8894426; doi:10.1038/s41525-022-00289-x)
Supplement: Supplementary file 3 — Dataset 2 [file 41525_2022_289_MOESM3_ESM.xlsx]

## Sheet: Cells_Comparison1
Matrix	Cells
Comparison	ASD/DD versus Cancer
Covariates	Age, sex
	Row.names	logFC	AveExpr	t	P.Value	adj.P.Val	B	CHEM_ID	LIB_ID	COMP_ID	SUPER_PATHWAY	SUB_PATHWAY	PATHWAY_SORTORDER	TYPE	INCHIKEY	SMILES	CHEMICAL_NAME	PLOT_NAME	CAS	CHEMSPIDER	HMDB	KEGG	PUBCHEM	PLATFORM
1	met100000251	-0.405556	0.0695773	-2.31302	0.0281807	0.227477	-3.8148	100000251	209	15797	Cofactors and Vitamins	Riboflavin Metabolism	4335	NAMED	FVTCRASFADXXNN-UHFFFAOYAV	CC1=C(C)C=C(N(CC(O)C(C(COP(O)(O)=O)O)O)C(C2=N3)=NC(NC2=O)=O)C3=C1	flavin mononucleotide (FMN)	FMN	130-40-5	690	HMDB0001520	C00061	643976	Neg
2	met100000262	0.753162	-0.0353179	2.7237	0.0109274	0.156626	-2.97934	100000262	400	15696	Amino Acid	Glycine, Serine and Threonine Metabolism	24	NAMED	QJPWUUJVYOJNMH-VKHMYHEABI	N[C@@H](CCO1)C1=O	homoserine lactone	homoserine lactone	2185-02-06	393441	NA	C19777	445963	Pos Early
3	met100000616	0.406498	0.155671	2.05771	0.0489154	0.270666	-4.28813	100000616	402	52449	Lipid	Phosphatidylinositol (PI)	2557	NAMED	KRTOMQDUKGRFDJ-OALUUITLBO	CCCCCCCCCCCCCCCCCC(OC[C@]([H])(COP(O)(O[C@](C(O)(C(O)(C(O)([C@](O)1[H])[H])[H])[H])([C@]1(O)[H])[H])=O)OC(CCC/C=C\C/C=C\C/C=C\C/C=C\CCCCC)=O)=O	1-stearoyl-2-arachidonoyl-GPI (18:0/20:4)	1-stearoyl-2-arachidonoyl-GPI (18:0/20:4)	383907-33-3	21403055	HMDB0009815	NA	NA	Pos Late
4	met100000652	-1.73957	-0.0901178	-4.58603	8.37353e-05	0.00900155	1.50186	100000652	402	52625	Lipid	Phosphatidylglycerol (PG)	2516	NAMED	BIABMEZBCHDPBV-BEBVUIBBBA	OCC(COP(O)(OC[C@@]([H])(COC(CCCCCCCCCCCCCCC)=O)OC(CCCCCCCCCCCCCCC)=O)=O)O	1,2-dipalmitoyl-GPG (16:0/16:0)	1,2-dipalmitoyl-GPG (16:0/16:0)	200880-41-7	10020701	HMDB0010570	NA	11846227	Pos Late
5	met100000763	-0.716375	0.0381607	-2.76816	0.00982297	0.152662	-2.88406	100000763	400	22119	Nucleotide	Pyrimidine Metabolism, Cytidine containing	4256	NAMED	ZAYHVCMSTBRABG-JXOAFFINBK	O[C@H]1[C@@H](O)[C@H](N2C(N=C(N)C(C)=C2)=O)O[C@@H]1CO	5-methylcytidine	5-methylcytidine	2140-61-6	83877	HMDB0000982	NA	92918	Pos Early
6	met100000781	-1.54936	-0.384944	-2.12076	0.042816	0.258586	-4.1749	100000781	400	32328	Lipid	Fatty Acid Metabolism (Acyl Carnitine, Medium Chain)	1845	NAMED	VVPRQWTYSNDTEA-UHFFFAOYAN	O=C(CCCCC)OC(CC([O-])=O)C[N+](C)(C)C	hexanoylcarnitine (C6)	hexanoylcarnitine (C6)	6920-35-0	4932273	HMDB0000756	NA	6426853	Pos Early
7	met100001121	-0.584042	0.234966	-2.36262	0.0252233	0.224559	-3.71839	100001121	305	31555	Cofactors and Vitamins	Vitamin B6 Metabolism	4452	NAMED	HXACOUQIXZGNBF-UHFFFAOYAG	OC1=C(C(O)=O)C(CO)=CN=C1C	pyridoxate	pyridoxate	82-82-6	6467	HMDB0000017	C00847	6723	Polar
8	met100001155	-0.442344	0.0950086	-2.42192	0.0220746	0.219048	-3.60169	100001155	209	31928	Amino Acid	Leucine, Isoleucine and Valine Metabolism	399	NAMED	HOACIBQKYRHBOW-UHFFFAOYAM	O=C(O)CNC(C(C)CC)=O	2-methylbutyrylglycine	2-methylbutyrylglycine (C5)	52320-67-9	168243	HMDB0000339	NA	193872	Neg
9	met100001170	-0.251329	0.0900321	-2.1151	0.043298	0.258586	-4.18484	100001170	305	32397	Amino Acid	Leucine, Isoleucine and Valine Metabolism	405	NAMED	ZMZQVAUJTDKQGE-UHFFFAOYAZ	O=C(O)C(CC)CO	3-hydroxy-2-ethylpropionate	3-hydroxy-2-ethylpropionate	4374-62-3	164207	HMDB0000396	NA	188979	Polar
10	met100001232	-1.56613	-0.949562	-2.31256	0.0282142	0.227477	-3.81576	100001232	209	33968	Lipid	Medium Chain Fatty Acid	1505	NAMED	IJBFSOLHRKELLR-FPLPWBNLBG	CCCCCC\C=C/CCCC(O)=O	5-dodecenoate (12:1n7)	5-dodecenoate (12:1n7)	2430-94-6	4471803	HMDB0000529	NA	5312378	Neg
11	met100001263	-0.390995	0.0309521	-2.56652	0.0158084	0.192386	-3.30821	100001263	402	33955	Lipid	Lysophospholipid	2601	NAMED	ASWBNKHCZGQVJV-UHFFFAOYAM	O=P(OCC[N+](C)(C)C)([O-])OCC(O)COC(CCCCCCCCCCCCCCC)=O	1-palmitoyl-GPC (16:0)	1-palmitoyl-GPC (16:0)	17364-16-8	78064	HMDB0010382	C04102	86554	Pos Late
12	met100001275	-0.276623	0.0752584	-2.41204	0.0225462	0.220338	-3.62069	100001275	209	33945	Peptide	Acetylated Peptides	1190	NAMED	UTYVDVLMYQPLQB-UHFFFAOYAZ	OC(CNC(CC1=CC=CC=C1)=O)=O	phenylacetylglycine	phenylacetylglycine	500-98-1	61452	HMDB0000821	C05598	68144	Neg
13	met100001395	-0.446823	0.197534	-2.76763	0.009817	0.152662	-2.88412	100001395	402	34419	Lipid	Lysophospholipid	2617	NAMED	SPJFYYJXNPEZDW-UTJQPWESBU	O=P(OCC(O)COC(CCCCCCC/C=C\C/C=C\CCCCC)=O)([O-])OCC[N+](C)(C)C	1-linoleoyl-GPC (18:2)	1-linoleoyl-GPC (18:2)	NA	10160888	HMDB0010386	C04100	11988421	Pos Late
14	met100001407	1.33941	-0.00218641	4.66439	6.7535e-05	0.00900155	1.70244	100001407	305	34410	Lipid	Phospholipid Metabolism	2240	NAMED	WVIMUEUQJFPNDK-UHFFFAOYAX	OC1C(N(C=CC(N)=N2)C2=O)OC(COP(OP(OCCN)(O)=O)(O)=O)C1O	cytidine-5'-diphosphoethanolamine	CDP-ethanolamine	72842-05-8	287	HMDB0001564	C00570	123727	Polar
15	met100001415	-0.449556	0.107846	-2.33462	0.0268631	0.225282	-3.7731	100001415	209	35157	Nucleotide	Purine Metabolism, Adenine containing	4165	NAMED	GYCVHQYQICRFAX-GQFURFNTBM	OC(C)C(C(O)=O)NC(NC1=NC=NC2=C1N=CN2[C@@H]3O[C@H](CO)[C@@H](O)[C@H]3O)=O	N6-carbamoylthreonyladenosine	N6-carbamoylthreonyladenosine	24719-82-2	141829	HMDB0041623	NA	161466	Neg
16	met100001425	-0.668318	0.200902	-2.48747	0.0190076	0.197157	-3.47032	100001425	209	61833	Nucleotide	Pyrimidine Metabolism, Uracil containing	4223	NAMED	ZPTBLXKRQACLCR-XVFCMESIBI	OC[C@H]1O[C@@H](N2CCC(NC2=O)=O)[C@@H]([C@@H]1O)O	5,6-dihydrouridine	5,6-dihydrouridine	5627-05-04	85115	HMDB0000497	NA	94312	Neg
17	met100001655	-0.827354	0.158453	-2.21993	0.0345854	0.232388	-3.99188	100001655	209	35305	Lipid	Lysophospholipid	2718	NAMED	NA	[H]C(C(O)(C(O)([C@](O)1[H])[H])[H])([C@@](OP(O)(OC[C@@]([H])(COC(CCCCCCCCCCCCCCC)=O)O)=O)([C@]1(O)[H])[H])O	1-palmitoyl-GPI (16:0)	1-palmitoyl-GPI* (16:0)	NA	NA	HMDB0061695	NA	71296207	Neg
18	met100001778	-1.47382	-0.0564846	-3.13766	0.00394952	0.119672	-2.06135	100001778	209	36594	Lipid	Lysophospholipid	2726	NAMED	NA	[H]C(C(O)(C(O)([C@](O)1[H])[H])[H])([C@@](OP(O)(OC[C@@]([H])(COC(CCCCCCC/C=C\C/C=C\CCCCC)=O)O)=O)([C@]1(O)[H])[H])O	1-linoleoyl-GPI (18:2)*	1-linoleoyl-GPI* (18:2)*	NA	NA	HMDB0240597	NA	11124828	Neg
19	met100001856	0.353415	0.141644	2.59044	0.0149499	0.185531	-3.25877	100001856	402	42448	Lipid	Phosphatidylethanolamine (PE)	2426	NAMED	NA	O=C(CCCCCCC/C=C/CCCCCCCC)O[C@@H](COP(OCCN)(O)=O)COC(CCCCCCCCCCCCCCCCC)=O	1-stearoyl-2-oleoyl-GPE (18:0/18:1)	1-stearoyl-2-oleoyl-GPE (18:0/18:1)	NA	NA	HMDB0008993	NA	9546742	Pos Late
20	met100001869	0.565524	0.179776	2.38708	0.023883	0.222322	-3.67058	100001869	402	42450	Lipid	Phosphatidylcholine (PC)	2334	NAMED	PSVRFUPOQYJOOZ-QNPWAGBNBV	C[N+](C)(CCOP([O-])(OC[C@@]([H])(COC(CCCCCCCCCCCCCCCCC)=O)OC(CCC/C=C\C/C=C\C/C=C\C/C=C\CCCCC)=O)=O)C	1-stearoyl-2-arachidonoyl-GPC (18:0/20:4)	1-stearoyl-2-arachidonoyl-GPC (18:0/20:4)	35418-59-8	17347139	HMDB0008048	NA	16219824	Pos Late
21	met100002106	0.739561	-0.00149302	4.00193	0.000408303	0.0376222	0.0262768	100002106	402	37529	Lipid	Sphingomyelins	3120	NAMED	NBEADXWAAWCCDG-QDDWGVBQBP	O=C(CCCCCCC/C=C\CCCCCCCC)N[C@@](COP([O-])(OCC[N+](C)(C)C)=O)([C@](O)(/C=C/CCCCCCCCCCCCC)[H])[H]	sphingomyelin (d18:1/18:1, d18:2/18:0)	sphingomyelin (d18:1/18:1, d18:2/18:0)	108392-10-5	4947837	HMDB0012101	NA	6443882	Pos Late
22	met100002107	0.432819	0.165644	2.78508	0.00941277	0.152662	-2.84647	100002107	402	37506	Lipid	Sphingomyelins	3104	NAMED	RWKUXQNLWDTSLO-GWQJGLRPBP	CCCCCCCCCCCCCCCC(N[C@@](COP([O-])(OCC[N+](C)(C)C)=O)([C@](O)(/C=C/CCCCCCCCCCCCC)[H])[H])=O	palmitoyl sphingomyelin (d18:1/16:0)	palmitoyl sphingomyelin (d18:1/16:0)	6254-89-3	8115562	HMDB0010169	NA	9939941	Pos Late
23	met100002227	0.634985	0.0486039	2.14833	0.0403685	0.255056	-4.12461	100002227	402	38125	Lipid	Sterol	3220	NAMED	NYOXRYYXRWJDKP-UHFFFAOYAV	CC12C(CCC3C2CCC4(C)C3CCC4C(CCCC(C)C)C)=CC(CC1)=O	4-cholesten-3-one	4-cholesten-3-one	601-57-0	427	HMDB0000921	C00599	91477	Pos Late
24	met100002285	-0.317097	0.170483	-2.05744	0.0489063	0.270666	-4.28835	100002285	305	62951	Lipid	Fatty Acid, Dihydroxy	2037	NAMED	UFYGCFHQAXXBCF-UHFFFAOYAA	OCCC(O)C(O)=O	2,4-dihydroxybutyrate	2,4-dihydroxybutyrate	1518-62-3	167259	HMDB0000360	NA	192742	Polar
25	met100002397	-0.438871	0.0801351	-2.65362	0.0128933	0.169718	-3.12717	100002397	305	62101	Amino Acid	Glutamate Metabolism	46	NAMED	COJBGNAUUSNXHX-UHFFFAOYAQ	NC(CCC(C(O)=O)=O)=O	alpha-ketoglutaramate*	alpha-ketoglutaramate*	18465-19-5	NA	HMDB0001552	C00940	48	Polar
26	met100002875	-0.475963	0.0695459	-2.7894	0.00932293	0.152662	-2.83761	100002875	402	52474	Lipid	Lysoplasmalogen	2834	NAMED	HTZINLFNXLXRBC-CQLBIITFBS	CCCCCCCCCCCCCC/C=C\OC[C@H](COP([O-])(OCC[N+](C)(C)C)=O)O	1-(1-enyl-palmitoyl)-GPC (P-16:0)*	1-(1-enyl-palmitoyl)-GPC (P-16:0)*	NA	9093054	HMDB0010407	NA	10917802	Pos Late
27	met100002927	-0.380934	0.0582177	-2.24552	0.0326861	0.229158	-3.94345	100002927	400	43378	Amino Acid	Methionine, Cysteine, SAM and Taurine Metabolism	458	NAMED	4000	NC(CS(C)=O)C(O)=O	S-methylcysteine sulfoxide	S-methylcysteine sulfoxide	6853-87-8	74136	HMDB0029432	NA	82142	Pos Early
28	met100002957	0.414706	0.0847801	2.85588	0.00792763	0.152662	-2.69235	100002957	305	46148	Carbohydrate	Nucleotide Sugar	1392	NAMED	NA	O[C@]1([H])[C@@](O)([H])[C@](COP(O)(OP(O)(O[C@H]2[C@H](NC(C)=O)[C@@H](O)[C@H](O)C(CO)O2)=O)=O)([H])O[C@]1(N(C=C3)C(NC3=O)=O)[H]	UDP-N-acetylglucosamine/galactosamine	UDP-N-acetylglucosamine/galactosamine	NA	NA	HMDB0000304,HMDB0000290	C00203,C00043	445761167	Polar
29	met100003000	-0.396245	0.0702295	-2.33381	0.0268941	0.225282	-3.77437	100003000	402	39270	Lipid	Lysoplasmalogen	2835	NAMED	QYTPGOPLNFESQC-RLHAVTDZBD	O=P(OCC[NH3+])([O-])OC[C@H](O)CO/C=C/CCCCCCCCCCCCCC	1-(1-enyl-palmitoyl)-GPE (P-16:0)*	1-(1-enyl-palmitoyl)-GPE (P-16:0)*	NA	10471193	HMDB0011152	NA	NA	Pos Late
30	met100003434	-0.600456	0.0675712	-3.10166	0.0043242	0.119672	-2.14375	100003434	400	40730	Amino Acid	Histidine Metabolism	80	NAMED	ZCKYOWGFRHAZIQ-UHFFFAOYAI	OC(CCC1=CN=CN1)=O	imidazole propionate	imidazole propionate	1074-59-5	63798	HMDB0002271	NA	70630	Pos Early
31	met100003926	-1.53185	-0.975008	-2.24929	0.0324382	0.229158	-3.93659	100003926	400	43264	Lipid	Fatty Acid Metabolism (Acyl Carnitine, Hydroxy)	1920	NAMED	NA	CC(CC(OC(C[N+](C)(C)C)CC([O-])=O)=O)O	(R)-3-hydroxybutyrylcarnitine	(R)-3-hydroxybutyrylcarnitine	NA	NA	HMDB0013127	NA	53481617	Pos Early
32	met100005805	-1.2991	0.038771	-2.4841	0.0191551	0.197157	-3.47713	100005805	209	46130	Lipid	Lysophospholipid	2702	NAMED	XIVOBOJQPNEUSC-UXHICEINBB	CCCCCCCCCCCCCCCC(OC[C@]([H])(COP(O)(OC[C@]([NH3+])(C([O-])=O)[H])=O)O)=O	1-palmitoyl-GPS (16:0)*	1-palmitoyl-GPS (16:0)*	NA	7826050	NA	NA	9547100	Neg
33	met100005999	0.665976	-0.0222288	2.21082	0.0352778	0.232388	-4.00895	100005999	402	47890	Lipid	Sterol	3242	NAMED	NA	C[C@]12C(C[C@@H](O)CC2)=CC(O)C3C1CC[C@@]4(C)C3CC[C@@H]4[C@@H](CCCC(C)C)C	7-hydroxycholesterol (alpha or beta)	7-hydroxycholesterol (alpha or beta)	NA	NA	HMDB0006119	C15610	15571093	Pos Late
34	met100006292	0.508346	-0.00923865	2.1873	0.037102	0.241725	-4.05253	100006292	402	48491	Lipid	Sphingomyelins	3123	NAMED	NA	CCCCCCCCCCCCC/C=C/[C@@H](O)[C@@H](NC(CCCCCCCCC/C=C/CCCCCCCC)=O)COP([O-])(OCC[N+](C)(C)C)=O	sphingomyelin (d18:1/20:1, d18:2/20:0)*	sphingomyelin (d18:1/20:1, d18:2/20:0)*	222403-67-0	NA	HMDB0240610,HMDB0240632	NA	NA	Pos Late
35	met100006367	-1.03939	-0.0807929	-2.85749	0.007913	0.152662	-2.69005	100006367	209	53230	Lipid	Fatty Acid, Monohydroxy	1980	NAMED	HPMGFDVTYHWBAG-UHFFFAOYAJ	CCCC(O)CC(O)=O	3-hydroxyhexanoate	3-hydroxyhexanoate	10191-24-9	133518	HMDB0061652,HMDB0010718	NA	151492	Neg
36	met100008904	0.386151	0.148304	2.53106	0.0171656	0.195628	-3.381	100008904	402	52438	Lipid	Phosphatidylcholine (PC)	2323	NAMED	ATHVAWFAEPLPPQ-VRDBWYNSBX	O=C(CCCCCCCCCCCCCCCCC)OC[C@]([H])(COP(OCC[N+](C)(C)C)([O-])=O)OC(CCCCCCC/C=C\CCCCCCCC)=O	1-stearoyl-2-oleoyl-GPC (18:0/18:1)	1-stearoyl-2-oleoyl-GPC (18:0/18:1)	56421-10-4	24766704	HMDB0008038	NA	24778825	Pos Late
37	met100008905	0.580427	0.0945689	4.99202	2.71656e-05	0.00772928	2.55139	100008905	402	52457	Lipid	Phosphatidylcholine (PC)	2345	NAMED	SNKAWJBJQDLSFF-NVKMUCNABJ	O=C(CCCCCCC/C=C\CCCCCCCC)OC[C@@]([H])(OC(CCCCCCC/C=C\CCCCCCCC)=O)COP([O-])(OCC[N+](C)(C)C)=O	1,2-dioleoyl-GPC (18:1/18:1)	1,2-dioleoyl-GPC (18:1/18:1)	4235-95-4	8525772	HMDB0000593	NA	10350317	Pos Late
38	met100008906	0.466947	0.164475	3.53584	0.00141241	0.0607335	-1.12094	100008906	402	52609	Lipid	Phosphatidylethanolamine (PE)	2444	NAMED	MWRBNPKJOOWZPW-NYVOMTAGBY	O=C(CCCCCCC/C=C\CCCCCCCC)OC[C@@]([H])(OC(CCCCCCC/C=C\CCCCCCCC)=O)COP([O-])(OCC[NH3+])=O	1,2-dioleoyl-GPE (18:1/18:1)	1,2-dioleoyl-GPE (18:1/18:1)	4004-05-01	7825707	HMDB0009059	NA	9546757	Pos Late
39	met100008914	0.418292	0.0491129	2.48285	0.0191839	0.197157	-3.47897	100008914	402	52462	Lipid	Phosphatidylcholine (PC)	2298	NAMED	IIZPXYDJLKNOIY-JXPKJXOSBS	CCCCCCCCCCCCCCCC(OC[C@@]([H])(OC(CCC/C=C\C/C=C\C/C=C\C/C=C\CCCCC)=O)COP([O-])(OCC[N+](C)(C)C)=O)=O	1-palmitoyl-2-arachidonoyl-GPC (16:0/20:4n6)	1-palmitoyl-2-arachidonoyl-GPC (16:0/20:4n6)	35418-58-7	8923140	HMDB0007982	C05208	10747814	Pos Late
40	met100008915	0.433434	0.121002	2.83615	0.00831772	0.152662	-2.73552	100008915	402	52610	Lipid	Phosphatidylcholine (PC)	2304	NAMED	IESVDEZGAHUQJU-ZLBXKVHBBA	CCCCCCCCCCCCCCCC(OC[C@](OC(CC/C=C\C/C=C\C/C=C\C/C=C\C/C=C\C/C=C\CC)=O)([H])COP([O-])(OCC[N+](C)(C)C)=O)=O	1-palmitoyl-2-docosahexaenoyl-GPC (16:0/22:6)	1-palmitoyl-2-docosahexaenoyl-GPC (16:0/22:6)	59403-54-2	4946007	HMDB0007991	NA	6441886	Pos Late
41	met100008916	0.835185	0.150669	3.74592	0.000814615	0.0531924	-0.612492	100008916	402	52611	Lipid	Phosphatidylcholine (PC)	2340	NAMED	NA	O=C(CC/C=C\C/C=C\C/C=C\C/C=C\C/C=C\C/C=C\CC)O[C@H](COC(CCCCCCCCCCCCCCCCC)=O)CO[P](OCC[N+](C)(C)C)([O-])=O	1-stearoyl-2-docosahexaenoyl-GPC (18:0/22:6)	1-stearoyl-2-docosahexaenoyl-GPC (18:0/22:6)	59403-52-0	NA	HMDB0008057	NA	24778876	Pos Late
42	met100008920	0.561034	0.198472	2.33466	0.0268607	0.225282	-3.77302	100008920	402	52615	Lipid	Sphingomyelins	3119	NAMED	NA	O=C(N[C@@]([C@]([H])(O)/C=C/CCCCCCCCCCCCC)([H])COP([O-])(OCC[N+](C)(C)C)=O)CCCCCCCCCCCCCCCC	sphingomyelin (d18:1/17:0, d17:1/18:0, d19:1/16:0)	sphingomyelin (d18:1/17:0, d17:1/18:0, d19:1/16:0)	121999-64-2	NA	HMDB0240620,HMDB0240609,HMDB0240622	NA	46891763	Pos Late
43	met100008928	-0.494388	0.120637	-2.47936	0.0193644	0.197157	-3.48669	100008928	305	52281	Amino Acid	Glutathione Metabolism	582	NAMED	NA	CCC(O)C(O)=O	2-hydroxybutyrate/2-hydroxyisobutyrate	2-hydroxybutyrate/2-hydroxyisobutyrate	NA	NA	HMDB0000729,HMDB00008	C21297,C05984	4408644277439	Polar
44	met100008929	1.24229	0.277249	2.79264	0.00926039	0.152662	-2.83123	100008929	209	52282	Energy	TCA Cycle	1461	NAMED	NA	CC(C(O)=O)C(C(O)=O)(O)CC(O)=O	2-methylcitrate/homocitrate	2-methylcitrate/homocitrate	NA	NA	HMDB0003518,HMDB0000379	C01251	439459515	Neg
45	met100008977	0.409755	0.165003	2.59022	0.0149575	0.185531	-3.25922	100008977	402	52447	Lipid	Phosphatidylethanolamine (PE)	2439	NAMED	ANRKEHNWXKCXDB-BHFWLYLHBY	O=C(CCCCCCCCCCCCCCCCC)OC[C@]([H])(COP(OCCN)(O)=O)OC(CCC/C=C\C/C=C\C/C=C\C/C=C\CCCCC)=O	1-stearoyl-2-arachidonoyl-GPE (18:0/20:4)	1-stearoyl-2-arachidonoyl-GPE (18:0/20:4)	NA	4451158	HMDB0009003	C05210	5289133	Pos Late
46	met100008980	0.449945	0.0265456	3.60468	0.00117866	0.0584794	-0.954332	100008980	402	52452	Lipid	Phosphatidylcholine (PC)	2326	NAMED	NA	CCCCCCCCCCCCCCCCCC(OCC(OC(CCCCCCC/C=C/C/C=C/CCCCC)=O)COP([O-])(OCC[N+](C)(C)C)=O)=O	1-stearoyl-2-linoleoyl-GPC (18:0/18:2)*	1-stearoyl-2-linoleoyl-GPC (18:0/18:2)*	NA	NA	HMDB0008039	NA	6441487	Pos Late
47	met100008981	0.510659	0.166355	2.80607	0.00895348	0.152662	-2.8014	100008981	402	52453	Lipid	Phosphatidylcholine (PC)	2349	NAMED	NA	CCCCCCCC/C=C/CCCCCCCC(OCC(OC(CCCCCCC/C=C/C/C=C/CCCCC)=O)COP([O-])(OCC[N+](C)(C)C)=O)=O	1-oleoyl-2-linoleoyl-GPC (18:1/18:2)*	1-oleoyl-2-linoleoyl-GPC (18:1/18:2)*	NA	NA	HMDB0008105	NA	24778939	Pos Late
48	met100008985	0.39308	0.122071	3.10248	0.00430376	0.119672	-2.14016	100008985	402	52454	Lipid	Phosphatidylcholine (PC)	2294	NAMED	NA	CCCCCCCCCCCCCCCC(OC[C@@H](OC(CCCCCC/C=C\C/C=C\C/C=C\CCCCC)=O)COP([O-])(OCC[N+](C)(C)C)=O)=O	1-palmitoyl-2-dihomo-linolenoyl-GPC (16:0/20:3n3 or 6)*	1-palmitoyl-2-dihomo-linolenoyl-GPC (16:0/20:3n3 or 6)*	NA	NA	NA	NA	NA	Pos Late
49	met100008991	0.554042	0.15197	3.73957	0.000824689	0.0531924	-0.624759	100008991	402	52465	Lipid	Phosphatidylethanolamine (PE)	2419	NAMED	MPWUZHVZZKSTPV-MADBQMNMBW	O=C(CCCCCCCCCCCCCCC)OC[C@]([H])(COP(OCCN)(O)=O)OC(CC/C=C\C/C=C\C/C=C\C/C=C\C/C=C\C/C=C\CC)=O	1-palmitoyl-2-docosahexaenoyl-GPE (16:0/22:6)*	1-palmitoyl-2-docosahexaenoyl-GPE (16:0/22:6)*	NA	7825749	HMDB0008946	NA	9546799	Pos Late
50	met100009014	0.71224	0.142991	2.35941	0.0254152	0.224559	-3.72485	100009014	402	52689	Lipid	Plasmalogen	2814	NAMED	IOYKZPNDXIIXLN-LOQSCQKMBD	[H][C@](OC(CCC/C=C\C/C=C\C/C=C\C/C=C\CCCCC)=O)(COP(OCC[N+](C)(C)C)([O-])=O)CO/C=C\CCCCCCCCCCCCCC	1-(1-enyl-palmitoyl)-2-arachidonoyl-GPC (P-16:0/20:4)*	1-(1-enyl-palmitoyl)-2-arachidonoyl-GPC (P-16:0/20:4)*	NA	24767495	HMDB0011220	NA	NA	Pos Late
51	met100009027	0.75615	0.0461731	2.11666	0.0431907	0.258586	-4.18233	100009027	402	57473	Lipid	Dihydrosphingomyelins	3102	NAMED	NA	[H][C@](NC(CCCCCCCCCCCCCCCCC)=O)(COP(OCC[N+](C)(C)C)([O-])=O)[C@@](O)([H])CCCCCCCCCCCCCCC	sphingomyelin (d18:0/18:0, d19:0/17:0)*	sphingomyelin (d18:0/18:0, d19:0/17:0)*	NA	24846878	HMDB0012087	NA	44260130	Pos Late
52	met100009028	1.0923	-0.108223	2.79819	0.00913713	0.152662	-2.81921	100009028	402	52604	Lipid	Dihydroceramides	3010	NAMED	GCGTXOVNNFGTPQ-JHOUSYSJBP	[H][C@](NC(CCCCCCCCCCCCCCC)=O)(CO)[C@@](O)([H])CCCCCCCCCCCCCCC	N-palmitoyl-sphinganine (d18:0/16:0)	N-palmitoyl-sphinganine (d18:0/16:0)	5966-29-0	4446685	HMDB11760	NA	5283572	Pos Late
53	met100009059	-1.08144	-0.589438	-2.39537	0.0234126	0.222075	-3.65367	100009059	209	52739	Nucleotide	Dinucleotide	4300	NAMED	SWTWQWKNQDDGCS-UHFFFAOYAF	OC1C(C(CO)OC1N(C=C2)C(N([H])C2=O)=O)OP(OCC(C(C3O)O)OC3N4C5=NC=NC(N([H])[H])=C5N=C4)(O)=O	(3'-5')-uridylyladenosine	(3'-5')-uridylyladenosine	3256-24-4	240299	NA	NA	92951	Neg
54	met100009130	0.671909	0.220765	3.86376	0.000591997	0.0477298	-0.318094	100009130	402	52697	Lipid	Phosphatidylcholine (PC)	2359	NAMED	NA	O=C(CCCCCCC/C=C\CCCCCCCC)OC[C@]([H])(COP(OCC[N+](C)(C)C)([O-])=O)OC(CC/C=C\C/C=C\C/C=C\C/C=C\C/C=C\C/C=C\CC)=O	1-oleoyl-2-docosahexaenoyl-GPC (18:1/22:6)*	1-oleoyl-2-docosahexaenoyl-GPC (18:1/22:6)*	NA	24766785	HMDB0008123	NA	24778955	Pos Late
55	met100009219	0.454448	0.18696	2.8489	0.00806359	0.152662	-2.70764	100009219	402	55041	Lipid	Phosphatidylethanolamine (PE)	2448	NAMED	NA	O=C(CCCCCCC/C=C\CCCCCCCC)OC[C@]([H])(COP(OCCN)(O)=O)OC(CCC/C=C\C/C=C\C/C=C\C/C=C\CCCCC)=O	1-oleoyl-2-arachidonoyl-GPE (18:1/20:4)*	1-oleoyl-2-arachidonoyl-GPE (18:1/20:4)*	NA	24768534	HMDB0009069	NA	348281223	Pos Late
56	met100009220	0.680553	0.0723014	4.89035	3.59502e-05	0.00772928	2.28981	100009220	402	53209	Lipid	Phosphatidylethanolamine (PE)	2452	NAMED	NA	O=C(CCCCCCC/C=C\CCCCCCCC)OC[C@]([H])(COP(OCCN)(O)=O)OC(CC/C=C\C/C=C\C/C=C\C/C=C\C/C=C\C/C=C\CC)=O	1-oleoyl-2-docosahexaenoyl-GPE (18:1/22:6)*	1-oleoyl-2-docosahexaenoyl-GPE (18:1/22:6)*	NA	24768542	HMDB0009078	NA	52922113	Pos Late
57	met100009271	-1.09873	0.190904	-2.27991	0.0303277	0.227936	-3.87841	100009271	400	52984	Lipid	Fatty Acid Metabolism (Acyl Carnitine, Hydroxy)	1921	NAMED	NA	CC(O)CC(OC(C[N+](C)(C)C)CC([O-])=O)=O	(S)-3-hydroxybutyrylcarnitine	(S)-3-hydroxybutyrylcarnitine	NA	NA	HMDB0013127	NA	71464477	Pos Early
58	met100010895	-1.00996	0.293641	-3.08997	0.00445292	0.119672	-2.17039	100010895	400	57554	Nucleotide	Pyrimidine Metabolism, Cytidine containing	4265	NAMED	RFCQJGFZUQFYRF-ZOQUXTDFBZ	O=C1N(C=CC(N)=N1)[C@@H]([C@H](OC)[C@@H]2O)O[C@@H]2CO	2'-O-methylcytidine	2'-O-methylcytidine	2140-72-9	133067	NA	NA	150971	Pos Early
59	met100010896	-1.00295	0.0450901	-3.28499	0.00271578	0.0875838	-1.71982	100010896	209	57655	Nucleotide	Pyrimidine Metabolism, Uracil containing	4224	NAMED	SXUXMRMBWZCMEN-ZOQUXTDFBL	CO[C@@H]1[C@@H]([C@H](O[C@H]1N2C=CC(NC2=O)=O)CO)O	2'-O-methyluridine	2'-O-methyluridine	2140-76-3	92343	HMDB0240328	NA	102212	Neg
60	met100010919	0.34745	0.0602483	2.05571	0.0490976	0.270666	-4.29152	100010919	402	54946	Lipid	Diacylglycerol	2925	NAMED	NA	OCC(OC(CCCCCCC/C=C\CCCCCCCC)=O)COC(CCCCCCC/C=C\CCCCCCCC)=O	oleoyl-oleoyl-glycerol (18:1/18:1) [2]*	oleoyl-oleoyl-glycerol (18:1/18:1) [2]*	NA	NA	HMDB0007218	NA	9543716	Pos Late
61	met100010948	-1.29266	-0.0414308	-4.61059	7.82808e-05	0.00900155	1.56468	100010948	402	54990	Lipid	Diacylglycerol	2902	NAMED	NA	CCCCCCCCCCCCCCCC(OCC(CO)OC(CCCCCCCCCCCCCCC)=O)=O	palmitoyl-palmitoyl-glycerol (16:0/16:0) [2]*	palmitoyl-palmitoyl-glycerol (16:0/16:0) [2]*	NA	NA	HMDB0007098	NA	644078	Pos Late
62	met100015617	0.596176	0.0560864	2.50845	0.018112	0.197157	-3.42781	100015617	402	57368	Lipid	Diacylglycerol	2945	NAMED	NA	CCCCCCCCCCCCCCCCCC(OCC(OC(CC/C=C/C/C=C/C/C=C/C/C=C/C/C=C/C/C=C/CC)=O)CO)=O	stearoyl-docosahexaenoyl-glycerol (18:0/22:6) [2]*	stearoyl-docosahexaenoyl-glycerol (18:0/22:6) [2]*	NA	NA	NA	NA	NA	Pos Late
63	met100015727	0.726163	0.137345	2.74651	0.010347	0.155205	-2.93056	100015727	402	57437	Lipid	Ceramides	3052	NAMED	NA	OC(/C=C/CCCCCCCCCCC)C(CO)NC(CCCCCCCCCCCCC/C=C\CCCCCCCC)=O	ceramide (d16:1/24:1, d18:1/22:1)*	ceramide (d16:1/24:1, d18:1/22:1)*	NA	NA	NA	NA	NA	Pos Late
64	met100015735	0.872614	0.0663428	2.80444	0.00900025	0.152662	-2.80568	100015735	402	57432	Lipid	Ceramides	3048	NAMED	NA	OC(/C=C/CCCCCCCCCCCCC)C(CO)NC(CCCCCCCCCCCCC)=O	ceramide (d18:1/14:0, d16:1/16:0)*	ceramide (d18:1/14:0, d16:1/16:0)*	NA	NA	HMDB0240681,HMDB0011773	NA	NA	Pos Late
65	met100015737	0.927404	0.097996	2.83331	0.00839219	0.152662	-2.74289	100015737	402	57434	Lipid	Ceramides	3049	NAMED	NA	OC(/C=C/CCCCCCCCCCCCC)C(CO)NC(CCCCCCCCCCCCCCCC)=O	ceramide (d18:1/17:0, d17:1/18:0)*	ceramide (d18:1/17:0, d17:1/18:0)*	NA	NA	HMDB0240683,HMDB0240678	NA	NA	Pos Late
66	met100020487	0.997253	-0.314948	2.22104	0.0344914	0.232388	-3.98968	100020487	400	62309	Amino Acid	Polyamine Metabolism	544	NAMED	NA	O=C(C)NCCCNCCCC(O)=O	N-acetyl-isoputreanine	N-acetyl-isoputreanine	NA	NA	NA	NA	131802901	Pos Early
67	met100021123	-0.581225	0.066656	-2.95489	0.00623213	0.152662	-2.47485	100021123	400	62959	Amino Acid	Lysine Metabolism	117	NAMED	NA	[O-]C([C@@H](N)C(O)CCC[N+](C)(C)C)=O	hydroxy-N6,N6,N6-trimethyllysine*	hydroxy-N6,N6,N6-trimethyllysine*	NA	NA	NA	NA	NA	Pos Early
68	met1024	-0.381274	0.131406	-2.2173	0.0347629	0.232388	-3.99656	1024	400	1508	Cofactors and Vitamins	Pantothenate and CoA Metabolism	4337	NAMED	GHOKWGTUZJEAQD-ZETCQYMHBS	O=C(NCCC(O)=O)[C@H](O)C(C)(C)CO	pantothenate	pantothenate (Vitamin B5)	137-08-6	6361	HMDB0000210	C00864	6613	Pos Early
69	met1026	1.86983	-0.0806048	3.50439	0.00153947	0.0620598	-1.19933	1026	209	1600	Lipid	Phospholipid Metabolism	2239	NAMED	SUHOOTKUPISOBE-UHFFFAOYAT	NCCOP(O)(O)=O	phosphoethanolamine	phosphoethanolamine (PE)	1071-23-4	990	HMDB0000224	C00346	1015	Neg
70	met1084	-0.388154	0.166463	-2.76242	0.0099408	0.152662	-2.89534	1084	209	1591	Amino Acid	Leucine, Isoleucine and Valine Metabolism	417	NAMED	IHYJTAOFMMMOPX-LURJTMIEBI	O=C(O)[C@@H](NC(C)=O)C(C)C	N-acetylvaline	N-acetylvaline	96-81-1	60154	HMDB0011757	NA	66789	Neg
71	met1097	0.694889	-0.00513297	2.85789	0.00790528	0.152662	-2.68918	1097	209	2763	Carbohydrate	Nucleotide Sugar	1385	NAMED	HDYANYHVCAPMJV-LXQIFKJMBA	OC1C(N(C=CC2=O)C(N2)=O)OC(COP(OP(OC(C(C(O)C3O)O)OC3C(O)=O)(O)=O)(O)=O)C1O	UDP-glucuronate	UDP-glucuronate	28053-08-9,63700-19-6	16522	HMDB0000935	C00167	17473	Neg
72	met1108	-3.5113	-0.239878	-3.39114	0.00206642	0.0784025	-1.46964	1108	305	1594	Nucleotide	Pyrimidine Metabolism, Orotate containing	4206	NAMED	HLKXYZVTANABHZ-MRIHDYNCBG	OC([C@H](CC(O)=O)NC(N)=O)=O	N-carbamoylaspartate	N-carbamoylaspartate	923-37-5	4573859	HMDB0000828	C00438	93072	Polar
73	met1110	-0.257049	0.109166	-2.32693	0.0272968	0.225724	-3.7875	1110	209	1585	Amino Acid	Alanine and Aspartate Metabolism	31	NAMED	KTHDTJVBEPMMGL-VKHMYHEABO	O=C(O)[C@@H](NC(C)=O)C	N-acetylalanine	N-acetylalanine	97-69-8	79449	HMDB0000766	C02847	88064	Neg
74	met1134	-0.278843	0.090255	-2.36095	0.025298	0.224559	-3.72129	1134	209	1604	Nucleotide	Purine Metabolism, (Hypo)Xanthine/Inosine containing	4132	NAMED	LEHOTFFKMJEONL-UHFFFAOYAN	O=C1NC(NC(NC2=O)=O)=C2N1	urate	urate	120K5305,69-93-2	NA	HMDB0000289	C00366	1175	Neg
75	met1137	0.493083	0.0826812	2.69726	0.0116382	0.159716	-3.03558	1137	402	38102	Lipid	Endocannabinoid	2160	NAMED	BOWVQLFMWHZBEF-KTKRTIGZBW	O=C(NCCO)CCCCCCC/C=C\CCCCCCCC	oleoyl ethanolamide	oleoyl ethanolamide	111-58-0,11-58-0	4446574	HMDB0002088	NA	5283454	Pos Late
76	met1215	0.801854	0.145004	2.29527	0.0293163	0.227936	-3.84901	1215	400	48149	Carbohydrate	Aminosugar Metabolism	1431	NAMED	YTTRPBWEMMPYSW-VFFCQLMOBE	O[C@H]1[C@H](O)[C@@H](CO)O[C@@H](NC(CC(N)C(O)=O)=O)[C@@H]1NC(C)=O	N-acetylglucosaminylasparagine	N-acetylglucosaminylasparagine	2776-93-4	21403014	HMDB0000489	C04540	123826	Pos Early
77	met1221	0.467103	0.121533	2.14416	0.0407299	0.255056	-4.13224	1221	400	27718	Amino Acid	Creatine Metabolism	528	NAMED	CVSVTCORWBXHQV-UHFFFAOYAV	CN(C(N)=N)CC(O)=O	creatine	creatine	57-00-1	566	HMDB0000064	C00300	586	Pos Early
78	met1223	0.422204	0.0721544	2.77614	0.00961784	0.152662	-2.86577	1223	305	36831	Carbohydrate	Nucleotide Sugar	1393	NAMED	TXCIAUNLDRJGJZ-XERQLYKSBK	O[C@@]([C@]1(OP(OC[C@H]2O[C@@H](N(C=CC(N)=N3)C3=O)[C@H](O)[C@@H]2O)(O)=O)O[C@H]([C@@H](O)[C@@H](O)CO)[C@@H](NC(C)=O)[C@H](O)C1)=O	cytidine 5'-monophospho-N-acetylneuraminic acid	cytidine 5'-monophospho-N-acetylneuraminic acid	3063-71-6	NA	HMDB0001176	C00128	448209	Polar
79	met1242	-0.596275	0.0700278	-2.10752	0.044037	0.260586	-4.19887	1242	400	15650	Nucleotide	Purine Metabolism, Adenine containing	4154	NAMED	QQBGTSSELNKRID-IOSLPCCCBM	N=C1C2=C(N([C@@]3([H])[C@@](O)([H])[C@@](O)([H])[C@](CO)([H])O3)C=N2)N=CN1C	N1-methyladenosine	1-methyladenosine	15763-06-1	4573813	HMDB0003331	C02494	27476	Pos Early
80	met1251	1.68332	0.410194	2.28876	0.0297411	0.227936	-3.86149	1251	209	12024	Nucleotide	Purine Metabolism, (Hypo)Xanthine/Inosine containing	4123	NAMED	DCTLYFZHFGENCW-CRXJTSLEBR	OC1=C(N=CN2[C@@]3([H])[C@@](O)([H])[C@@](O)([H])[C@](COP(O)(O)=O)([H])O3)C2=NC(O)=N1	xanthosine 5'-monophosphate (xmp)	xanthosine 5'-monophosphate (xmp)	25899-70-1	10463791	HMDB0001554	C00655	73323	Neg
81	met132	1.49906	0.119566	2.22244	0.0343972	0.232388	-3.98718	132	209	1414	Carbohydrate	Glycolysis, Gluconeogenesis, and Pyruvate Metabolism	1237	NAMED	IACAHGYCKIUESG-REWHXWOFAW	OC(C(O)=O)COP(O)(O)=O	3-phosphoglycerate	3-phosphoglycerate	80731-10-8	10669764	HMDB0000807	C00597	724	Neg
82	met1518	0.418955	0.0956384	2.182	0.0375493	0.242193	-4.06258	1518	402	44877	Lipid	Ceramides	3022	NAMED	YDNKGFDKKRUKPY-TURZORIXBD	OC[C@@H]([C@H](O)/C=C/CCCCCCCCCCCCC)NC(CCCCCCCCCCCCCCC)=O	N-palmitoyl-sphingosine (d18:1/16:0)	N-palmitoyl-sphingosine (d18:1/16:0)	24696-26-2	4446677	HMDB0004949	NA	5283564	Pos Late
83	met1537	0.436298	0.193623	3.67882	0.000968971	0.0568169	-0.773659	1537	402	42446	Lipid	Phosphatidylcholine (PC)	2287	NAMED	JLPULHDHAOZNQI-ZTIMHPMXBU	O=P([O-])(OC[C@@H](COC(CCCCCCCCCCCCCCC)=O)OC(CCCCCCC/C=C\C/C=C\CCCCC)=O)OCC[N+](C)(C)C	1-palmitoyl-2-linoleoyl-GPC (16:0/18:2)	1-palmitoyl-2-linoleoyl-GPC (16:0/18:2)	40811-94-7	4450224	HMDB0007973	NA	5287971	Pos Late
84	met1538	0.50619	0.0539943	2.25979	0.0317	0.227936	-3.9167	1538	402	19503	Lipid	Sphingomyelins	3106	NAMED	LKQLRGMMMAHREN-YJFXYUILBI	CCCCCCCCCCCCCCCCCC(N[C@@](COP([O-])(OCC[N+](C)(C)C)=O)([C@](O)(/C=C/CCCCCCCCCCCCC)[H])[H])=O	stearoyl sphingomyelin (d18:1/18:0)	stearoyl sphingomyelin (d18:1/18:0)	85187-10-6,85187-10-6	4956085	HMDB0001348	C00550	6453725	Pos Late
85	met1539	0.350736	0.0837918	3.57563	0.0012723	0.0586167	-1.02477	1539	402	52461	Lipid	Phosphatidylcholine (PC)	2284	NAMED	WTJKGGKOPKCXLL-MRCUWXFGBH	O=C(CCCCCCC/C=C\CCCCCCCC)O[C@@H](COC(CCCCCCCCCCCCCCC)=O)COP(OCC[N+](C)(C)C)([O-])=O	1-palmitoyl-2-oleoyl-GPC (16:0/18:1)	1-palmitoyl-2-oleoyl-GPC (16:0/18:1)	26853-31-6,26853-31-6	4940699	HMDB0007972	C13875	6436017	Pos Late
86	met197	-0.341194	0.195628	-2.20998	0.0353086	0.232388	-4.01012	197	209	42382	Amino Acid	Methionine, Cysteine, SAM and Taurine Metabolism	446	NAMED	NA	OC1C(N2C=NC3=C2N=CN=C3N)OC(CSCCC(N)C(O)=O)C1O	S-adenosylhomocysteine (SAH)	S-adenosylhomocysteine (SAH)	979-92-0	16788012	HMDB00939	C00021	439155	Neg
87	met2051	-0.403393	0.0862673	-2.0623	0.0484464	0.270666	-4.27996	2051	305	15745	Amino Acid	Leucine, Isoleucine and Valine Metabolism	410	NAMED	WXUAQHNMJWJLTG-UHFFFAOYAC	CC(C(O)=O)CC(O)=O	methylsuccinate	methylsuccinate	498-21-5	9922	HMDB0001844	NA	10349	Polar
88	met2054	-0.980103	0.120649	-3.63612	0.00108945	0.0584794	-0.880897	2054	305	15765	Amino Acid	Leucine, Isoleucine and Valine Metabolism	407	NAMED	UKFXDFUAPNAMPJ-UHFFFAOYAZ	CCC(C(O)=O)C(O)=O	ethylmalonate	ethylmalonate	601-75-2	11263	HMDB0000622	NA	11756	Polar
89	met208	1.31231	-0.13863	2.80231	0.00904674	0.152662	-2.8103	208	305	3108	Nucleotide	Purine Metabolism, Adenine containing	4139	NAMED	XTWYTFMLZFPYCI-KQYNXXCUBP	NC1=NC=NC2=C1N=CN2[C@@]3([H])[C@@](O)([H])[C@@](O)([H])[C@](COP(OP(O)(O)=O)(O)=O)([H])O3	adenosine 5'-diphosphate (ADP)	ADP	20398-34-9	5800	HMDB0001341	C00008	6022	Polar
90	met232	-0.886029	0.0780774	-4.99825	2.69734e-05	0.00772928	2.55914	232	400	15497	Amino Acid	Urea cycle; Arginine and Proline Metabolism	484	NAMED	KDZOASGQNOPSCU-UHFFFAOYAF	NC(C(O)=O)CCCNC(NC(C(O)=O)CC(O)=O)=N	argininosuccinate	argininosuccinate	156637-58-0	805	HMDB0000052	C03406	60150382	Pos Early
91	met309	0.451172	0.158574	2.53812	0.016896	0.195628	-3.36683	309	400	15522	Carbohydrate	Glycolysis, Gluconeogenesis, and Pyruvate Metabolism	1232	NAMED	GNGACRATGGDKBX-NUQVWONBAJ	OCC(COP(O)(O)=O)=O	dihydroxyacetone phosphate (DHAP)	dihydroxyacetone phosphate (DHAP)	102783-56-2	3833110	HMDB0001473	C00111	668	Pos Early
92	met327	0.222878	0.0900249	2.26844	0.0310709	0.227936	-3.89981	327	209	2134	Cofactors and Vitamins	Riboflavin Metabolism	4334	NAMED	VWWQXMAJTJZDQX-UYBVJOGSBL	OC(C(O)C(O)COP(OP(OC[C@H]1O[C@@H](N(C=N2)C3=C2C(N)=NC=N3)[C@H](O)[C@@H]1O)(O)=O)(O)=O)CN(C(C=C(C)C(C)=C4)=C4N=C5C(N6)=O)C5=NC6=O	flavin adenine dinucleotide (FAD)	FAD	146-14-5,84366-81-4	559059	HMDB0001248	C00016	643975	Neg
93	met330	-0.351431	0.012031	-2.12131	0.0427296	0.258586	-4.17357	330	305	1643	Energy	TCA Cycle	1450	NAMED	VZCYOOQTPOCHFL-OWOJBTEDBF	OC(/C=C/C(O)=O)=O	fumarate	fumarate	100-17-8	10197150	HMDB0000134	C00122	444972	Polar
94	met335	0.55733	-0.00294447	2.50916	0.0180662	0.197157	-3.42591	335	209	15903	Carbohydrate	Nucleotide Sugar	1388	NAMED	NA	OP(OC1C(O)C(O)C(O)C(C)O1)(OP(O)(OCC2OC(N3C=NC4=C3N=C(NC4=O)N)C(C2O)O)=O)=O	guanosine 5'-diphospho-fucose	guanosine 5'-diphospho-fucose	15839-70-0	NA	NA	NA	NA	Neg
95	met339	-0.296333	0.0861618	-2.09067	0.0456002	0.267383	-4.22894	339	305	396	Lipid	Fatty Acid, Dicarboxylate	1660	NAMED	JFCQEDHGNNZCLN-NUQVWONBAE	OC(CCCC(O)=O)=O	glutarate (C5-DC)	glutarate (C5-DC)	110-94-1	3618533	HMDB0000661	C00489	7434418048	Polar
96	met362	1.30882	-0.225873	2.54037	0.0168239	0.195628	-3.36272	362	400	2133	Nucleotide	Purine Metabolism, (Hypo)Xanthine/Inosine containing	4119	NAMED	GRSZFWQUAKGDAV-RWLQFSFNBK	OC1C(C(N2C=NC3=C2N=CNC3=O)OC1COP(O)(O)=O)O	inosine 5'-monophosphate (IMP)	inosine 5'-monophosphate (IMP)	4691-65-0	5482599	HMDB0000175	C00130	8582	Pos Early
97	met370	1.00308	-0.564994	2.39971	0.0231841	0.222075	-3.6451	370	305	43849	Lipid	Inositol Metabolism	2211	NAMED	INAPMGSXUVUWAF-PTQMNWPWBP	O[C@@H]1[C@H]([C@@H]([C@H]([C@H]([C@H]1O)O)OP(O)(O)=O)O)O	inositol 1-phosphate (I1P)	inositol 1-phosphate (I1P)	106032-59-1,573-35-3	17215924	HMDB0000213	C01177	440194	Polar
98	met418	-0.590162	0.135462	-2.72751	0.0108284	0.156626	-2.97121	418	305	1496	Lipid	Fatty Acid Metabolism (also BCAA Metabolism)	1775	NAMED	ZIYVHBGGAOATLY-UHFFFAOYAT	O=C(C(C(O)=O)C)O	methylmalonate (MMA)	methylmalonate (MMA)	516-05-2	473	HMDB0000202	C02170	487	Polar
99	met445	-0.49029	0.149416	-2.11635	0.0432195	0.258586	-4.1829	445	305	1505	Nucleotide	Pyrimidine Metabolism, Orotate containing	4208	NAMED	PXQPEWDEAKTCGB-UHFFFAOYAD	O=C(C1=CC(O)=NC(O)=N1)O	orotate	orotate	50887-69-9	942	HMDB0000226	C00295	967	Polar
100	met463	1.93984	0.0695042	2.47491	0.0195628	0.197157	-3.49566	463	209	597	Carbohydrate	Glycolysis, Gluconeogenesis, and Pyruvate Metabolism	1238	NAMED	DTBNBXWJWCWCIK-UHFFFAOYAU	O=P(O)(OC(C(O)=O)=C)O	phosphoenolpyruvate (PEP)	phosphoenolpyruvate (PEP)	10526-80-4	980	HMDB0000263	C00074	1005	Neg
101	met496	0.485456	0.00762398	2.2969	0.0291905	0.227936	-3.84557	496	400	2127	Amino Acid	Glutathione Metabolism	566	NAMED	RWSXRVCMGQZWBV-WDSKDSINBK	O=C(N[C@@H](CS)C(NCC(O)=O)=O)CC[C@@H]([C@@](O)=O)N	glutathione, reduced (GSH)	glutathione, reduced (GSH)	70-18-8	111188	HMDB0000125	D00014,C00051	124886	Pos Early
102	met503	0.499158	-0.0765515	2.07058	0.0475739	0.270666	-4.26493	503	400	1648	Amino Acid	Glycine, Serine and Threonine Metabolism	10	NAMED	MTCFGRXMJLQNBG-REOHCLBHBX	OC([C@@H](N)CO)=O	serine	serine	56-45-1	5736	HMDB0000187	C00065	5951	Pos Early
103	met519	-0.629678	0.187235	-2.26	0.031685	0.227936	-3.91629	519	209	1365	Lipid	Long Chain Saturated Fatty Acid	1508	NAMED	TUNFSRHWOTWDNC-UHFFFAOYAZ	OC(CCCCCCCCCCCCC)=O	myristate (14:0)	myristate (14:0)	544-63-8	10539	HMDB0000806	C06424	11005	Neg
104	met523	0.846304	-0.607453	2.52799	0.0172881	0.195628	-3.38728	523	400	15798	Cofactors and Vitamins	Thiamine Metabolism	4422	NAMED	HZSAJDVWZRBGIF-UHFFFAOYAQ	CC1=NC=C(C[N+]2=CSC(CCOP(O)([O-])=O)=C2C)C(N)=N1	thiamin monophosphate	thiamin monophosphate	532-40-1	2627905	HMDB0002666	C01081	11313382778	Pos Early
105	met536	-1.57614	-0.0222574	-2.63751	0.0134069	0.172949	-3.16154	536	209	52602	Nucleotide	Pyrimidine Metabolism, Uracil containing	4236	NAMED	MXHRCPNRJAMMIM-SHYZEUOFBK	O=C(NC1=O)N(C=C1)C(CC2O)OC2CO	2'-deoxyuridine	2'-deoxyuridine	951-78-0	13118	HMDB0000012	C00526	13712	Neg
106	met561	0.260901	0.111127	2.1735	0.0382092	0.24401	-4.07794	561	400	57	Amino Acid	Glutamate Metabolism	44	NAMED	WHUUTDBJXJRKMK-UHFFFAOYAD	O=C(O)[C@@H](N)CCC(O)=O	glutamate	glutamate	56-86-0	591	HMDB0000148	C00025,C00217	33032	Pos Early
107	met563	0.636509	0.147776	3.29854	0.00262309	0.0875838	-1.68807	563	400	53	Amino Acid	Glutamate Metabolism	45	NAMED	ZDXPYRJPNDTMRX-VKHMYHEABV	OC([C@@H](N)CCC(N)=O)=O	glutamine	glutamine	56-85-9	5746	HMDB0000641	C00064	5961	Pos Early
108	met806	-0.33364	0.163481	-2.25928	0.031703	0.227936	-3.91722	806	400	5086	Amino Acid	Glycine, Serine and Threonine Metabolism	6	NAMED	FFDGPVCHZBVARC-UHFFFAOYAX	CN(C)CC(O)=O	dimethylglycine	dimethylglycine	1118-68-9	653	HMDB0000092	C03626	673	Pos Early
109	met821	-0.397202	0.147745	-2.06586	0.0480864	0.270666	-4.27364	821	209	33442	Nucleotide	Pyrimidine Metabolism, Uracil containing	4222	NAMED	HZIOZCLEXIYJAD-JWMKEVCDBU	O[C@]1([H])[C@@](O)([H])[C@](CO)([H])O[C@]1(C2=CNC(NC2=O)=O)[H]	pseudouridine	pseudouridine	1445-07-4	21403010	HMDB0000767	C02067	15047	Neg
110	met823	-0.801306	-0.0112872	-2.68609	0.0119516	0.160599	-3.05927	823	305	22250	Carbohydrate	Glycolysis, Gluconeogenesis, and Pyruvate Metabolism	1239	NAMED	LCTONWCANYUPML-REWHXWOFAD	CC(C(O)=O)=O	pyruvate	pyruvate	127-17-3	96901	HMDB0000243	C00022	1060	Polar
111	met869	1.48883	0.190679	2.38255	0.0241279	0.222322	-3.67949	869	305	2856	Nucleotide	Pyrimidine Metabolism, Uracil containing	4215	NAMED	DJJCXFVJDGTHFX-FHLVPPQOBI	O[C@]1([H])[C@@](O)([H])[C@](COP(O)(O)=O)([H])O[C@]1(N(C=C2)C(NC2=O)=O)[H]	uridine 5'-monophosphate (UMP)	UMP	3387-36-8	1399139	HMDB0000288	C00105	6030	Polar
112	met872	-1.27614	0.032024	-2.33445	0.0268734	0.225282	-3.77343	872	209	2183	Nucleotide	Pyrimidine Metabolism, Thymine containing	4275	NAMED	IQFYYKKMVGJFEH-XLPZGREQBQ	O=C(NC(C(C)=C1)=O)N1[C@]2([C@@]([C@@]([C@@](CO)(O2)[H])(O)[H])([H])[H])[H]	thymidine	thymidine	50-89-5	5585	HMDB0000273	C00214	5789	Neg
113	met880	-0.48377	0.0874469	-2.25828	0.031805	0.227936	-3.91956	880	400	554	Nucleotide	Purine Metabolism, Adenine containing	4148	NAMED	GFFGJBXGBJISGV-UHFFFAOYAT	NC1=NC=NC2=C1N=CN2	adenine	adenine	73-24-5	185	HMDB0000034	C00147	190	Pos Early
114	met882	-0.310914	0.198037	-2.05909	0.048737	0.270666	-4.28541	882	209	604	Nucleotide	Pyrimidine Metabolism, Thymine containing	4278	NAMED	RWQNBRDOKXIBIV-UHFFFAOYAL	O=C1C(C)=CNC(N1)=O	thymine	thymine	65-71-4	1103	HMDB0000262	C00178	1135	Neg
115	met922	0.963069	0.095116	2.69879	0.011596	0.159716	-3.03234	922	402	1759	Lipid	Dihydroceramides	3013	NAMED	KZTJQXAANJHSCE-OIDHKYIRBS	CCCCCCCCCCCCCCCCCC(N[C@H]([C@H](O)CCCCCCCCCCCCCCC)CO)=O	N-stearoyl-sphinganine (d18:0/18:0)*	N-stearoyl-sphinganine (d18:0/18:0)*	2304-80-5	4446686	HMDB0011761	NA	5283573	Pos Late
116	met923	-3.7149	-0.472358	-3.31375	0.00252263	0.0875838	-1.65235	923	305	601	Nucleotide	Pyrimidine Metabolism, Orotate containing	4207	NAMED	UFIVEPVSAGBUSI-UHFFFAOYAI	O=C(C(NC1=O)CC(N1)=O)O	dihydroorotate	dihydroorotate	155-54-4	628	HMDB03349	C00337	648	Polar
117	met98	-0.456021	0.11162	-2.27919	0.0303757	0.227936	-3.87978	98	209	1417	Amino Acid	Tryptophan Metabolism	272	NAMED	HCZHHEIFKROPDY-UHFFFAOYAN	OC1=C(C=CC=C2)C2=NC(C(O)=O)=C1	kynurenate	kynurenate	492-27-3	3712	HMDB0000715	C01717	3845	Neg

## Sheet: Cells_Comparison2
Matrix	Cells
Comparison	CancerASD/DD versus ASD/DD
Covariates	Age, sex
	Row.names	logFC	AveExpr	t	P.Value	adj.P.Val	B	CHEM_ID	LIB_ID	COMP_ID	SUPER_PATHWAY	SUB_PATHWAY	PATHWAY_SORTORDER	TYPE	INCHIKEY	SMILES	CHEMICAL_NAME	PLOT_NAME	CAS	CHEMSPIDER	HMDB	KEGG	PUBCHEM	PLATFORM
1	met100000014	-0.720853	0.103818	-2.07714	0.046958	0.29694	-4.22679	100000014	209	15753	Xenobiotics	Benzoate Metabolism	4463	NAMED	QIAFMBKCNZACKA-UHFFFAOYAD	O=C(C1=CC=CC=C1)NCC(O)=O	hippurate	hippurate	495-69-2	451	HMDB0000714	C01586	464	Neg
2	met100000138	3.34153	-1.79911	2.64996	0.0130189	0.161485	-3.11207	100000138	209	18289	Cofactors and Vitamins	Pantothenate and CoA Metabolism	4341	NAMED	KDTSHFARGAKYJN-IBOSZNHHBK	SCCNC(CCNC([C@H](O)C(C)(C)COP(OP(OC[C@H]([C@H]1O)O[C@H]([C@@H]1O)N2C=NC3=C2N=CN=C3N)(O)=O)(O)=O)=O)=O	3'-dephosphocoenzyme A	3'-dephosphocoenzyme A	3633-59-8	392407	HMDB0001373	C00882	444485	Neg
3	met100000263	1.1205	0.251532	3.71814	0.00087697	0.0404032	-0.66554	100000263	400	15716	Amino Acid	Histidine Metabolism	83	NAMED	ACZFBYCNAVEFLC-YFKPBYRVBI	OC(C(O)=O)CC1=CN=CN1	imidazole lactate	imidazole lactate	14403-45-3	389128	HMDB0002320	C05568	793	Pos Early
4	met100000328	2.86974	-1.60076	2.35951	0.0254093	0.207456	-3.69949	100000328	209	15504	Cofactors and Vitamins	Pantothenate and CoA Metabolism	4340	NAMED	JDMUPRLRUUMCTL-VIFPVBQEBX	O=P(OCC(C)(C)[C@@H](O)C(NCCC(NCCS)=O)=O)(O)O	phosphopantetheine	phosphopantetheine	NA	103123	HMDB0001416	C01134	987	Neg
5	met100000454	-0.628779	0.106111	-2.84839	0.0080904	0.132315	-2.68796	100000454	400	18319	Amino Acid	Lysine Metabolism	136	NAMED	JJMDCOVWQOJGCB-UHFFFAOYAD	OC(CCCCN)=O	5-aminovalerate	5-aminovalerate	660-88-8	135	HMDB0003355	C00431	138	Pos Early
6	met100000616	-0.444236	0.155671	-2.29714	0.0291949	0.22175	-3.8199	100000616	402	52449	Lipid	Phosphatidylinositol (PI)	2557	NAMED	KRTOMQDUKGRFDJ-OALUUITLBO	CCCCCCCCCCCCCCCCCC(OC[C@]([H])(COP(O)(O[C@](C(O)(C(O)(C(O)([C@](O)1[H])[H])[H])[H])([C@]1(O)[H])[H])=O)OC(CCC/C=C\C/C=C\C/C=C\C/C=C\CCCCC)=O)=O	1-stearoyl-2-arachidonoyl-GPI (18:0/20:4)	1-stearoyl-2-arachidonoyl-GPI (18:0/20:4)	383907-33-3	21403055	HMDB0009815	NA	NA	Pos Late
7	met100000639	-0.310151	0.198483	-2.08783	0.0458746	0.295891	-4.2074	100000639	402	19265	Lipid	Phosphatidylserine (PS)	2506	NAMED	AJFWREUFUPEYII-PAHWMLEVBX	CCCCCCCCCCCCCCCCCC(OC[C@]([H])(COP(O)(OC[C@]([NH3+])(C([O-])=O)[H])=O)OC(CCCCCCC/C=C\CCCCCCCC)=O)=O	1-stearoyl-2-oleoyl-GPS (18:0/18:1)	1-stearoyl-2-oleoyl-GPS (18:0/18:1)	NA	7826037	HMDB0010163	NA	9547087	Pos Late
8	met100000652	0.883454	-0.0901178	2.37918	0.0243117	0.20365	-3.66108	100000652	402	52625	Lipid	Phosphatidylglycerol (PG)	2516	NAMED	BIABMEZBCHDPBV-BEBVUIBBBA	OCC(COP(O)(OC[C@@]([H])(COC(CCCCCCCCCCCCCCC)=O)OC(CCCCCCCCCCCCCCC)=O)=O)O	1,2-dipalmitoyl-GPG (16:0/16:0)	1,2-dipalmitoyl-GPG (16:0/16:0)	200880-41-7	10020701	HMDB0010570	NA	11846227	Pos Late
9	met100000657	-0.326831	0.119481	-2.11974	0.0428731	0.285084	-4.14996	100000657	402	19130	Lipid	Phosphatidylcholine (PC)	2279	NAMED	KILNVBDSWZSGLL-KXQOOQHDBV	CCCCCCCCCCCCCCCC(OC[C@]([H])(COP([O-])(OCC[N+](C)(C)C)=O)OC(CCCCCCCCCCCCCCC)=O)=O	1,2-dipalmitoyl-GPC (16:0/16:0)	1,2-dipalmitoyl-GPC (16:0/16:0)	63-89-8	398235	HMDB0000564	D03585	452110	Pos Late
10	met100000660	-0.529778	0.0401918	-2.65825	0.0127663	0.161456	-3.09468	100000660	402	19132	Lipid	Phosphatidylcholine (PC)	2322	NAMED	NRJAVPSFFCBXDT-HUESYALOBJ	CCCCCCCCCCCCCCCCCC(OC[C@]([H])(COP([O-])(OCC[N+](C)(C)C)=O)OC(CCCCCCCCCCCCCCCCC)=O)=O	1,2-distearoyl-GPC (18:0/18:0)	1,2-distearoyl-GPC (18:0/18:0)	816-94-4	85004	HMDB0008036	NA	94190	Pos Late
11	met100000787	1.38089	0.299275	3.58061	0.00126083	0.0478372	-0.999245	100000787	305	22185	Amino Acid	Alanine and Aspartate Metabolism	37	NAMED	OTCCIMWXFLJLIA-BYPYZUCNBM	OC([C@@H](NC(C)=O)CC(O)=O)=O	N-acetylaspartate (NAA)	N-acetylaspartate (NAA)	997-55-7,997-55-7	58576	HMDB0000812	C01042	65065	Polar
12	met100001026	0.653936	-0.0288869	2.08224	0.0464565	0.296678	-4.2177	100001026	305	27719	Carbohydrate	Fructose, Mannose and Galactose Metabolism	1373	NAMED	RGHNJXZEOKUKBD-SQOUGZDYBY	O[C@H]([C@H]([C@H]([C@@H](CO)O)O)O)C(O)=O	galactonate	galactonate	299-28-5	114198	HMDB0000565	C00880,C15930	12310779128869	Polar
13	met100001263	0.618327	0.0309521	4.14612	0.000276381	0.019384	0.399768	100001263	402	33955	Lipid	Lysophospholipid	2601	NAMED	ASWBNKHCZGQVJV-UHFFFAOYAM	O=P(OCC[N+](C)(C)C)([O-])OCC(O)COC(CCCCCCCCCCCCCCC)=O	1-palmitoyl-GPC (16:0)	1-palmitoyl-GPC (16:0)	17364-16-8	78064	HMDB0010382	C04102	86554	Pos Late
14	met100001272	0.557804	0.104097	4.24854	0.000209193	0.0171161	0.65777	100001272	402	48258	Lipid	Lysophospholipid	2614	NAMED	YAMUFBLWGFFICM-PTGWMXDIBX	O[C@H](COC(CCCCCCC/C=C\CCCCCCCC)=O)COP(OCC[N+](C)(C)C)([O-])=O	1-oleoyl-GPC (18:1)	1-oleoyl-GPC (18:1)	19420-56-5	17240641	HMDB0002815	C03916	16081932	Pos Late
15	met100001275	0.322992	0.0752584	2.87698	0.00752971	0.131261	-2.6242	100001275	209	33945	Peptide	Acetylated Peptides	1190	NAMED	UTYVDVLMYQPLQB-UHFFFAOYAZ	OC(CNC(CC1=CC=CC=C1)=O)=O	phenylacetylglycine	phenylacetylglycine	500-98-1	61452	HMDB0000821	C05598	68144	Neg
16	met100001391	-1.79232	-0.605756	-2.31763	0.0278985	0.216802	-3.78059	100001391	402	34409	Lipid	Fatty Acid Metabolism (Acyl Carnitine, Long Chain Saturated)	1867	NAMED	FNPHNLNTJNMAEE-HSZRJFAPBW	[O-]C(C[C@@H](OC(CCCCCCCCCCCCCCCCC)=O)C[N+](C)(C)C)=O	stearoylcarnitine (C18)	stearoylcarnitine (C18)	18822-91-8	21233653	HMDB0000848	NA	3006797	Pos Late
17	met100001392	-1.54249	-0.973609	-2.39222	0.0236081	0.20303	-3.6355	100001392	402	34534	Lipid	Fatty Acid Metabolism (Acyl Carnitine, Medium Chain)	1862	NAMED	FUJLYHJROOYKRA-UHFFFAOYAK	[O-]C(CC(C[N+](C)(C)C)OC(CCCCCCCCCCC)=O)=O	laurylcarnitine (C12)	laurylcarnitine (C12)	25518-54-1	8602997	HMDB000225	NA	168381	Pos Late
18	met100001395	0.533287	0.197534	3.37429	0.00215105	0.063875	-1.48919	100001395	402	34419	Lipid	Lysophospholipid	2617	NAMED	SPJFYYJXNPEZDW-UTJQPWESBU	O=P(OCC(O)COC(CCCCCCC/C=C\C/C=C\CCCCC)=O)([O-])OCC[N+](C)(C)C	1-linoleoyl-GPC (18:2)	1-linoleoyl-GPC (18:2)	NA	10160888	HMDB0010386	C04100	11988421	Pos Late
19	met100001407	-0.694652	-0.00218641	-2.47114	0.0197324	0.184455	-3.47876	100001407	305	34410	Lipid	Phospholipid Metabolism	2240	NAMED	WVIMUEUQJFPNDK-UHFFFAOYAX	OC1C(N(C=CC(N)=N2)C2=O)OC(COP(OP(OCCN)(O)=O)(O)=O)C1O	cytidine-5'-diphosphoethanolamine	CDP-ethanolamine	72842-05-8	287	HMDB0001564	C00570	123727	Polar
20	met100001462	1.09716	0.0803307	2.24501	0.0327438	0.2373	-3.91889	100001462	209	34437	Lipid	Lysophospholipid	2712	NAMED	HFJVKBVEKQHVTO-OZAIVSQSBD	O=P(OCC(O)CO)(O)OC[C@H](O)COC(CCCCCCCCCCCCCCCCC)=O	1-stearoyl-GPG (18:0)	1-stearoyl-GPG (18:0)	NA	21403138	NA	NA	NA	Neg
21	met100001511	0.713085	0.240897	2.26032	0.0316628	0.232074	-3.88997	100001511	209	47117	Lipid	Lysophospholipid	2603	NAMED	LFUDDCMNKWEORN-KHPPLWFEBO	O=P(OCC[N+](C)(C)C)([O-])OCC(O)COC(CCCCCCC/C=C\CCCCCC)=O	1-palmitoleoyl-GPC (16:1)*	1-palmitoleoyl-GPC* (16:1)*	NA	21403152	HMDB0010383	NA	24779461	Neg
22	met100001540	-0.401326	0.0914793	-2.09499	0.0452223	0.29463	-4.19488	100001540	400	46225	Partially Characterized Molecules	Partially Characterized Molecules	6453	NAMED	NPWMTBZSRRLQNJ-UHFFFAOYAH	O=C(CCC1N)NC1=O	glutamine_degradant*	glutamine_degradant*	2353-44-8	NA	NA	NA	NA	Pos Early
23	met100001567	0.582086	0.149508	2.93461	0.00655143	0.124285	-2.49854	100001567	402	35631	Lipid	Lysophospholipid	2663	NAMED	YVYMBNSKXOXSKW-HXUWFJFHBX	O=P(OCC[NH3+])([O-])OC[C@H](O)COC(CCCCCCCCCCCCCCC)=O	1-palmitoyl-GPE (16:0)	1-palmitoyl-GPE (16:0)	53862-35-4	7826019	HMDB0011503	NA	9547069	Pos Late
24	met100001569	0.627487	0.171751	4.24314	0.000212293	0.0171161	0.64414	100001569	402	35628	Lipid	Lysophospholipid	2672	NAMED	PYVRVRFVLRNJLY-MZMPXXGTBD	O=P(OCC[NH3+])([O-])OC[C@H](O)COC(CCCCCCC\C=C/CCCCCCCC)=O	1-oleoyl-GPE (18:1)	1-oleoyl-GPE (18:1)	89576-29-4	7826021	HMDB0011506	NA	9547071	Pos Late
25	met100001570	0.811196	0.1514	4.58903	8.28307e-05	0.0171161	1.51811	100001570	402	36600	Lipid	Lysophospholipid	2674	NAMED	DBHKHNGBVGWQJE-HZJYTTRNBF	O=P(OCC(O)COC(CCCCCCC/C=C\C/C=C\CCCCC)=O)(O)OCCN	1-linoleoyl-GPE (18:2)*	1-linoleoyl-GPE (18:2)*	NA	21403170	HMDB0011507	NA	52925130	Pos Late
26	met100001586	1.21115	0.176591	2.20814	0.0354837	0.248772	-3.98795	100001586	305	46957	Cofactors and Vitamins	Ascorbate and Aldarate Metabolism	4358	NAMED	RGHNJXZEOKUKBD-NRXMZTRTBF	OC([C@H](O)[C@H](O)[C@H](O)[C@@H](O)CO)=O	gulonate*	gulonate*	20246-53-1	7969943	HMDB0003290	C00800	152304	Polar
27	met100001605	-0.917309	0.0132269	-2.36066	0.0253439	0.207456	-3.69725	100001605	209	35320	Xenobiotics	Benzoate Metabolism	4499	NAMED	MZPWKJZDOCIALD-UHFFFAOYAC	O=S(OC1=C(O)C=CC=C1)(O)=O	catechol sulfate	catechol sulfate	4918-96-1	2341024	HMDB0059724	NA	3083879	Neg
28	met100001606	-0.654801	0.0956463	-2.83142	0.00843088	0.132315	-2.72488	100001606	305	35324	Lipid	Sterol	3194	NAMED	BHYOQNUELFTYRT-WHYDCBPWBW	CC1(C2C(C)CCCC(C)C)C(CC2)C(CC=C3C4(CCC(OS(=O)(O)=O)C3)C)C4CC1	cholesterol sulfate	cholesterol sulfate	2864-50-8	4371550	HMDB00653	C18043	65076	Polar
29	met100001655	0.79544	0.158453	2.18024	0.0376918	0.261411	-4.03968	100001655	209	35305	Lipid	Lysophospholipid	2718	NAMED	NA	[H]C(C(O)(C(O)([C@](O)1[H])[H])[H])([C@@](OP(O)(OC[C@@]([H])(COC(CCCCCCCCCCCCCCC)=O)O)=O)([C@]1(O)[H])[H])O	1-palmitoyl-GPI (16:0)	1-palmitoyl-GPI* (16:0)	NA	NA	HMDB0061695	NA	71296207	Neg
30	met100001777	0.626593	0.177589	2.12137	0.04276	0.285084	-4.14732	100001777	209	36602	Lipid	Lysophospholipid	2724	NAMED	NA	[H]C(C(O)(C(O)([C@](O)1[H])[H])[H])([C@@](OP(O)(OC[C@@]([H])(COC(CCCCCCC/C=C\CCCCCCCC)=O)O)=O)([C@]1(O)[H])[H])O	1-oleoyl-GPI (18:1)	1-oleoyl-GPI (18:1)	NA	NA	HMDB0061693	NA	86289645	Neg
31	met100001778	1.54991	-0.0564846	3.37067	0.00217868	0.063875	-1.50006	100001778	209	36594	Lipid	Lysophospholipid	2726	NAMED	NA	[H]C(C(O)(C(O)([C@](O)1[H])[H])[H])([C@@](OP(O)(OC[C@@]([H])(COC(CCCCCCC/C=C\C/C=C\CCCCC)=O)O)=O)([C@]1(O)[H])[H])O	1-linoleoyl-GPI (18:2)*	1-linoleoyl-GPI* (18:2)*	NA	NA	HMDB0240597	NA	11124828	Neg
32	met100001869	-0.796461	0.179776	-3.43424	0.00184803	0.0595991	-1.34962	100001869	402	42450	Lipid	Phosphatidylcholine (PC)	2334	NAMED	PSVRFUPOQYJOOZ-QNPWAGBNBV	C[N+](C)(CCOP([O-])(OC[C@@]([H])(COC(CCCCCCCCCCCCCCCCC)=O)OC(CCC/C=C\C/C=C\C/C=C\C/C=C\CCCCC)=O)=O)C	1-stearoyl-2-arachidonoyl-GPC (18:0/20:4)	1-stearoyl-2-arachidonoyl-GPC (18:0/20:4)	35418-59-8	17347139	HMDB0008048	NA	16219824	Pos Late
33	met100001872	-0.483287	0.109423	-3.27039	0.00281042	0.0755301	-1.73301	100001872	402	52235	Lipid	Phosphatidylserine (PS)	2509	NAMED	NA	O=C(CCCCCCCCCCCCCCCCC)OC[C@]([H])(COP(O)(OC[C@]([NH3+])(C([O-])=O)[H])=O)OC(CCC/C=C\C/C=C\C/C=C\C/C=C\CCCCC)=O	1-stearoyl-2-arachidonoyl-GPS (18:0/20:4)	1-stearoyl-2-arachidonoyl-GPS (18:0/20:4)	NA	NA	HMDB0012383	NA	24779545	Pos Late
34	met100002106	-0.495289	-0.00149302	-2.73781	0.0105457	0.146357	-2.92538	100002106	402	37529	Lipid	Sphingomyelins	3120	NAMED	NBEADXWAAWCCDG-QDDWGVBQBP	O=C(CCCCCCC/C=C\CCCCCCCC)N[C@@](COP([O-])(OCC[N+](C)(C)C)=O)([C@](O)(/C=C/CCCCCCCCCCCCC)[H])[H]	sphingomyelin (d18:1/18:1, d18:2/18:0)	sphingomyelin (d18:1/18:1, d18:2/18:0)	108392-10-5	4947837	HMDB0012101	NA	6443882	Pos Late
35	met100002107	-0.434591	0.165644	-2.85667	0.00791238	0.132315	-2.66865	100002107	402	37506	Lipid	Sphingomyelins	3104	NAMED	RWKUXQNLWDTSLO-GWQJGLRPBP	CCCCCCCCCCCCCCCC(N[C@@](COP([O-])(OCC[N+](C)(C)C)=O)([C@](O)(/C=C/CCCCCCCCCCCCC)[H])[H])=O	palmitoyl sphingomyelin (d18:1/16:0)	palmitoyl sphingomyelin (d18:1/16:0)	6254-89-3	8115562	HMDB0010169	NA	9939941	Pos Late
36	met100002122	-1.4064	-0.452746	-2.47813	0.0194193	0.184455	-3.46473	100002122	209	39600	Xenobiotics	Benzoate Metabolism	4469	NAMED	XDOFWFNMYJRHEW-UHFFFAOYAF	O=C(C1=CC=CC(O)=C1)NCC(O)=O	3-hydroxyhippurate	3-hydroxyhippurate	1637-75-8	396603	HMDB0006116	NA	450268	Neg
37	met100002875	0.639524	0.0695459	3.82862	0.000651749	0.0344344	-0.39261	100002875	402	52474	Lipid	Lysoplasmalogen	2834	NAMED	HTZINLFNXLXRBC-CQLBIITFBS	CCCCCCCCCCCCCC/C=C\OC[C@H](COP([O-])(OCC[N+](C)(C)C)=O)O	1-(1-enyl-palmitoyl)-GPC (P-16:0)*	1-(1-enyl-palmitoyl)-GPC (P-16:0)*	NA	9093054	HMDB0010407	NA	10917802	Pos Late
38	met100002990	0.407644	0.152096	3.11468	0.00417365	0.103539	-2.09217	100002990	402	46799	Lipid	Diacylglycerol	2928	NAMED	NA	CCCCCCCC/C=C\CCCCCCCC(OCC(COC(CCCCCCC/C=C\C/C=C\CCCCC)=O)O)=O	oleoyl-linoleoyl-glycerol (18:1/18:2) [2]	oleoyl-linoleoyl-glycerol (18:1/18:2) [2]	104346-53-4	29788004	HMDB0007219	NA	71433693	Pos Late
39	met100003000	0.88854	0.0702295	5.346	1.02995e-05	0.00464746	3.45496	100003000	402	39270	Lipid	Lysoplasmalogen	2835	NAMED	QYTPGOPLNFESQC-RLHAVTDZBD	O=P(OCC[NH3+])([O-])OC[C@H](O)CO/C=C/CCCCCCCCCCCCCC	1-(1-enyl-palmitoyl)-GPE (P-16:0)*	1-(1-enyl-palmitoyl)-GPE (P-16:0)*	NA	10471193	HMDB0011152	NA	NA	Pos Late
40	met100004054	-1.37538	-0.167486	-2.34142	0.0264586	0.213322	-3.73464	100004054	402	57512	Lipid	Fatty Acid Metabolism (Acyl Carnitine, Long Chain Saturated)	1866	NAMED	NA	[O-]C(CC(C[N+](C)(C)C)OC(CCCCCCCCCCCCCCCC)=O)=O	margaroylcarnitine (C17)*	margaroylcarnitine (C17)*	106182-29-0	35015987	HMDB0006210	NA	53477803	Pos Late
41	met100004251	-1.00372	-0.217605	-2.96395	0.00608004	0.122551	-2.43199	100004251	305	42978	Lipid	Fatty Acid, Dicarboxylate	1658	NAMED	OREAFAJWWJHCOT-UHFFFAOYAJ	CC(C(O)=O)(C(O)=O)C	dimethylmalonic acid	dimethylmalonic acid	595-46-0	11195	HMDB0002001	NA	11686	Polar
42	met100004328	-0.250803	0.177409	-2.10829	0.0439292	0.289126	-4.17064	100004328	402	42463	Lipid	Sphingomyelins	3114	NAMED	KYICBZWZQPCUMO-PSALXKTOBW	CCCCCCCCCCCCCC(N[C@@](COP([O-])(OCC[N+](C)(C)C)=O)([C@](O)(/C=C/CCCCCCCCCCCCC)[H])[H])=O	sphingomyelin (d18:1/14:0, d16:1/16:0)*	sphingomyelin (d18:1/14:0, d16:1/16:0)*	NA	9608732	HMDB0012097	NA	11433862	Pos Late
43	met100005372	0.686089	0.159792	4.47546	0.000112508	0.0171161	1.23307	100005372	402	44621	Lipid	Lysoplasmalogen	2837	NAMED	NA	O=P(OCC[NH3+])([O-])OC[C@H](O)CO/C=C/CCCCCC/C=C/CCCCCCCC	1-(1-enyl-oleoyl)-GPE (P-18:1)*	1-(1-enyl-oleoyl)-GPE (P-18:1)*	NA	NA	NA	NA	NA	Pos Late
44	met100005717	0.97291	-0.0482327	2.54566	0.0166186	0.174142	-3.32783	100005717	209	45970	Lipid	Lysophospholipid	2709	NAMED	BVJSKAUUFXBDOB-UHFFFAOYAJ	O=P(OCC(O)CO)(O)OCC(O)COC(CCCCCCCCCCCCCCC)=O	1-palmitoyl-GPG (16:0)*	1-palmitoyl-GPG (16:0)*	NA	2548639	HMDB0240601	NA	3300276	Neg
45	met100005805	1.76323	0.038771	3.44415	0.00180106	0.0595991	-1.32606	100005805	209	46130	Lipid	Lysophospholipid	2702	NAMED	XIVOBOJQPNEUSC-UXHICEINBB	CCCCCCCCCCCCCCCC(OC[C@]([H])(COP(O)(OC[C@]([NH3+])(C([O-])=O)[H])=O)O)=O	1-palmitoyl-GPS (16:0)*	1-palmitoyl-GPS (16:0)*	NA	7826050	NA	NA	9547100	Neg
46	met100006290	-0.552857	-0.000235275	-2.40871	0.022745	0.199576	-3.60302	100006290	402	48490	Lipid	Sphingomyelins	3122	NAMED	AADLTHQNYQJHQV-SVLGDMRNBJ	CCCCCCCCCCCCC/C=C/[C@@H](O)[C@@H](NC(CCCCCCCCCCCCCCCCCCC)=O)COP([O-])(OCC[N+](C)(C)C)=O	sphingomyelin (d18:1/20:0, d16:1/22:0)*	sphingomyelin (d18:1/20:0, d16:1/22:0)*	NA	23113477	HMDB0012102	NA	44260124	Pos Late
47	met100006292	-0.685719	-0.00923865	-3.01401	0.00537565	0.115576	-2.3207	100006292	402	48491	Lipid	Sphingomyelins	3123	NAMED	NA	CCCCCCCCCCCCC/C=C/[C@@H](O)[C@@H](NC(CCCCCCCCC/C=C/CCCCCCCC)=O)COP([O-])(OCC[N+](C)(C)C)=O	sphingomyelin (d18:1/20:1, d18:2/20:0)*	sphingomyelin (d18:1/20:1, d18:2/20:0)*	222403-67-0	NA	HMDB0240610,HMDB0240632	NA	NA	Pos Late
48	met100008904	-0.380387	0.148304	-2.54695	0.0165447	0.174142	-3.32444	100008904	402	52438	Lipid	Phosphatidylcholine (PC)	2323	NAMED	ATHVAWFAEPLPPQ-VRDBWYNSBX	O=C(CCCCCCCCCCCCCCCCC)OC[C@]([H])(COP(OCC[N+](C)(C)C)([O-])=O)OC(CCCCCCC/C=C\CCCCCCCC)=O	1-stearoyl-2-oleoyl-GPC (18:0/18:1)	1-stearoyl-2-oleoyl-GPC (18:0/18:1)	56421-10-4	24766704	HMDB0008038	NA	24778825	Pos Late
49	met100008914	-0.34121	0.0491129	-2.06891	0.0477416	0.298964	-4.24118	100008914	402	52462	Lipid	Phosphatidylcholine (PC)	2298	NAMED	IIZPXYDJLKNOIY-JXPKJXOSBS	CCCCCCCCCCCCCCCC(OC[C@@]([H])(OC(CCC/C=C\C/C=C\C/C=C\C/C=C\CCCCC)=O)COP([O-])(OCC[N+](C)(C)C)=O)=O	1-palmitoyl-2-arachidonoyl-GPC (16:0/20:4n6)	1-palmitoyl-2-arachidonoyl-GPC (16:0/20:4n6)	35418-58-7	8923140	HMDB0007982	C05208	10747814	Pos Late
50	met100008915	-0.401249	0.121002	-2.68206	0.0120457	0.158301	-3.04369	100008915	402	52610	Lipid	Phosphatidylcholine (PC)	2304	NAMED	IESVDEZGAHUQJU-ZLBXKVHBBA	CCCCCCCCCCCCCCCC(OC[C@](OC(CC/C=C\C/C=C\C/C=C\C/C=C\C/C=C\C/C=C\CC)=O)([H])COP([O-])(OCC[N+](C)(C)C)=O)=O	1-palmitoyl-2-docosahexaenoyl-GPC (16:0/22:6)	1-palmitoyl-2-docosahexaenoyl-GPC (16:0/22:6)	59403-54-2	4946007	HMDB0007991	NA	6441886	Pos Late
51	met100008916	-1.14067	0.150669	-5.22621	1.44107e-05	0.00464746	3.14356	100008916	402	52611	Lipid	Phosphatidylcholine (PC)	2340	NAMED	NA	O=C(CC/C=C\C/C=C\C/C=C\C/C=C\C/C=C\C/C=C\CC)O[C@H](COC(CCCCCCCCCCCCCCCCC)=O)CO[P](OCC[N+](C)(C)C)([O-])=O	1-stearoyl-2-docosahexaenoyl-GPC (18:0/22:6)	1-stearoyl-2-docosahexaenoyl-GPC (18:0/22:6)	59403-52-0	NA	HMDB0008057	NA	24778876	Pos Late
52	met100008920	-1.03317	0.198472	-4.39191	0.00014245	0.0171161	1.01512	100008920	402	52615	Lipid	Sphingomyelins	3119	NAMED	NA	O=C(N[C@@]([C@]([H])(O)/C=C/CCCCCCCCCCCCC)([H])COP([O-])(OCC[N+](C)(C)C)=O)CCCCCCCCCCCCCCCC	sphingomyelin (d18:1/17:0, d17:1/18:0, d19:1/16:0)	sphingomyelin (d18:1/17:0, d17:1/18:0, d19:1/16:0)	121999-64-2	NA	HMDB0240620,HMDB0240609,HMDB0240622	NA	46891763	Pos Late
53	met100008921	-0.582559	0.0774689	-2.49103	0.0188526	0.184241	-3.43875	100008921	402	52616	Lipid	Phosphatidylcholine (PC)	2282	NAMED	PZNPLUBHRSSFHT-RRHRGVEJBV	O=C(CCCCCCCCCCCCCCC)OC[C@]([H])(COP(OCC[N+](C)(C)C)([O-])=O)OC(CCCCCCCCCCCCCCCCC)=O	1-palmitoyl-2-stearoyl-GPC (16:0/18:0)	1-palmitoyl-2-stearoyl-GPC (16:0/18:0)	59403-51-9	24766643	HMDB0007970	C03889	24778686	Pos Late
54	met100008976	0.488286	0.229255	2.5721	0.0156042	0.174142	-3.27284	100008976	402	52446	Lipid	Phosphatidylethanolamine (PE)	2430	NAMED	YDTWOEYVDRKKCR-KNERPIHHBL	O=C(CCCCCCCCCCCCCCCCC)OC[C@]([H])(COP(OCCN)(O)=O)OC(CCCCCCC/C=C\C/C=C\CCCCC)=O	1-stearoyl-2-linoleoyl-GPE (18:0/18:2)*	1-stearoyl-2-linoleoyl-GPE (18:0/18:2)*	NA	7825699	HMDB0008994	NA	9546749	Pos Late
55	met100008977	-0.623528	0.165003	-4.02641	0.000382198	0.0224107	0.0998325	100008977	402	52447	Lipid	Phosphatidylethanolamine (PE)	2439	NAMED	ANRKEHNWXKCXDB-BHFWLYLHBY	O=C(CCCCCCCCCCCCCCCCC)OC[C@]([H])(COP(OCCN)(O)=O)OC(CCC/C=C\C/C=C\C/C=C\C/C=C\CCCCC)=O	1-stearoyl-2-arachidonoyl-GPE (18:0/20:4)	1-stearoyl-2-arachidonoyl-GPE (18:0/20:4)	NA	4451158	HMDB0009003	C05210	5289133	Pos Late
56	met100008991	-0.514957	0.15197	-3.55057	0.00135886	0.0486924	-1.06879	100008991	402	52465	Lipid	Phosphatidylethanolamine (PE)	2419	NAMED	MPWUZHVZZKSTPV-MADBQMNMBW	O=C(CCCCCCCCCCCCCCC)OC[C@]([H])(COP(OCCN)(O)=O)OC(CC/C=C\C/C=C\C/C=C\C/C=C\C/C=C\C/C=C\CC)=O	1-palmitoyl-2-docosahexaenoyl-GPE (16:0/22:6)*	1-palmitoyl-2-docosahexaenoyl-GPE (16:0/22:6)*	NA	7825749	HMDB0008946	NA	9546799	Pos Late
57	met100008992	-0.818701	0.0790471	-4.11746	0.000300528	0.019384	0.323206	100008992	402	52466	Lipid	Phosphatidylethanolamine (PE)	2443	NAMED	XYYHNDVKALDFHQ-OXHZBIAZBI	O=C(CCCCCCCCCCCCCCCCC)OC[C@]([H])(COP(OCCN)(O)=O)OC(CC/C=C\C/C=C\C/C=C\C/C=C\C/C=C\C/C=C\CC)=O	1-stearoyl-2-docosahexaenoyl-GPE (18:0/22:6)*	1-stearoyl-2-docosahexaenoyl-GPE (18:0/22:6)*	NA	7825748	HMDB0009012	NA	9546798	Pos Late
58	met100008993	-0.908041	0.0671473	-2.94376	0.0064055	0.124285	-2.47827	100008993	402	52467	Lipid	Phosphatidylinositol (PI)	2540	NAMED	KIQYUSYSJTUGFZ-GWAZTMTOBN	O=C(CCCCCCCCCCCCCCC)OC[C@@]([H])(OC(CCC/C=C\C/C=C\C/C=C\C/C=C\CCCCC)=O)COP(O[C@H]1[C@H](O)[C@@H](O)[C@H](O)[C@@H](O)[C@H]1O)(O)=O	1-palmitoyl-2-arachidonoyl-GPI (16:0/20:4)*	1-palmitoyl-2-arachidonoyl-GPI (16:0/20:4)*	NA	24767674	HMDB0009789	NA	NA	Pos Late
59	met100009005	0.486021	0.238314	2.54023	0.0168049	0.174142	-3.33818	100009005	402	52477	Lipid	Plasmalogen	2801	NAMED	ZVVYJAAMWXATNY-PRWZWGSOBE	[H][C@](OC(CCCCCCC/C=C\CCCCCCCC)=O)(COP(OCCN)(O)=O)CO/C=C\CCCCCCCCCCCCCC	1-(1-enyl-palmitoyl)-2-oleoyl-GPE (P-16:0/18:1)*	1-(1-enyl-palmitoyl)-2-oleoyl-GPE (P-16:0/18:1)*	NA	24769228	HMDB0011342	NA	52925128	Pos Late
60	met100009009	0.706037	0.156517	2.76336	0.0099369	0.145666	-2.87177	100009009	402	52682	Lipid	Plasmalogen	2815	NAMED	QLEHHUPUHJPURI-PWYDUFMYBJ	[H][C@](OC(CCCCCCC/C=C\C/C=C\CCCCC)=O)(COP(OCC[N+](C)(C)C)([O-])=O)CO/C=C\CCCCCCCCCCCCCC	1-(1-enyl-palmitoyl)-2-linoleoyl-GPC (P-16:0/18:2)*	1-(1-enyl-palmitoyl)-2-linoleoyl-GPC (P-16:0/18:2)*	NA	24767486	HMDB0011211	NA	24779386	Pos Late
61	met100009014	-0.720975	0.142991	-2.43975	0.021198	0.192573	-3.54149	100009014	402	52689	Lipid	Plasmalogen	2814	NAMED	IOYKZPNDXIIXLN-LOQSCQKMBD	[H][C@](OC(CCC/C=C\C/C=C\C/C=C\C/C=C\CCCCC)=O)(COP(OCC[N+](C)(C)C)([O-])=O)CO/C=C\CCCCCCCCCCCCCC	1-(1-enyl-palmitoyl)-2-arachidonoyl-GPC (P-16:0/20:4)*	1-(1-enyl-palmitoyl)-2-arachidonoyl-GPC (P-16:0/20:4)*	NA	24767495	HMDB0011220	NA	NA	Pos Late
62	met100009025	-0.682075	0.00799937	-2.272	0.0308601	0.230812	-3.86783	100009025	402	52495	Lipid	Sphingomyelins	3125	NAMED	NA	[H][C@](NC(CCCCCCCCCCCCCCCCCCCC)=O)(COP(OCC[N+](C)(C)C)([O-])=O)[C@@](O)([H])/C=C/CCCCCCCCCCCCC	sphingomyelin (d18:1/21:0, d17:1/22:0, d16:1/23:0)*	sphingomyelin (d18:1/21:0, d17:1/22:0, d16:1/23:0)*	NA	NA	HMDB0240619,HMDB0240611,HMDB0240621	NA	NA	Pos Late
63	met100009055	0.324989	0.111574	2.29623	0.0292229	0.22175	-3.82118	100009055	402	52634	Lipid	Diacylglycerol	2908	NAMED	NA	CCCCCCCCCCCCCCCC(OCC(O)COC(CCCCCCC/C=C\C/C=C\CCCCC)=O)=O	palmitoyl-linoleoyl-glycerol (16:0/18:2) [2]*	palmitoyl-linoleoyl-glycerol (16:0/18:2) [2]*	NA	NA	HMDB0007103	NA	131801744	Pos Late
64	met100009066	2.10784	-0.676528	2.91607	0.00685696	0.126364	-2.53952	100009066	402	52669	Lipid	Phosphatidylinositol (PI)	2535	NAMED	NA	O=C(CCCCCCCCCCCCCCC)OC[C@@]([H])(OC(CCCCCCC/C=C\CCCCCCCC)=O)COP(O[C@H]1[C@H](O)[C@@H](O)[C@H](O)[C@@H](O)[C@H]1O)(O)=O	1-palmitoyl-2-oleoyl-GPI (16:0/18:1)*	1-palmitoyl-2-oleoyl-GPI (16:0/18:1)*	NA	24767668	HMDB0009783	NA	71296232	Pos Late
65	met100009078	0.55958	0.253371	2.49075	0.0188391	0.184241	-3.43863	100009078	402	52687	Lipid	Phosphatidylethanolamine (PE)	2445	NAMED	NA	O=C(CCCCCCC/C=C\CCCCCCCC)OC[C@]([H])(COP(OCCN)(O)=O)OC(CCCCCCC/C=C\C/C=C\CCCCC)=O	1-oleoyl-2-linoleoyl-GPE (18:1/18:2)*	1-oleoyl-2-linoleoyl-GPE (18:1/18:2)*	NA	7825703	HMDB0005349	NA	9546753	Pos Late
66	met100009130	-0.621192	0.220765	-3.649	0.00104852	0.0422685	-0.830744	100009130	402	52697	Lipid	Phosphatidylcholine (PC)	2359	NAMED	NA	O=C(CCCCCCC/C=C\CCCCCCCC)OC[C@]([H])(COP(OCC[N+](C)(C)C)([O-])=O)OC(CC/C=C\C/C=C\C/C=C\C/C=C\C/C=C\C/C=C\CC)=O	1-oleoyl-2-docosahexaenoyl-GPC (18:1/22:6)*	1-oleoyl-2-docosahexaenoyl-GPC (18:1/22:6)*	NA	24766785	HMDB0008123	NA	24778955	Pos Late
67	met100009181	1.24345	-0.178664	3.80431	0.000694027	0.0344344	-0.450945	100009181	402	52726	Lipid	Phosphatidylinositol (PI)	2543	NAMED	NA	O=C(CCCCCCCCCCCCCCCCC)OC[C@@]([H])(OC(CCCCCCC/C=C\CCCCCCCC)=O)COP(O[C@H]1[C@H](O)[C@@H](O)[C@H](O)[C@@H](O)[C@H]1O)(O)=O	1-stearoyl-2-oleoyl-GPI (18:0/18:1)*	1-stearoyl-2-oleoyl-GPI (18:0/18:1)*	NA	NA	HMDB0240667	NA	NA	Pos Late
68	met100009205	-0.526976	0.0936433	-3.68106	0.000963235	0.0414191	-0.752745	100009205	402	57388	Lipid	Phosphatidylethanolamine (PE)	2408	NAMED	NA	O=C(CCCCCCCCCCCCCCC)OC[C@]([H])(COP(OCCN)(O)=O)OC(CCCCCCCCCCCCCCCCC)=O	1-palmitoyl-2-stearoyl-GPE (16:0/18:0)*	1-palmitoyl-2-stearoyl-GPE (16:0/18:0)*	NA	4484107	HMDB08925	NA	5326793	Pos Late
69	met100009220	-0.581108	0.0723014	-4.26563	0.000199672	0.0171161	0.700944	100009220	402	53209	Lipid	Phosphatidylethanolamine (PE)	2452	NAMED	NA	O=C(CCCCCCC/C=C\CCCCCCCC)OC[C@]([H])(COP(OCCN)(O)=O)OC(CC/C=C\C/C=C\C/C=C\C/C=C\C/C=C\C/C=C\CC)=O	1-oleoyl-2-docosahexaenoyl-GPE (18:1/22:6)*	1-oleoyl-2-docosahexaenoyl-GPE (18:1/22:6)*	NA	24768542	HMDB0009078	NA	52922113	Pos Late
70	met100009406	-1.98875	-0.344111	-2.82247	0.00861586	0.132315	-2.7443	100009406	402	53223	Lipid	Fatty Acid Metabolism (Acyl Carnitine, Monounsaturated)	1886	NAMED	JFAGPSOZZSTLRF-KHPPLWFEBO	O=C(OC(CC([O-])=O)C[N+](C)(C)C)CCCCCCC/C=C\CCCCCC	palmitoleoylcarnitine (C16:1)*	palmitoleoylcarnitine (C16:1)*	NA	28639183	HMDB0013207	NA	71464547	Pos Late
71	met100010839	0.508164	0.198108	2.45031	0.0206855	0.190602	-3.52024	100010839	402	54691	Lipid	Lysoplasmalogen	2840	NAMED	NA	O=P(O)(OCCN)OC[C@@](OC(CCCCCCC/C=C\CCCCCCCC)=O)([H])CO/C=C\CCCCCC/C=C\CCCCCCCC	1-(1-enyl-oleoyl)-2-oleoyl-GPE (P-18:1/18:1)*	1-(1-enyl-oleoyl)-2-oleoyl-GPE (P-18:1/18:1)*	NA	24769325	HMDB0011441	NA	53480897	Pos Late
72	met100010922	-0.765186	0.0900941	-2.62246	0.0138902	0.165911	-3.16946	100010922	402	54955	Lipid	Diacylglycerol	2942	NAMED	NA	OC[C@](OC(CCC/C=C\C/C=C\C/C=C\C/C=C\CCCCC)=O)(COC(CCCCCCC/C=C\C/C=C\CCCCC)=O)[H]	linoleoyl-arachidonoyl-glycerol (18:2/20:4) [1]*	linoleoyl-arachidonoyl-glycerol (18:2/20:4) [1]*	NA	NA	HMDB0007257	NA	9543796	Pos Late
73	met100010937	-0.496589	0.180955	-2.12469	0.0424586	0.285084	-4.1413	100010937	402	54961	Lipid	Diacylglycerol	2941	NAMED	NA	CCCCCCCC/C=C/CCCCCCCC(OCC(OC(CCC/C=C/C/C=C/C/C=C/C/C=C/CCCCC)=O)CO)=O	oleoyl-arachidonoyl-glycerol (18:1/20:4) [2]*	oleoyl-arachidonoyl-glycerol (18:1/20:4) [2]*	NA	NA	HMDB0007228	NA	9543786	Pos Late
74	met100010940	0.578988	0.150011	2.56303	0.0159615	0.174142	-3.29227	100010940	402	54966	Lipid	Diacylglycerol	2890	NAMED	NA	CCCCCC/C=C/CCCCCCCC(OCC(OC(CCCCCCC/C=C/C/C=C/CCCCC)=O)CO)=O	diacylglycerol (16:1/18:2 [2], 16:0/18:3 [1])*	diacylglycerol (16:1/18:2 [2], 16:0/18:3 [1])*	NA	NA	NA	NA	NA	Pos Late
75	met100010948	0.790335	-0.0414308	2.87961	0.00749738	0.131261	-2.6197	100010948	402	54990	Lipid	Diacylglycerol	2902	NAMED	NA	CCCCCCCCCCCCCCCC(OCC(CO)OC(CCCCCCCCCCCCCCC)=O)=O	palmitoyl-palmitoyl-glycerol (16:0/16:0) [2]*	palmitoyl-palmitoyl-glycerol (16:0/16:0) [2]*	NA	NA	HMDB0007098	NA	644078	Pos Late
76	met100010950	-0.67713	0.102393	-2.79044	0.00930962	0.139644	-2.81355	100010950	402	57449	Lipid	Diacylglycerol	2939	NAMED	NA	CCCCCCCCCCCCCCCCCC(OCC(CO)OC(CCC/C=C/C/C=C/C/C=C/C/C=C/CCCCC)=O)=O	stearoyl-arachidonoyl-glycerol (18:0/20:4) [2]*	stearoyl-arachidonoyl-glycerol (18:0/20:4) [2]*	NA	NA	HMDB0007170	NA	6438587	Pos Late
77	met100015617	-0.741187	0.0560864	-3.18572	0.00349757	0.0902373	-1.93116	100015617	402	57368	Lipid	Diacylglycerol	2945	NAMED	NA	CCCCCCCCCCCCCCCCCC(OCC(OC(CC/C=C/C/C=C/C/C=C/C/C=C/C/C=C/C/C=C/CC)=O)CO)=O	stearoyl-docosahexaenoyl-glycerol (18:0/22:6) [2]*	stearoyl-docosahexaenoyl-glycerol (18:0/22:6) [2]*	NA	NA	NA	NA	NA	Pos Late
78	met100015666	0.687451	-0.009992	2.56763	0.0157914	0.174142	-3.28282	100015666	400	57404	Lipid	Phospholipid Metabolism	2242	NAMED	ZWZWYGMENQVNFU-AKGZTFGVBY	OC([C@@H](N)COP(OCC(CO)O)(O)=O)=O	glycerophosphoserine*	glycerophosphoserine*	NA	2339060	NA	NA	3081457	Pos Early
79	met100015787	-0.818321	0.135566	-2.96556	0.00607	0.122551	-2.42984	100015787	402	57475	Lipid	Sphingomyelins	3121	NAMED	NA	CCCCCCCCCCCCCCCCCCC(N[C@H]([C@H](O)/C=C/CCCCCCCCCCCCC)COP([O-])(OCC[N+](C)(C)C)=O)=O	sphingomyelin (d18:1/19:0, d19:1/18:0)*	sphingomyelin (d18:1/19:0, d19:1/18:0)*	NA	NA	NA	NA	NA	Pos Late
80	met100015837	-1.80661	-0.0922073	-2.14108	0.0409994	0.281325	-4.11151	100015837	402	57518	Lipid	Fatty Acid Metabolism (Acyl Carnitine, Polyunsaturated)	1895	NAMED	NA	CCCCC/C=C\C/C=C\C/C=C\C/C=C\CCCC(OC(C[N+](C)(C)C)CC([O-])=O)=O	arachidonoylcarnitine (C20:4)	arachidonoylcarnitine (C20:4)	NA	NA	HMDB0006455	NA	136212424	Pos Late
81	met100019801	-1.29387	-0.20639	-2.52958	0.0172493	0.174142	-3.36064	100019801	402	61840	Lipid	Fatty Acid Metabolism (Acyl Carnitine, Hydroxy)	1930	NAMED	YBCVTTMMURGSEY-LMLDZDDJBA	CCCCCCCC/C=C\CCCCCC(O)CC(O[C@@H](C[N+](C)(C)C)CC([O-])=O)=O	3-hydroxyoleoylcarnitine	3-hydroxyoleoylcarnitine	NA	48061587	NA	NA	129637446	Pos Late
82	met100020361	1.4557	-0.0532087	2.73388	0.0106648	0.146357	-2.93479	100020361	400	62853	Amino Acid	Urea cycle; Arginine and Proline Metabolism	489	NAMED	YCCMTCQQDULIFE-UHFFFAOYAX	NC1CCCNC1=O	3-amino-2-piperidone	3-amino-2-piperidone	1892-22-4	4371576	HMDB0000323	NA	5200225	Pos Early
83	met100021123	0.449173	0.066656	2.3327	0.0269782	0.214827	-3.75152	100021123	400	62959	Amino Acid	Lysine Metabolism	117	NAMED	NA	[O-]C([C@@H](N)C(O)CCC[N+](C)(C)C)=O	hydroxy-N6,N6,N6-trimethyllysine*	hydroxy-N6,N6,N6-trimethyllysine*	NA	NA	NA	NA	NA	Pos Early
84	met100021530	0.798542	0.19395	2.42336	0.0220025	0.197106	-3.57404	100021530	400	64177	Amino Acid	Methionine, Cysteine, SAM and Taurine Metabolism	460	NAMED	CAMXXPUSAROUCX-BYPYZUCNBD	SC[C@@H](C(O)=O)NCCC(O)=O	S-carboxyethylcysteine	S-carboxyethylcysteine	4033-46-9	19955529	NA	NA	NA	Pos Early
85	met100021879	1.35423	0.295248	2.82289	0.00860713	0.132315	-2.7434	100021879	402	64549	Lipid	Dihydroceramides	3011	NAMED	NA	C[C@@](NC(CCCCCCCCCCCCCCC)=O)([H])[C@]([H])(O)CCCCCCCCCCCCCCC	N-palmitoyl-deoxysphinganine (m18:0/16:0)	N-palmitoyl-deoxysphinganine (m18:0/16:0)	378755-69-2	NA	NA	NA	10118967	Pos Late
86	met1023	0.576144	-0.0153132	2.22592	0.0341373	0.244651	-3.95474	1023	400	1516	Amino Acid	Glycine, Serine and Threonine Metabolism	5	NAMED	FSYKKLYZXJSNPZ-UHFFFAOYAL	CNCC(O)=O	sarcosine	sarcosine	107-97-1	1057	HMDB0000271	C00213	1088	Pos Early
87	met1024	0.443485	0.131406	2.6346	0.013485	0.16411	-3.1436	1024	400	1508	Cofactors and Vitamins	Pantothenate and CoA Metabolism	4337	NAMED	GHOKWGTUZJEAQD-ZETCQYMHBS	O=C(NCCC(O)=O)[C@H](O)C(C)(C)CO	pantothenate	pantothenate (Vitamin B5)	137-08-6	6361	HMDB0000210	C00864	6613	Pos Early
88	met1108	3.10171	-0.239878	3.06005	0.00479936	0.110557	-2.21788	1108	305	1594	Nucleotide	Pyrimidine Metabolism, Orotate containing	4206	NAMED	HLKXYZVTANABHZ-MRIHDYNCBG	OC([C@H](CC(O)=O)NC(N)=O)=O	N-carbamoylaspartate	N-carbamoylaspartate	923-37-5	4573859	HMDB0000828	C00438	93072	Polar
89	met111	0.569559	0.0118242	2.52884	0.0172792	0.174142	-3.36216	111	305	1549	Amino Acid	Leucine, Isoleucine and Valine Metabolism	428	NAMED	DBXBTMSZEOQQDU-REWHXWOFAW	CC(C(O)=O)CO	3-hydroxyisobutyrate	3-hydroxyisobutyrate	2068-83-9	10140307	HMDB0000023,HMDB0000336	C01188,C06001	11966314	Polar
90	met1220	-0.871428	0.0867951	-2.72226	0.0109652	0.147345	-2.95953	1220	400	34418	Lipid	Phospholipid Metabolism	2235	NAMED	RZZPDXZPRHQOCG-SARFZWSYBB	O[C@]([C@@]1(O)[H])([C@](O[C@](COP(OP(OCC[N+](C)(C)C)(O)=O)([O-])=O)1[H])([H])N2C=CC(N)=NC2=O)[H]	cytidine 5'-diphosphocholine	CDP-choline	33818-15-4	21531769	HMDB0001413	C00307	13804	Pos Early
91	met1488	-0.615329	0.130182	-2.54537	0.0166298	0.174142	-3.32843	1488	402	32463	Lipid	Endocannabinoid	2168	NAMED	LGEQQWMQCRIYKG-DOFZRALJBA	O=C(NCCO)CCC/C=C\C/C=C\C/C=C\C/C=C\CCCCC	arachidonoyl ethanolamide	arachidonoyl ethanolamide	94421-68-8	4445241	HMDB0004080	C11695	5281969	Pos Late
92	met1538	-0.72703	0.0539943	-3.31555	0.002511	0.0704172	-1.6296	1538	402	19503	Lipid	Sphingomyelins	3106	NAMED	LKQLRGMMMAHREN-YJFXYUILBI	CCCCCCCCCCCCCCCCCC(N[C@@](COP([O-])(OCC[N+](C)(C)C)=O)([C@](O)(/C=C/CCCCCCCCCCCCC)[H])[H])=O	stearoyl sphingomyelin (d18:1/18:0)	stearoyl sphingomyelin (d18:1/18:0)	85187-10-6,85187-10-6	4956085	HMDB0001348	C00550	6453725	Pos Late
93	met1539	-0.212383	0.0837918	-2.21177	0.0351712	0.248772	-3.98078	1539	402	52461	Lipid	Phosphatidylcholine (PC)	2284	NAMED	WTJKGGKOPKCXLL-MRCUWXFGBH	O=C(CCCCCCC/C=C\CCCCCCCC)O[C@@H](COC(CCCCCCCCCCCCCCC)=O)COP(OCC[N+](C)(C)C)([O-])=O	1-palmitoyl-2-oleoyl-GPC (16:0/18:1)	1-palmitoyl-2-oleoyl-GPC (16:0/18:1)	26853-31-6,26853-31-6	4940699	HMDB0007972	C13875	6436017	Pos Late
94	met192	0.813692	0.282165	2.05363	0.0493353	0.305974	-4.26855	192	400	37496	Amino Acid	Polyamine Metabolism	538	NAMED	KLZGKIDSEJWEDW-UHFFFAOYAE	CC(NCCCCN)=O	N-acetylputrescine	N-acetylputrescine	18233-70-0	109095	HMDB0002064	C02714	122356	Pos Early
95	met194	0.334825	0.0871799	2.47188	0.0196727	0.184455	-3.47661	194	209	2829	Amino Acid	Methionine, Cysteine, SAM and Taurine Metabolism	437	NAMED	PYUSHNKNPOHWEZ-YFKPBYRVBS	CSCCC(C(O)=O)NC=O	N-formylmethionine	N-formylmethionine	4289-98-9	388809	HMDB0001015	C03145	439750	Neg
96	met339	0.321987	0.0861618	2.32056	0.0276868	0.216802	-3.77445	339	305	396	Lipid	Fatty Acid, Dicarboxylate	1660	NAMED	JFCQEDHGNNZCLN-NUQVWONBAE	OC(CCCC(O)=O)=O	glutarate (C5-DC)	glutarate (C5-DC)	110-94-1	3618533	HMDB0000661	C00489	7434418048	Polar
97	met370	-0.975529	-0.564994	-2.38403	0.0240191	0.20365	-3.65101	370	305	43849	Lipid	Inositol Metabolism	2211	NAMED	INAPMGSXUVUWAF-PTQMNWPWBP	O[C@@H]1[C@H]([C@@H]([C@H]([C@H]([C@H]1O)O)OP(O)(O)=O)O)O	inositol 1-phosphate (I1P)	inositol 1-phosphate (I1P)	106032-59-1,573-35-3	17215924	HMDB0000213	C01177	440194	Polar
98	met519	0.729586	0.187235	2.67495	0.0122714	0.158301	-3.0596	519	209	1365	Lipid	Long Chain Saturated Fatty Acid	1508	NAMED	TUNFSRHWOTWDNC-UHFFFAOYAZ	OC(CCCCCCCCCCCCC)=O	myristate (14:0)	myristate (14:0)	544-63-8	10539	HMDB0000806	C06424	11005	Neg
99	met523	-0.829131	-0.607453	-2.53001	0.0172077	0.174142	-3.35903	523	400	15798	Cofactors and Vitamins	Thiamine Metabolism	4422	NAMED	HZSAJDVWZRBGIF-UHFFFAOYAQ	CC1=NC=C(C[N+]2=CSC(CCOP(O)([O-])=O)=C2C)C(N)=N1	thiamin monophosphate	thiamin monophosphate	532-40-1	2627905	HMDB0002666	C01081	11313382778	Pos Early
100	met799	-0.631006	-0.00650127	-3.08028	0.00455058	0.108708	-2.17044	799	400	3141	Amino Acid	Glycine, Serine and Threonine Metabolism	7	NAMED	KWIUHFFTVRNATP-UHFFFAOYAI	O=C(C[N+](C)(C)C)[O-]	betaine	betaine	107-43-7	19951173242	HMDB0000043	C00719	247	Pos Early
101	met806	0.327803	0.163481	2.26754	0.0311328	0.230812	-3.87585	806	400	5086	Amino Acid	Glycine, Serine and Threonine Metabolism	6	NAMED	FFDGPVCHZBVARC-UHFFFAOYAX	CN(C)CC(O)=O	dimethylglycine	dimethylglycine	1118-68-9	653	HMDB0000092	C03626	673	Pos Early
102	met823	0.702558	-0.0112872	2.40576	0.0228971	0.199576	-3.60883	823	305	22250	Carbohydrate	Glycolysis, Gluconeogenesis, and Pyruvate Metabolism	1239	NAMED	LCTONWCANYUPML-REWHXWOFAD	CC(C(O)=O)=O	pyruvate	pyruvate	127-17-3	96901	HMDB0000243	C00022	1060	Polar
103	met923	3.30923	-0.472358	3.01543	0.00536421	0.115576	-2.31839	923	305	601	Nucleotide	Pyrimidine Metabolism, Orotate containing	4207	NAMED	UFIVEPVSAGBUSI-UHFFFAOYAI	O=C(C(NC1=O)CC(N1)=O)O	dihydroorotate	dihydroorotate	155-54-4	628	HMDB03349	C00337	648	Polar
104	met925	-1.25404	-1.09474	-2.74704	0.0103149	0.146357	-2.90566	925	209	1644	Lipid	Medium Chain Fatty Acid	1491	NAMED	MNWFXJYAOYHMED-UHFFFAOYAP	CCCCCCC(O)=O	heptanoate (7:0)	heptanoate (7:0)	111-14-8	7803	HMDB0000666	C17714	8094	Neg

## Sheet: Cells_Comparison3
Matrix	Cells
Comparison	CancerASD/DD versus Cancer
Covariates	Age, sex
	Row.names	logFC	AveExpr	t	P.Value	adj.P.Val	B	CHEM_ID	LIB_ID	COMP_ID	SUPER_PATHWAY	SUB_PATHWAY	PATHWAY_SORTORDER	TYPE	INCHIKEY	SMILES	CHEMICAL_NAME	PLOT_NAME	CAS	CHEMSPIDER	HMDB	KEGG	PUBCHEM	PLATFORM
1	met100000135	-0.600341	0.22801	-2.84445	0.00815159	0.130739	-2.57574	100000135	209	15076	Nucleotide	Purine Metabolism, (Hypo)Xanthine/Inosine containing	4128	NAMED	VGONTNSXDCQUGY-RRKCRQDMBC	OC[C@@H]1[C@H](C[C@H](N2C=NC3=C2N=CN=C3O)O1)O	2'-deoxyinosine	2'-deoxyinosine	890-38-0	58569	HMDB0000071	C05512	135398593	Neg
2	met100000138	4.54224	-1.79911	3.64179	0.00107327	0.081661	-0.780215	100000138	209	18289	Cofactors and Vitamins	Pantothenate and CoA Metabolism	4341	NAMED	KDTSHFARGAKYJN-IBOSZNHHBK	SCCNC(CCNC([C@H](O)C(C)(C)COP(OP(OC[C@H]([C@H]1O)O[C@H]([C@@H]1O)N2C=NC3=C2N=CN=C3N)(O)=O)(O)=O)=O)=O	3'-dephosphocoenzyme A	3'-dephosphocoenzyme A	3633-59-8	392407	HMDB0001373	C00882	444485	Neg
3	met100000251	-0.422682	0.0695773	-2.48967	0.0189076	0.190553	-3.30385	100000251	209	15797	Cofactors and Vitamins	Riboflavin Metabolism	4335	NAMED	FVTCRASFADXXNN-UHFFFAOYAV	CC1=C(C)C=C(N(CC(O)C(C(COP(O)(O)=O)O)O)C(C2=N3)=NC(NC2=O)=O)C3=C1	flavin mononucleotide (FMN)	FMN	130-40-5	690	HMDB0001520	C00061	643976	Neg
4	met100000258	0.728732	0.187912	2.41248	0.022552	0.211684	-3.45444	100000258	400	43847	Lipid	Glycerolipid Metabolism	2843	NAMED	AWUCVROLDVIAJX-UHFFFAOYAM	O=P(O)(OCC(CO)O)O	glycerol 3-phosphate	glycerol 3-phosphate	29849-82-9	734	HMDB0000126	C0093	754	Pos Early
5	met100000262	0.570039	-0.0353179	2.129	0.0420705	0.279775	-3.98005	100000262	400	15696	Amino Acid	Glycine, Serine and Threonine Metabolism	24	NAMED	QJPWUUJVYOJNMH-VKHMYHEABI	N[C@@H](CCO1)C1=O	homoserine lactone	homoserine lactone	2185-02-06	393441	NA	C19777	445963	Pos Early
6	met100000263	0.746213	0.251532	2.50338	0.0183245	0.187608	-3.27691	100000263	400	15716	Amino Acid	Histidine Metabolism	83	NAMED	ACZFBYCNAVEFLC-YFKPBYRVBI	OC(C(O)=O)CC1=CN=CN1	imidazole lactate	imidazole lactate	14403-45-3	389128	HMDB0002320	C05568	793	Pos Early
7	met100000269	0.491447	0.310181	2.22501	0.034172	0.247651	-3.80659	100000269	400	15990	Lipid	Phospholipid Metabolism	2237	NAMED	SUHOQUVVVLNYQR-MRVPVSSYBR	O=P(OCC[N+](C)(C)C)([O-])OC[C@H](O)CO	glycerophosphorylcholine (GPC)	glycerophosphorylcholine (GPC)	28319-77-9	571409	HMDB0000086	C00670	71920	Pos Early
8	met100000328	3.27293	-1.60076	2.72061	0.0110084	0.133126	-2.83692	100000328	209	15504	Cofactors and Vitamins	Pantothenate and CoA Metabolism	4340	NAMED	JDMUPRLRUUMCTL-VIFPVBQEBX	O=P(OCC(C)(C)[C@@H](O)C(NCCC(NCCS)=O)=O)(O)O	phosphopantetheine	phosphopantetheine	NA	103123	HMDB0001416	C01134	987	Neg
9	met100000652	-0.856118	-0.0901178	-2.33092	0.0270855	0.224646	-3.61012	100000652	402	52625	Lipid	Phosphatidylglycerol (PG)	2516	NAMED	BIABMEZBCHDPBV-BEBVUIBBBA	OCC(COP(O)(OC[C@@]([H])(COC(CCCCCCCCCCCCCCC)=O)OC(CCCCCCCCCCCCCCC)=O)=O)O	1,2-dipalmitoyl-GPG (16:0/16:0)	1,2-dipalmitoyl-GPG (16:0/16:0)	200880-41-7	10020701	HMDB0010570	NA	11846227	Pos Late
10	met100000707	-0.492023	0.00349606	-2.08415	0.0462692	0.28212	-4.05903	100000707	305	20676	Lipid	Fatty Acid, Dicarboxylate	1672	NAMED	VZCYOOQTPOCHFL-UPHRSURJBG	O=C(C=CC(O)=O)O	maleate	maleate	110-16-7	392248	HMDB0000176	C01384	444266	Polar
11	met100000776	-2.22497	-0.0357159	-2.86171	0.00783215	0.129532	-2.54023	100000776	402	44681	Lipid	Fatty Acid Metabolism (Acyl Carnitine, Long Chain Saturated)	1865	NAMED	XOMRRQXKHMYMOC-UHFFFAOYAU	[O-]C(CC(OC(CCCCCCCCCCCCCCC)=O)C[N+](C)(C)C)=O	palmitoylcarnitine (C16)	palmitoylcarnitine (C16)	6865-14-1	448	HMDB0000222	C02990	461	Pos Late
12	met100000781	-2.65127	-0.384944	-3.74793	0.000810294	0.075757	-0.528922	100000781	400	32328	Lipid	Fatty Acid Metabolism (Acyl Carnitine, Medium Chain)	1845	NAMED	VVPRQWTYSNDTEA-UHFFFAOYAN	O=C(CCCCC)OC(CC([O-])=O)C[N+](C)(C)C	hexanoylcarnitine (C6)	hexanoylcarnitine (C6)	6920-35-0	4932273	HMDB0000756	NA	6426853	Pos Early
13	met100000787	1.04062	0.299275	2.72798	0.0108164	0.133126	-2.82163	100000787	305	22185	Amino Acid	Alanine and Aspartate Metabolism	37	NAMED	OTCCIMWXFLJLIA-BYPYZUCNBM	OC([C@@H](NC(C)=O)CC(O)=O)=O	N-acetylaspartate (NAA)	N-acetylaspartate (NAA)	997-55-7,997-55-7	58576	HMDB0000812	C01042	65065	Polar
14	met100000802	-1.13339	0.117401	-2.83308	0.00839689	0.130739	-2.60106	100000802	400	32198	Lipid	Fatty Acid Metabolism (Acyl Carnitine, Short Chain)	1841	NAMED	RDHQFKQIGNGIED-MRVPVSSYBU	C[N+](C)(C)C[C@H](OC(C)=O)CC([O-])=O	acetylcarnitine (C2)	acetylcarnitine (C2)	5080-50-2	5406074	HMDB0000201	C02571	7045767	Pos Early
15	met100001026	0.8149	-0.0288869	2.62331	0.0138624	0.155377	-3.03664	100001026	305	27719	Carbohydrate	Fructose, Mannose and Galactose Metabolism	1373	NAMED	RGHNJXZEOKUKBD-SQOUGZDYBY	O[C@H]([C@H]([C@H]([C@@H](CO)O)O)O)C(O)=O	galactonate	galactonate	299-28-5	114198	HMDB0000565	C00880,C15930	12310779128869	Polar
16	met100001054	-1.62872	0.234981	-2.25773	0.0318434	0.238825	-3.74684	100001054	400	32412	Lipid	Fatty Acid Metabolism (also BCAA Metabolism)	1769	NAMED	QWYFHHGCZUCMBN-SECBINFHBA	CCCC(O[C@H](CC([O-])=O)C[N+](C)(C)C)=O	butyrylcarnitine (C4)	butyrylcarnitine (C4)	25576-40-3	184820	HMDB0002013	C02862	439829	Pos Early
17	met100001153	0.931199	-0.00722702	2.72337	0.0109362	0.133126	-2.8312	100001153	305	31934	Lipid	Fatty Acid, Dicarboxylate	1668	NAMED	OTTXIFWBPRRYOG-UHFFFAOYAL	O=C(O)C(O)CCCC(O)=O	2-hydroxyadipate	2-hydroxyadipate	18294-85-4	167943	HMDB0000321	C02360	193530	Polar
18	met100001259	0.569461	0.170332	2.06977	0.0476926	0.28212	-4.08411	100001259	400	33944	Amino Acid	Glutathione Metabolism	574	NAMED	QTQDDTSVRVWHMO-UHFFFAOYAD	O=C(NCC(O)=O)C(CSC)NC(CCC(N)C(O)=O)=O	S-methylglutathione	S-methylglutathione	2922-56-7	2841309	NA	C11347	115260	Pos Early
19	met100001270	-1.88468	-0.0541493	-2.86215	0.00782374	0.129532	-2.53929	100001270	402	33952	Lipid	Fatty Acid Metabolism (Acyl Carnitine, Long Chain Saturated)	1863	NAMED	PSHXNVGSVNEJBD-UHFFFAOYAV	O=C(CCCCCCCCCCCCC)OC(CC([O-])=O)C[N+](C)(C)C	myristoylcarnitine (C14)	myristoylcarnitine (C14)	18822-89-4	4932274	HMDB000506	NA	6426854	Pos Late
20	met100001272	0.441948	0.104097	3.40314	0.00199624	0.0976886	-1.33418	100001272	402	48258	Lipid	Lysophospholipid	2614	NAMED	YAMUFBLWGFFICM-PTGWMXDIBX	O[C@H](COC(CCCCCCC/C=C\CCCCCCCC)=O)COP(OCC[N+](C)(C)C)([O-])=O	1-oleoyl-GPC (18:1)	1-oleoyl-GPC (18:1)	19420-56-5	17240641	HMDB0002815	C03916	16081932	Pos Late
21	met100001391	-2.14307	-0.605756	-2.80167	0.00906072	0.130739	-2.66746	100001391	402	34409	Lipid	Fatty Acid Metabolism (Acyl Carnitine, Long Chain Saturated)	1867	NAMED	FNPHNLNTJNMAEE-HSZRJFAPBW	[O-]C(C[C@@H](OC(CCCCCCCCCCCCCCCCC)=O)C[N+](C)(C)C)=O	stearoylcarnitine (C18)	stearoylcarnitine (C18)	18822-91-8	21233653	HMDB0000848	NA	3006797	Pos Late
22	met100001392	-2.02033	-0.973609	-3.16775	0.0036604	0.100126	-1.87121	100001392	402	34534	Lipid	Fatty Acid Metabolism (Acyl Carnitine, Medium Chain)	1862	NAMED	FUJLYHJROOYKRA-UHFFFAOYAK	[O-]C(CC(C[N+](C)(C)C)OC(CCCCCCCCCCC)=O)=O	laurylcarnitine (C12)	laurylcarnitine (C12)	25518-54-1	8602997	HMDB000225	NA	168381	Pos Late
23	met100001407	0.644759	-0.00218641	2.31888	0.0278209	0.224646	-3.63281	100001407	305	34410	Lipid	Phospholipid Metabolism	2240	NAMED	WVIMUEUQJFPNDK-UHFFFAOYAX	OC1C(N(C=CC(N)=N2)C2=O)OC(COP(OP(OCCN)(O)=O)(O)=O)C1O	cytidine-5'-diphosphoethanolamine	CDP-ethanolamine	72842-05-8	287	HMDB0001564	C00570	123727	Polar
24	met100001449	1.13277	-0.201686	2.18606	0.0372211	0.258147	-3.87784	100001449	209	35142	Nucleotide	Purine Metabolism, Adenine containing	4141	NAMED	LNQVTSROQXJCDD-RWLQFSFNBK	NC1=NC=NC2=C1N=CN2[C@@]([C@@]([C@@]3(OP(O)(O)=O)[H])(O)[H])(O[C@](CO)3[H])[H]	adenosine 3'-monophosphate (3'-AMP)	3'-AMP	84-21-9	10463793	HMDB0003540	C01267	41211	Neg
25	met100001456	-0.764876	0.163352	-2.79891	0.00912131	0.130739	-2.67327	100001456	400	35114	Nucleotide	Purine Metabolism, Guanine containing	4187	NAMED	FZWGECJQACGGTI-UHFFFAOYAT	O=C1C(N2C)=C(N=C2)N=C(N)N1	7-methylguanine	7-methylguanine	578-76-7	10883	HMDB0000897	C02242	135398679	Pos Early
26	met100001501	-2.18787	-0.315612	-2.48234	0.0192325	0.190845	-3.31837	100001501	402	35160	Lipid	Fatty Acid Metabolism (Acyl Carnitine, Monounsaturated)	1887	NAMED	IPOLTUVFXFHAHI-WHIOSMTNBE	[O-]C(C[C@@H](OC(CCCCCCC/C=C\CCCCCCCC)=O)C[N+](C)(C)C)=O	oleoylcarnitine (C18:1)	oleoylcarnitine (C18:1)	38677-66-6	21403150	HMDB0005065	NA	6441392	Pos Late
27	met100001569	0.462176	0.171751	3.15966	0.00372563	0.100126	-1.88748	100001569	402	35628	Lipid	Lysophospholipid	2672	NAMED	PYVRVRFVLRNJLY-MZMPXXGTBD	O=P(OCC[NH3+])([O-])OC[C@H](O)COC(CCCCCCC\C=C/CCCCCCCC)=O	1-oleoyl-GPE (18:1)	1-oleoyl-GPE (18:1)	89576-29-4	7826021	HMDB0011506	NA	9547071	Pos Late
28	met100001570	0.503877	0.1514	2.88184	0.00745137	0.129532	-2.49682	100001570	402	36600	Lipid	Lysophospholipid	2674	NAMED	DBHKHNGBVGWQJE-HZJYTTRNBF	O=P(OCC(O)COC(CCCCCCC/C=C\C/C=C\CCCCC)=O)(O)OCCN	1-linoleoyl-GPE (18:2)*	1-linoleoyl-GPE (18:2)*	NA	21403170	HMDB0011507	NA	52925130	Pos Late
29	met100001620	1.00307	0.263755	2.45214	0.020608	0.201396	-3.37748	100001620	305	37455	Lipid	Phospholipid Metabolism	2241	NAMED	JZNWSCPGTDBMEW-UHFFFAOYAI	O=P(OCCN)(O)OCC(CO)O	glycerophosphoethanolamine	glycerophosphoethanolamine	33049-08-0	110410	HMDB0000114	C01233	123874	Polar
30	met100001870	0.658593	-0.0344529	2.41065	0.0226453	0.211684	-3.45796	100001870	402	42449	Lipid	Phosphatidylethanolamine (PE)	2411	NAMED	HBZNVZIRJWODIB-NHCUFCNUBC	O=C(CCCCCCC/C=C\C/C=C\CCCCC)O[C@@H](COP(OCCN)(O)=O)COC(CCCCCCCCCCCCCCC)=O	1-palmitoyl-2-linoleoyl-GPE (16:0/18:2)	1-palmitoyl-2-linoleoyl-GPE (16:0/18:2)	NA	7825697	HMDB0005322	NA	9546747	Pos Late
31	met100001872	-0.372812	0.109423	-2.55056	0.0164067	0.170682	-3.18243	100001872	402	52235	Lipid	Phosphatidylserine (PS)	2509	NAMED	NA	O=C(CCCCCCCCCCCCCCCCC)OC[C@]([H])(COP(O)(OC[C@]([NH3+])(C([O-])=O)[H])=O)OC(CCC/C=C\C/C=C\C/C=C\C/C=C\CCCCC)=O	1-stearoyl-2-arachidonoyl-GPS (18:0/20:4)	1-stearoyl-2-arachidonoyl-GPS (18:0/20:4)	NA	NA	HMDB0012383	NA	24779545	Pos Late
32	met100002367	-0.280149	0.0813194	-2.27058	0.0309248	0.234665	-3.72259	100002367	305	63109	Lipid	Fatty Acid, Dihydroxy	2035	NAMED	LOUGYXZSURQALL-PWNYCUMCBK	OC([C@H](O)[C@H](O)C)=O	2R,3R-dihydroxybutyrate	2R,3R-dihydroxybutyrate	759-06-8	17215960	HMDB0000498	NA	13120901	Polar
33	met100002458	0.805297	0.205457	2.28463	0.030013	0.230875	-3.69692	100002458	305	57747	Amino Acid	Leucine, Isoleucine and Valine Metabolism	367	NAMED	WKRBKYFIJPGYQC-DUXPYHPUBK	OC(C/C(C)=C/C(O)=O)=O	3-methylglutaconate	3-methylglutaconate	5746-90-7	1267861	HMDB0000522	NA	1551553	Polar
34	met100002957	0.380512	0.0847801	2.70626	0.0113717	0.133359	-2.86565	100002957	305	46148	Carbohydrate	Nucleotide Sugar	1392	NAMED	NA	O[C@]1([H])[C@@](O)([H])[C@](COP(O)(OP(O)(O[C@H]2[C@H](NC(C)=O)[C@@H](O)[C@H](O)C(CO)O2)=O)=O)([H])O[C@]1(N(C=C3)C(NC3=O)=O)[H]	UDP-N-acetylglucosamine/galactosamine	UDP-N-acetylglucosamine/galactosamine	NA	NA	HMDB0000304,HMDB0000290	C00203,C00043	445761167	Polar
35	met100002990	0.501702	0.152096	3.87552	0.000573632	0.0739986	-0.22042	100002990	402	46799	Lipid	Diacylglycerol	2928	NAMED	NA	CCCCCCCC/C=C\CCCCCCCC(OCC(COC(CCCCCCC/C=C\C/C=C\CCCCC)=O)O)=O	oleoyl-linoleoyl-glycerol (18:1/18:2) [2]	oleoyl-linoleoyl-glycerol (18:1/18:2) [2]	104346-53-4	29788004	HMDB0007219	NA	71433693	Pos Late
36	met100003000	0.492295	0.0702295	2.99453	0.00564222	0.126978	-2.25305	100003000	402	39270	Lipid	Lysoplasmalogen	2835	NAMED	QYTPGOPLNFESQC-RLHAVTDZBD	O=P(OCC[NH3+])([O-])OC[C@H](O)CO/C=C/CCCCCCCCCCCCCC	1-(1-enyl-palmitoyl)-GPE (P-16:0)*	1-(1-enyl-palmitoyl)-GPE (P-16:0)*	NA	10471193	HMDB0011152	NA	NA	Pos Late
37	met100003926	-1.5287	-0.975008	-2.3182	0.0278631	0.224646	-3.6341	100003926	400	43264	Lipid	Fatty Acid Metabolism (Acyl Carnitine, Hydroxy)	1920	NAMED	NA	CC(CC(OC(C[N+](C)(C)C)CC([O-])=O)=O)O	(R)-3-hydroxybutyrylcarnitine	(R)-3-hydroxybutyrylcarnitine	NA	NA	HMDB0013127	NA	53481617	Pos Early
38	met100004054	-1.35542	-0.167486	-2.33282	0.0269712	0.224646	-3.60654	100004054	402	57512	Lipid	Fatty Acid Metabolism (Acyl Carnitine, Long Chain Saturated)	1866	NAMED	NA	[O-]C(CC(C[N+](C)(C)C)OC(CCCCCCCCCCCCCCCC)=O)=O	margaroylcarnitine (C17)*	margaroylcarnitine (C17)*	106182-29-0	35015987	HMDB0006210	NA	53477803	Pos Late
39	met100005372	0.548531	0.159792	3.61751	0.00113946	0.081661	-0.834418	100005372	402	44621	Lipid	Lysoplasmalogen	2837	NAMED	NA	O=P(OCC[NH3+])([O-])OC[C@H](O)CO/C=C/CCCCCC/C=C/CCCCCCCC	1-(1-enyl-oleoyl)-GPE (P-18:1)*	1-(1-enyl-oleoyl)-GPE (P-18:1)*	NA	NA	NA	NA	NA	Pos Late
40	met100006290	-0.470322	-0.000235275	-2.07166	0.0475033	0.28212	-4.08082	100006290	402	48490	Lipid	Sphingomyelins	3122	NAMED	AADLTHQNYQJHQV-SVLGDMRNBJ	CCCCCCCCCCCCC/C=C/[C@@H](O)[C@@H](NC(CCCCCCCCCCCCCCCCCCC)=O)COP([O-])(OCC[N+](C)(C)C)=O	sphingomyelin (d18:1/20:0, d16:1/22:0)*	sphingomyelin (d18:1/20:0, d16:1/22:0)*	NA	23113477	HMDB0012102	NA	44260124	Pos Late
41	met100006367	-0.972513	-0.0807929	-2.76121	0.00998834	0.133126	-2.75237	100006367	209	53230	Lipid	Fatty Acid, Monohydroxy	1980	NAMED	HPMGFDVTYHWBAG-UHFFFAOYAJ	CCCC(O)CC(O)=O	3-hydroxyhexanoate	3-hydroxyhexanoate	10191-24-9	133518	HMDB0061652,HMDB0010718	NA	151492	Neg
42	met100008905	0.524821	0.0945689	4.66165	6.74756e-05	0.0221348	1.70133	100008905	402	52457	Lipid	Phosphatidylcholine (PC)	2345	NAMED	SNKAWJBJQDLSFF-NVKMUCNABJ	O=C(CCCCCCC/C=C\CCCCCCCC)OC[C@@]([H])(OC(CCCCCCC/C=C\CCCCCCCC)=O)COP([O-])(OCC[N+](C)(C)C)=O	1,2-dioleoyl-GPC (18:1/18:1)	1,2-dioleoyl-GPC (18:1/18:1)	4235-95-4	8525772	HMDB0000593	NA	10350317	Pos Late
43	met100008906	0.595303	0.164475	4.65546	6.86349e-05	0.0221348	1.68602	100008906	402	52609	Lipid	Phosphatidylethanolamine (PE)	2444	NAMED	MWRBNPKJOOWZPW-NYVOMTAGBY	O=C(CCCCCCC/C=C\CCCCCCCC)OC[C@@]([H])(OC(CCCCCCC/C=C\CCCCCCCC)=O)COP([O-])(OCC[NH3+])=O	1,2-dioleoyl-GPE (18:1/18:1)	1,2-dioleoyl-GPE (18:1/18:1)	4004-05-01	7825707	HMDB0009059	NA	9546757	Pos Late
44	met100008919	0.5844	0.266163	2.75073	0.010224	0.133126	-2.77322	100008919	402	52614	Lipid	Plasmalogen	2810	NAMED	XVYPOHCSLJZFED-QZEVRULJBC	[H][C@@](COP([O-])(OCC[NH3+])=O)(OC(CCCCCCC/C=C\CCCCCCCC)=O)CO/C=C\CCCCCCCCCCCCCCCC	1-(1-enyl-stearoyl)-2-oleoyl-GPE (P-18:0/18:1)	1-(1-enyl-stearoyl)-2-oleoyl-GPE (P-18:0/18:1)	144371-68-6	24769260	HMDB0011375	NA	42607457	Pos Late
45	met100008921	-0.550791	0.0774689	-2.38109	0.0242074	0.223054	-3.51476	100008921	402	52616	Lipid	Phosphatidylcholine (PC)	2282	NAMED	PZNPLUBHRSSFHT-RRHRGVEJBV	O=C(CCCCCCCCCCCCCCC)OC[C@]([H])(COP(OCC[N+](C)(C)C)([O-])=O)OC(CCCCCCCCCCCCCCCCC)=O	1-palmitoyl-2-stearoyl-GPC (16:0/18:0)	1-palmitoyl-2-stearoyl-GPC (16:0/18:0)	59403-51-9	24766643	HMDB0007970	C03889	24778686	Pos Late
46	met100008929	1.00759	0.277249	2.33926	0.0265863	0.224646	-3.59436	100008929	209	52282	Energy	TCA Cycle	1461	NAMED	NA	CC(C(O)=O)C(C(O)=O)(O)CC(O)=O	2-methylcitrate/homocitrate	2-methylcitrate/homocitrate	NA	NA	HMDB0003518,HMDB0000379	C01251	439459515	Neg
47	met100008976	0.620936	0.229255	3.30683	0.00255965	0.0976886	-1.55504	100008976	402	52446	Lipid	Phosphatidylethanolamine (PE)	2430	NAMED	YDTWOEYVDRKKCR-KNERPIHHBL	O=C(CCCCCCCCCCCCCCCCC)OC[C@]([H])(COP(OCCN)(O)=O)OC(CCCCCCC/C=C\C/C=C\CCCCC)=O	1-stearoyl-2-linoleoyl-GPE (18:0/18:2)*	1-stearoyl-2-linoleoyl-GPE (18:0/18:2)*	NA	7825699	HMDB0008994	NA	9546749	Pos Late
48	met100008980	0.294574	0.0265456	2.43725	0.0212917	0.204972	-3.40584	100008980	402	52452	Lipid	Phosphatidylcholine (PC)	2326	NAMED	NA	CCCCCCCCCCCCCCCCCC(OCC(OC(CCCCCCC/C=C/C/C=C/CCCCC)=O)COP([O-])(OCC[N+](C)(C)C)=O)=O	1-stearoyl-2-linoleoyl-GPC (18:0/18:2)*	1-stearoyl-2-linoleoyl-GPC (18:0/18:2)*	NA	NA	HMDB0008039	NA	6441487	Pos Late
49	met100008981	0.716893	0.166355	4.06839	0.000341912	0.0735111	0.243896	100008981	402	52453	Lipid	Phosphatidylcholine (PC)	2349	NAMED	NA	CCCCCCCC/C=C/CCCCCCCC(OCC(OC(CCCCCCC/C=C/C/C=C/CCCCC)=O)COP([O-])(OCC[N+](C)(C)C)=O)=O	1-oleoyl-2-linoleoyl-GPC (18:1/18:2)*	1-oleoyl-2-linoleoyl-GPC (18:1/18:2)*	NA	NA	HMDB0008105	NA	24778939	Pos Late
50	met100008983	0.311169	0.109045	2.05627	0.0490255	0.284878	-4.10725	100008983	402	52458	Lipid	Phosphatidylcholine (PC)	2309	NAMED	NA	CCCCCCCC/C=C/CCCCCCCC(OC(COP([O-])(OCC[N+](C)(C)C)=O)COC(CCCCCCC/C=C/CCCCCC)=O)=O	1-palmitoleoyl-2-oleoyl-GPC (16:1/18:1)*	1-palmitoleoyl-2-oleoyl-GPC (16:1/18:1)*	NA	NA	NA	NA	NA	Pos Late
51	met100008985	0.284909	0.122071	2.32239	0.0275744	0.224646	-3.62571	100008985	402	52454	Lipid	Phosphatidylcholine (PC)	2294	NAMED	NA	CCCCCCCCCCCCCCCC(OC[C@@H](OC(CCCCCC/C=C\C/C=C\C/C=C\CCCCC)=O)COP([O-])(OCC[N+](C)(C)C)=O)=O	1-palmitoyl-2-dihomo-linolenoyl-GPC (16:0/20:3n3 or 6)*	1-palmitoyl-2-dihomo-linolenoyl-GPC (16:0/20:3n3 or 6)*	NA	NA	NA	NA	NA	Pos Late
52	met100008992	-0.413475	0.0790471	-2.10234	0.0445233	0.28212	-4.02714	100008992	402	52466	Lipid	Phosphatidylethanolamine (PE)	2443	NAMED	XYYHNDVKALDFHQ-OXHZBIAZBI	O=C(CCCCCCCCCCCCCCCCC)OC[C@]([H])(COP(OCCN)(O)=O)OC(CC/C=C\C/C=C\C/C=C\C/C=C\C/C=C\C/C=C\CC)=O	1-stearoyl-2-docosahexaenoyl-GPE (18:0/22:6)*	1-stearoyl-2-docosahexaenoyl-GPE (18:0/22:6)*	NA	7825748	HMDB0009012	NA	9546798	Pos Late
53	met100008993	-1.09173	0.0671473	-3.57818	0.00126891	0.0818445	-0.929738	100008993	402	52467	Lipid	Phosphatidylinositol (PI)	2540	NAMED	KIQYUSYSJTUGFZ-GWAZTMTOBN	O=C(CCCCCCCCCCCCCCC)OC[C@@]([H])(OC(CCC/C=C\C/C=C\C/C=C\C/C=C\CCCCC)=O)COP(O[C@H]1[C@H](O)[C@@H](O)[C@H](O)[C@@H](O)[C@H]1O)(O)=O	1-palmitoyl-2-arachidonoyl-GPI (16:0/20:4)*	1-palmitoyl-2-arachidonoyl-GPI (16:0/20:4)*	NA	24767674	HMDB0009789	NA	NA	Pos Late
54	met100009002	0.264913	0.0513548	2.34136	0.0264322	0.224646	-3.58987	100009002	402	52673	Lipid	Plasmalogen	2805	NAMED	UUYSKERSKRMYME-MAIXUNBTBG	[H][C@](OC(CCC/C=C\C/C=C\C/C=C\C/C=C\CCCCC)=O)(COP(OCCN)(O)=O)CO/C=C\CCCCCCCCCCCCCC	1-(1-enyl-palmitoyl)-2-arachidonoyl-GPE (P-16:0/20:4)*	1-(1-enyl-palmitoyl)-2-arachidonoyl-GPE (P-16:0/20:4)*	NA	24769238	HMDB0011352	NA	52925126	Pos Late
55	met100009005	0.608276	0.238314	3.21417	0.00324416	0.100126	-1.76508	100009005	402	52477	Lipid	Plasmalogen	2801	NAMED	ZVVYJAAMWXATNY-PRWZWGSOBE	[H][C@](OC(CCCCCCC/C=C\CCCCCCCC)=O)(COP(OCCN)(O)=O)CO/C=C\CCCCCCCCCCCCCC	1-(1-enyl-palmitoyl)-2-oleoyl-GPE (P-16:0/18:1)*	1-(1-enyl-palmitoyl)-2-oleoyl-GPE (P-16:0/18:1)*	NA	24769228	HMDB0011342	NA	52925128	Pos Late
56	met100009007	0.462256	0.0424783	2.61953	0.0139719	0.155377	-3.04376	100009007	402	52478	Lipid	Plasmalogen	2807	NAMED	NA	[H][C@](OC(CCCCCCC/C=C\CCCCCCCC)=O)(CO[P-](OCC[N+](C)(C)C)([O])=O)CO/C=C\CCCCCCCCCCCCCC	1-(1-enyl-palmitoyl)-2-oleoyl-GPC (P-16:0/18:1)*	1-(1-enyl-palmitoyl)-2-oleoyl-GPC (P-16:0/18:1)*	NA	NA	HMDB0007996	NA	34779384	Pos Late
57	met100009009	0.746714	0.156517	2.95472	0.00623474	0.126978	-2.3404	100009009	402	52682	Lipid	Plasmalogen	2815	NAMED	QLEHHUPUHJPURI-PWYDUFMYBJ	[H][C@](OC(CCCCCCC/C=C\C/C=C\CCCCC)=O)(COP(OCC[N+](C)(C)C)([O-])=O)CO/C=C\CCCCCCCCCCCCCC	1-(1-enyl-palmitoyl)-2-linoleoyl-GPC (P-16:0/18:2)*	1-(1-enyl-palmitoyl)-2-linoleoyl-GPC (P-16:0/18:2)*	NA	24767486	HMDB0011211	NA	24779386	Pos Late
58	met100009025	-0.883067	0.00799937	-2.97387	0.0059466	0.126978	-2.29886	100009025	402	52495	Lipid	Sphingomyelins	3125	NAMED	NA	[H][C@](NC(CCCCCCCCCCCCCCCCCCCC)=O)(COP(OCC[N+](C)(C)C)([O-])=O)[C@@](O)([H])/C=C/CCCCCCCCCCCCC	sphingomyelin (d18:1/21:0, d17:1/22:0, d16:1/23:0)*	sphingomyelin (d18:1/21:0, d17:1/22:0, d16:1/23:0)*	NA	NA	HMDB0240619,HMDB0240611,HMDB0240621	NA	NA	Pos Late
59	met100009027	0.892909	0.0461731	2.58137	0.0152936	0.164406	-3.12143	100009027	402	57473	Lipid	Dihydrosphingomyelins	3102	NAMED	NA	[H][C@](NC(CCCCCCCCCCCCCCCCC)=O)(COP(OCC[N+](C)(C)C)([O-])=O)[C@@](O)([H])CCCCCCCCCCCCCCC	sphingomyelin (d18:0/18:0, d19:0/17:0)*	sphingomyelin (d18:0/18:0, d19:0/17:0)*	NA	24846878	HMDB0012087	NA	44260130	Pos Late
60	met100009028	1.01739	-0.108223	2.69167	0.0117942	0.135844	-2.89676	100009028	402	52604	Lipid	Dihydroceramides	3010	NAMED	GCGTXOVNNFGTPQ-JHOUSYSJBP	[H][C@](NC(CCCCCCCCCCCCCCC)=O)(CO)[C@@](O)([H])CCCCCCCCCCCCCCC	N-palmitoyl-sphinganine (d18:0/16:0)	N-palmitoyl-sphinganine (d18:0/16:0)	5966-29-0	4446685	HMDB11760	NA	5283572	Pos Late
61	met100009038	0.918855	-0.148696	2.09528	0.0451938	0.28212	-4.03954	100009038	402	57365	Lipid	Dihydrosphingomyelins	3099	NAMED	NA	[H][C@](NC(CCCCCCCCCCCCC)=O)(COP(OCC[N+](C)(C)C)([O-])=O)[C@@](O)([H])CCCCCCCCCCCCCCC	myristoyl dihydrosphingomyelin (d18:0/14:0)*	myristoyl dihydrosphingomyelin (d18:0/14:0)*	NA	24846886	HMDB0012085	NA	44260138	Pos Late
62	met100009055	0.321357	0.111574	2.29554	0.0292671	0.230875	-3.67609	100009055	402	52634	Lipid	Diacylglycerol	2908	NAMED	NA	CCCCCCCCCCCCCCCC(OCC(O)COC(CCCCCCC/C=C\C/C=C\CCCCC)=O)=O	palmitoyl-linoleoyl-glycerol (16:0/18:2) [2]*	palmitoyl-linoleoyl-glycerol (16:0/18:2) [2]*	NA	NA	HMDB0007103	NA	131801744	Pos Late
63	met100009057	-0.890185	0.227393	-2.21366	0.0350603	0.249711	-3.82773	100009057	209	52742	Nucleotide	Dinucleotide	4298	NAMED	BJDSHVBWORJTID-VMIOUTBZBW	O[C@H]([C@@H]1O)[C@@H](O[C@@H]1COP(O[C@@H]([C@H]2O)[C@H](O[C@H]2N(C=CC3=O)C(N3)=O)CO)(O)=O)N4C(N=C(N)NC5=O)=C5N=C4	(3'-5')-uridylylguanosine	(3'-5')-uridylylguanosine	3474-04-02	96654	NA	NA	107394	Neg
64	met100009059	-1.02576	-0.589438	-2.34648	0.0261316	0.224646	-3.58017	100009059	209	52739	Nucleotide	Dinucleotide	4300	NAMED	SWTWQWKNQDDGCS-UHFFFAOYAF	OC1C(C(CO)OC1N(C=C2)C(N([H])C2=O)=O)OP(OCC(C(C3O)O)OC3N4C5=NC=NC(N([H])[H])=C5N=C4)(O)=O	(3'-5')-uridylyladenosine	(3'-5')-uridylyladenosine	3256-24-4	240299	NA	NA	92951	Neg
65	met100009078	0.745088	0.253371	3.35294	0.00227305	0.0976886	-1.44961	100009078	402	52687	Lipid	Phosphatidylethanolamine (PE)	2445	NAMED	NA	O=C(CCCCCCC/C=C\CCCCCCCC)OC[C@]([H])(COP(OCCN)(O)=O)OC(CCCCCCC/C=C\C/C=C\CCCCC)=O	1-oleoyl-2-linoleoyl-GPE (18:1/18:2)*	1-oleoyl-2-linoleoyl-GPE (18:1/18:2)*	NA	7825703	HMDB0005349	NA	9546753	Pos Late
66	met100009181	0.965185	-0.178664	2.98543	0.00576514	0.126978	-2.27225	100009181	402	52726	Lipid	Phosphatidylinositol (PI)	2543	NAMED	NA	O=C(CCCCCCCCCCCCCCCCC)OC[C@@]([H])(OC(CCCCCCC/C=C\CCCCCCCC)=O)COP(O[C@H]1[C@H](O)[C@@H](O)[C@H](O)[C@@H](O)[C@H]1O)(O)=O	1-stearoyl-2-oleoyl-GPI (18:0/18:1)*	1-stearoyl-2-oleoyl-GPI (18:0/18:1)*	NA	NA	HMDB0240667	NA	NA	Pos Late
67	met100009271	-1.41412	0.190904	-3.03048	0.00516698	0.126978	-2.1753	100009271	400	52984	Lipid	Fatty Acid Metabolism (Acyl Carnitine, Hydroxy)	1921	NAMED	NA	CC(O)CC(OC(C[N+](C)(C)C)CC([O-])=O)=O	(S)-3-hydroxybutyrylcarnitine	(S)-3-hydroxybutyrylcarnitine	NA	NA	HMDB0013127	NA	71464477	Pos Early
68	met100009406	-2.27521	-0.344111	-3.26453	0.00286171	0.0976886	-1.65329	100009406	402	53223	Lipid	Fatty Acid Metabolism (Acyl Carnitine, Monounsaturated)	1886	NAMED	JFAGPSOZZSTLRF-KHPPLWFEBO	O=C(OC(CC([O-])=O)C[N+](C)(C)C)CCCCCCC/C=C\CCCCCC	palmitoleoylcarnitine (C16:1)*	palmitoleoylcarnitine (C16:1)*	NA	28639183	HMDB0013207	NA	71464547	Pos Late
69	met100010839	0.797354	0.198108	3.88704	0.000558105	0.0739986	-0.195302	100010839	402	54691	Lipid	Lysoplasmalogen	2840	NAMED	NA	O=P(O)(OCCN)OC[C@@](OC(CCCCCCC/C=C\CCCCCCCC)=O)([H])CO/C=C\CCCCCC/C=C\CCCCCCCC	1-(1-enyl-oleoyl)-2-oleoyl-GPE (P-18:1/18:1)*	1-(1-enyl-oleoyl)-2-oleoyl-GPE (P-18:1/18:1)*	NA	24769325	HMDB0011441	NA	53480897	Pos Late
70	met100010895	-0.660996	0.293641	-2.08857	0.0458395	0.28212	-4.0513	100010895	400	57554	Nucleotide	Pyrimidine Metabolism, Cytidine containing	4265	NAMED	RFCQJGFZUQFYRF-ZOQUXTDFBZ	O=C1N(C=CC(N)=N1)[C@@H]([C@H](OC)[C@@H]2O)O[C@@H]2CO	2'-O-methylcytidine	2'-O-methylcytidine	2140-72-9	133067	NA	NA	150971	Pos Early
71	met100010919	0.521837	0.0602483	3.18862	0.00346554	0.100126	-1.82326	100010919	402	54946	Lipid	Diacylglycerol	2925	NAMED	NA	OCC(OC(CCCCCCC/C=C\CCCCCCCC)=O)COC(CCCCCCC/C=C\CCCCCCCC)=O	oleoyl-oleoyl-glycerol (18:1/18:1) [2]*	oleoyl-oleoyl-glycerol (18:1/18:1) [2]*	NA	NA	HMDB0007218	NA	9543716	Pos Late
72	met100010940	0.479732	0.150011	2.14701	0.0404828	0.277781	-3.948	100010940	402	54966	Lipid	Diacylglycerol	2890	NAMED	NA	CCCCCC/C=C/CCCCCCCC(OCC(OC(CCCCCCC/C=C/C/C=C/CCCCC)=O)CO)=O	diacylglycerol (16:1/18:2 [2], 16:0/18:3 [1])*	diacylglycerol (16:1/18:2 [2], 16:0/18:3 [1])*	NA	NA	NA	NA	NA	Pos Late
73	met100015666	0.719112	-0.009992	2.71543	0.0111454	0.133126	-2.84766	100015666	400	57404	Lipid	Phospholipid Metabolism	2242	NAMED	ZWZWYGMENQVNFU-AKGZTFGVBY	OC([C@@H](N)COP(OCC(CO)O)(O)=O)=O	glycerophosphoserine*	glycerophosphoserine*	NA	2339060	NA	NA	3081457	Pos Early
74	met100015694	1.6698	-0.0392085	2.82626	0.00853703	0.130739	-2.61552	100015694	402	57418	Lipid	Hexosylceramides (HCER)	3056	NAMED	DSRCOSQOBBICFU-ZEBCDLEKBH	[H][C@](NC(CCCCCCCCCCCCCCCCC)=O)(CO[C@H]1[C@H](O)[C@@H](O)[C@@H]([C@@H](CO)O1)O)[C@@](O)([H])CCCCCCCCCCCCCCC	glycosyl-N-stearoyl-sphinganine (d18:0/18:0)*	glycosyl-N-stearoyl-sphinganine (d18:0/18:0)*	NA	4881995	NA	NA	6321364	Pos Late
75	met100015727	0.566144	0.137345	2.21143	0.0352306	0.249711	-3.83179	100015727	402	57437	Lipid	Ceramides	3052	NAMED	NA	OC(/C=C/CCCCCCCCCCC)C(CO)NC(CCCCCCCCCCCCC/C=C\CCCCCCCC)=O	ceramide (d16:1/24:1, d18:1/22:1)*	ceramide (d16:1/24:1, d18:1/22:1)*	NA	NA	NA	NA	NA	Pos Late
76	met100015752	3.33224	-0.992497	2.87609	0.00756212	0.129532	-2.50954	100015752	402	57444	Lipid	Hexosylceramides (HCER)	3065	NAMED	NA	O=C(C(O)CCCCCCCCCCCC/C=C\CCCCCCCC)NC(COC1OC(CO)C(O)C(O)C1O)C(O)/C=C/CCCCCCCCCCCCC	glycosyl-N-(2-hydroxynervonoyl)-sphingosine (d18:1/24:1(2OH))*	glycosyl-N-(2-hydroxynervonoyl)-sphingosine (d18:1/24:1(2OH))*	NA	NA	NA	NA	NA	Pos Late
77	met100015787	-0.573221	0.135566	-2.10018	0.0447282	0.28212	-4.03095	100015787	402	57475	Lipid	Sphingomyelins	3121	NAMED	NA	CCCCCCCCCCCCCCCCCCC(N[C@H]([C@H](O)/C=C/CCCCCCCCCCCCC)COP([O-])(OCC[N+](C)(C)C)=O)=O	sphingomyelin (d18:1/19:0, d19:1/18:0)*	sphingomyelin (d18:1/19:0, d19:1/18:0)*	NA	NA	NA	NA	NA	Pos Late
78	met100015833	-1.66216	-0.292291	-2.58338	0.0152219	0.164406	-3.11739	100015833	402	57513	Lipid	Fatty Acid Metabolism (Acyl Carnitine, Long Chain Saturated)	1868	NAMED	SVJLJQBGUITFLI-UHFFFAOYAV	O=C(OC(C[N+](C)(C)C)CC([O-])=O)CCCCCCCCCCCCCCCCCCC	arachidoylcarnitine (C20)*	arachidoylcarnitine (C20)*	NA	28639199	HMDB0006460	NA	53477833	Pos Late
79	met100015834	-1.06667	0.000535429	-3.36343	0.00221978	0.0976886	-1.42784	100015834	402	57515	Lipid	Fatty Acid Metabolism (Acyl Carnitine, Long Chain Saturated)	1870	NAMED	NA	O=C(CCCCCCCCCCCCCCCCCCCCCCC)OC(C[N+](C)(C)C)CC([O-])=O	lignoceroylcarnitine (C24)*	lignoceroylcarnitine (C24)*	NA	NA	HMDB0240665	NA	NA	Pos Late
80	met100015836	-1.91758	-0.901956	-3.74072	0.000822169	0.075757	-0.542706	100015836	402	57517	Lipid	Fatty Acid Metabolism (Acyl Carnitine, Monounsaturated)	1891	NAMED	NA	O=C(OC(C[N+](C)(C)C)CC([O-])=O)CCC/C=C/CCCCCCCCCCCCCCCCCCCC	ximenoylcarnitine (C26:1)*	ximenoylcarnitine (C26:1)*	NA	NA	NA	NA	NA	Pos Late
81	met100015837	-2.32687	-0.0922073	-2.78798	0.00936506	0.131314	-2.69626	100015837	402	57518	Lipid	Fatty Acid Metabolism (Acyl Carnitine, Polyunsaturated)	1895	NAMED	NA	CCCCC/C=C\C/C=C\C/C=C\C/C=C\CCCC(OC(C[N+](C)(C)C)CC([O-])=O)=O	arachidonoylcarnitine (C20:4)	arachidonoylcarnitine (C20:4)	NA	NA	HMDB0006455	NA	136212424	Pos Late
82	met100021879	1.52131	0.295248	3.20603	0.00332179	0.100126	-1.78535	100021879	402	64549	Lipid	Dihydroceramides	3011	NAMED	NA	C[C@@](NC(CCCCCCCCCCCCCCC)=O)([H])[C@]([H])(O)CCCCCCCCCCCCCCC	N-palmitoyl-deoxysphinganine (m18:0/16:0)	N-palmitoyl-deoxysphinganine (m18:0/16:0)	378755-69-2	NA	NA	NA	10118967	Pos Late
83	met1026	1.18323	-0.0806048	2.29024	0.029644	0.230875	-3.68648	1026	209	1600	Lipid	Phospholipid Metabolism	2239	NAMED	SUHOOTKUPISOBE-UHFFFAOYAT	NCCOP(O)(O)=O	phosphoethanolamine	phosphoethanolamine (PE)	1071-23-4	990	HMDB0000224	C00346	1015	Neg
84	met1084	-0.283757	0.166463	-2.0856	0.0460912	0.28212	-4.0562	1084	209	1591	Amino Acid	Leucine, Isoleucine and Valine Metabolism	417	NAMED	IHYJTAOFMMMOPX-LURJTMIEBI	O=C(O)[C@@H](NC(C)=O)C(C)C	N-acetylvaline	N-acetylvaline	96-81-1	60154	HMDB0011757	NA	66789	Neg
85	met1090	-0.773557	0.0230533	-2.07761	0.0469118	0.28212	-4.07046	1090	402	43807	Cofactors and Vitamins	Hemoglobin and Porphyrin Metabolism	4409	NAMED	BPYKTIZUTYGOLE-IFADSCNNBS	CC(C(N\1)=O)=C(C=C)C1=C/C2=C(C)C(CCC(O)=O)=C(CC3=C(CCC(O)=O)C(C)=C(/C=C4NC(C(C=C)=C/4C)=O)N3)N2	bilirubin (Z,Z)	bilirubin	635-65-4	4444055	HMDB0000054	C00486	5280352	Pos Late
86	met1097	0.660386	-0.00513297	2.80497	0.00898876	0.130739	-2.66051	1097	209	2763	Carbohydrate	Nucleotide Sugar	1385	NAMED	HDYANYHVCAPMJV-LXQIFKJMBA	OC1C(N(C=CC2=O)C(N2)=O)OC(COP(OP(OC(C(C(O)C3O)O)OC3C(O)=O)(O)=O)(O)=O)C1O	UDP-glucuronate	UDP-glucuronate	28053-08-9,63700-19-6	16522	HMDB0000935	C00167	17473	Neg
87	met1134	-0.329491	0.090255	-2.88119	0.00745263	0.129532	-2.49737	1134	209	1604	Nucleotide	Purine Metabolism, (Hypo)Xanthine/Inosine containing	4132	NAMED	LEHOTFFKMJEONL-UHFFFAOYAN	O=C1NC(NC(NC2=O)=O)=C2N1	urate	urate	120K5305,69-93-2	NA	HMDB0000289	C00366	1175	Neg
88	met1137	0.516552	0.0826812	2.91822	0.00682083	0.129532	-2.4192	1137	402	38102	Lipid	Endocannabinoid	2160	NAMED	BOWVQLFMWHZBEF-KTKRTIGZBW	O=C(NCCO)CCCCCCC/C=C\CCCCCCCC	oleoyl ethanolamide	oleoyl ethanolamide	111-58-0,11-58-0	4446574	HMDB0002088	NA	5283454	Pos Late
89	met1251	1.47426	0.410194	2.07017	0.0476521	0.28212	-4.08341	1251	209	12024	Nucleotide	Purine Metabolism, (Hypo)Xanthine/Inosine containing	4123	NAMED	DCTLYFZHFGENCW-CRXJTSLEBR	OC1=C(N=CN2[C@@]3([H])[C@@](O)([H])[C@@](O)([H])[C@](COP(O)(O)=O)([H])O3)C2=NC(O)=N1	xanthosine 5'-monophosphate (xmp)	xanthosine 5'-monophosphate (xmp)	25899-70-1	10463791	HMDB0001554	C00655	73323	Neg
90	met1537	0.377738	0.193623	3.28939	0.00267682	0.0976886	-1.59475	1537	402	42446	Lipid	Phosphatidylcholine (PC)	2287	NAMED	JLPULHDHAOZNQI-ZTIMHPMXBU	O=P([O-])(OC[C@@H](COC(CCCCCCCCCCCCCCC)=O)OC(CCCCCCC/C=C\C/C=C\CCCCC)=O)OCC[N+](C)(C)C	1-palmitoyl-2-linoleoyl-GPC (16:0/18:2)	1-palmitoyl-2-linoleoyl-GPC (16:0/18:2)	40811-94-7	4450224	HMDB0007973	NA	5287971	Pos Late
91	met182	0.907416	-0.197697	2.35953	0.0254044	0.224646	-3.55583	182	305	1899	Cofactors and Vitamins	Nicotinate and Nicotinamide Metabolism	4301	NAMED	GJAWHXHKYYXBSV-UHFFFAOYAW	OC(C(C=CC=N1)=C1C(O)=O)=O	quinolinate	quinolinate	89-00-9	1037	HMDB0000232	C03722	1066	Polar
92	met2051	-0.558822	0.0862673	-2.95051	0.0062997	0.126978	-2.3495	2051	305	15745	Amino Acid	Leucine, Isoleucine and Valine Metabolism	410	NAMED	WXUAQHNMJWJLTG-UHFFFAOYAC	CC(C(O)=O)CC(O)=O	methylsuccinate	methylsuccinate	498-21-5	9922	HMDB0001844	NA	10349	Polar
93	met2054	-0.580914	0.120649	-2.22576	0.0341497	0.247651	-3.80564	2054	305	15765	Amino Acid	Leucine, Isoleucine and Valine Metabolism	407	NAMED	UKFXDFUAPNAMPJ-UHFFFAOYAZ	CCC(C(O)=O)C(O)=O	ethylmalonate	ethylmalonate	601-75-2	11263	HMDB0000622	NA	11756	Polar
94	met232	-0.566029	0.0780774	-3.29768	0.00262885	0.0976886	-1.57803	232	400	15497	Amino Acid	Urea cycle; Arginine and Proline Metabolism	484	NAMED	KDZOASGQNOPSCU-UHFFFAOYAF	NC(C(O)=O)CCCNC(NC(C(O)=O)CC(O)=O)=N	argininosuccinate	argininosuccinate	156637-58-0	805	HMDB0000052	C03406	60150382	Pos Early
95	met270	2.20604	-0.617525	2.194	0.0365877	0.256512	-3.86347	270	209	57837	Cofactors and Vitamins	Pantothenate and CoA Metabolism	4343	NAMED	RGJOEKWQDUBAIZ-UHFFFAOYAQ	CC(COP(O)(OP(O)(OCC1OC(N2C=NC3=C2N=CN=C3N)C(C1OP(O)(O)=O)O)=O)=O)(C(C(NCCC(NCCS)=O)=O)O)C	coenzyme A	CoA	85-61-0,18439-24-2	311	HMDB0001423	C00010	87642	Neg
96	met302	0.969045	-0.291946	2.12752	0.0422035	0.279775	-3.98267	302	209	1114	Lipid	Secondary Bile Acid Metabolism	3480	NAMED	KXGVEGMKQFWNSR-LLQZFEROBK	CC12[C@@]([C@]3([H])CC[C@]4([H])C[C@H](O)CC[C@]4(C)[C@@]3([H])C[C@@H]2O)([H])CC[C@]1([H])[C@]([H])(C)CCC(O)=O	deoxycholate	deoxycholate	83-44-3	389318	HMDB0000626	C04483	222528440355	Neg
97	met327	0.201363	0.0900249	2.1166	0.04316	0.281194	-4.00168	327	209	2134	Cofactors and Vitamins	Riboflavin Metabolism	4334	NAMED	VWWQXMAJTJZDQX-UYBVJOGSBL	OC(C(O)C(O)COP(OP(OC[C@H]1O[C@@H](N(C=N2)C3=C2C(N)=NC=N3)[C@H](O)[C@@H]1O)(O)=O)(O)=O)CN(C(C=C(C)C(C)=C4)=C4N=C5C(N6)=O)C5=NC6=O	flavin adenine dinucleotide (FAD)	FAD	146-14-5,84366-81-4	559059	HMDB0001248	C00016	643975	Neg
98	met335	0.45679	-0.00294447	2.12389	0.0425084	0.279775	-3.9889	335	209	15903	Carbohydrate	Nucleotide Sugar	1388	NAMED	NA	OP(OC1C(O)C(O)C(O)C(C)O1)(OP(O)(OCC2OC(N3C=NC4=C3N=C(NC4=O)N)C(C2O)O)=O)=O	guanosine 5'-diphospho-fucose	guanosine 5'-diphospho-fucose	15839-70-0	NA	NA	NA	NA	Neg
99	met362	1.64133	-0.225873	3.29011	0.00268037	0.0976886	-1.59524	362	400	2133	Nucleotide	Purine Metabolism, (Hypo)Xanthine/Inosine containing	4119	NAMED	GRSZFWQUAKGDAV-RWLQFSFNBK	OC1C(C(N2C=NC3=C2N=CNC3=O)OC1COP(O)(O)=O)O	inosine 5'-monophosphate (IMP)	inosine 5'-monophosphate (IMP)	4691-65-0	5482599	HMDB0000175	C00130	8582	Pos Early
100	met418	-0.600969	0.135462	-2.86845	0.00770451	0.129532	-2.52586	418	305	1496	Lipid	Fatty Acid Metabolism (also BCAA Metabolism)	1775	NAMED	ZIYVHBGGAOATLY-UHFFFAOYAT	O=C(C(C(O)=O)C)O	methylmalonate (MMA)	methylmalonate (MMA)	516-05-2	473	HMDB0000202	C02170	487	Polar
101	met432	0.278024	0.142173	2.5537	0.0162874	0.170682	-3.17615	432	400	594	Cofactors and Vitamins	Nicotinate and Nicotinamide Metabolism	4305	NAMED	DFPAKSUCGFBDDF-UHFFFAOYAZ	NC(C1=CN=CC=C1)=O	nicotinamide	nicotinamide	98-92-0	911	HMDB0001406	C00153	936	Pos Early
102	met496	0.467316	0.00762398	2.28351	0.0300675	0.230875	-3.69872	496	400	2127	Amino Acid	Glutathione Metabolism	566	NAMED	RWSXRVCMGQZWBV-WDSKDSINBK	O=C(N[C@@H](CS)C(NCC(O)=O)=O)CC[C@@H]([C@@](O)=O)N	glutathione, reduced (GSH)	glutathione, reduced (GSH)	70-18-8	111188	HMDB0000125	D00014,C00051	124886	Pos Early
103	met503	0.496569	-0.0765515	2.12733	0.0421852	0.279775	-3.98269	503	400	1648	Amino Acid	Glycine, Serine and Threonine Metabolism	10	NAMED	MTCFGRXMJLQNBG-REOHCLBHBX	OC([C@@H](N)CO)=O	serine	serine	56-45-1	5736	HMDB0000187	C00065	5951	Pos Early
104	met536	-1.8877	-0.0222574	-3.26236	0.00287765	0.0976886	-1.65822	536	209	52602	Nucleotide	Pyrimidine Metabolism, Uracil containing	4236	NAMED	MXHRCPNRJAMMIM-SHYZEUOFBK	O=C(NC1=O)N(C=C1)C(CC2O)OC2CO	2'-deoxyuridine	2'-deoxyuridine	951-78-0	13118	HMDB0000012	C00526	13712	Neg
105	met563	0.433512	0.147776	2.32016	0.0277418	0.224646	-3.6304	563	400	53	Amino Acid	Glutamate Metabolism	45	NAMED	ZDXPYRJPNDTMRX-VKHMYHEABV	OC([C@@H](N)CCC(N)=O)=O	glutamine	glutamine	56-85-9	5746	HMDB0000641	C00064	5961	Pos Early
106	met71	-0.847435	-0.139293	-2.06559	0.0481135	0.28212	-4.09138	71	209	437	Amino Acid	Tryptophan Metabolism	290	NAMED	DUUGKQCEGZLZNO-UHFFFAOYAY	OC1=CC=C(NC=C2CC(O)=O)C2=C1	5-hydroxyindoleacetate	5-hydroxyindoleacetate	54-16-0	1760	HMDB0000763	C05635	1826	Neg
107	met869	1.34833	0.190679	2.2284	0.0339537	0.247651	-3.80081	869	305	2856	Nucleotide	Pyrimidine Metabolism, Uracil containing	4215	NAMED	DJJCXFVJDGTHFX-FHLVPPQOBI	O[C@]1([H])[C@@](O)([H])[C@](COP(O)(O)=O)([H])O[C@]1(N(C=C2)C(NC2=O)=O)[H]	uridine 5'-monophosphate (UMP)	UMP	3387-36-8	1399139	HMDB0000288	C00105	6030	Polar
108	met872	-1.62646	0.032024	-3.07277	0.0046491	0.119947	-2.08228	872	209	2183	Nucleotide	Pyrimidine Metabolism, Thymine containing	4275	NAMED	IQFYYKKMVGJFEH-XLPZGREQBQ	O=C(NC(C(C)=C1)=O)N1[C@]2([C@@]([C@@]([C@@](CO)(O2)[H])(O)[H])([H])[H])[H]	thymidine	thymidine	50-89-5	5585	HMDB0000273	C00214	5789	Neg
109	met922	1.02496	0.095116	2.96632	0.00605857	0.126978	-2.31524	922	402	1759	Lipid	Dihydroceramides	3013	NAMED	KZTJQXAANJHSCE-OIDHKYIRBS	CCCCCCCCCCCCCCCCCC(N[C@H]([C@H](O)CCCCCCCCCCCCCCC)CO)=O	N-stearoyl-sphinganine (d18:0/18:0)*	N-stearoyl-sphinganine (d18:0/18:0)*	2304-80-5	4446686	HMDB0011761	NA	5283573	Pos Late
110	met925	-1.23075	-1.09474	-2.72566	0.0108568	0.133126	-2.82542	925	209	1644	Lipid	Medium Chain Fatty Acid	1491	NAMED	MNWFXJYAOYHMED-UHFFFAOYAP	CCCCCCC(O)=O	heptanoate (7:0)	heptanoate (7:0)	111-14-8	7803	HMDB0000666	C17714	8094	Neg
111	met98	-0.533772	0.11162	-2.75518	0.010134	0.133126	-2.76498	98	209	1417	Amino Acid	Tryptophan Metabolism	272	NAMED	HCZHHEIFKROPDY-UHFFFAOYAN	OC1=C(C=CC=C2)C2=NC(C(O)=O)=C1	kynurenate	kynurenate	492-27-3	3712	HMDB0000715	C01717	3845	Neg

## Sheet: Media_Comparison1
Matrix	Media
Comparison	ASD/DD versus Cancer
Covariates	Age, sex
	Row.names	logFC	AveExpr	t	P.Value	adj.P.Val	B	CHEM_ID	LIB_ID	COMP_ID	SUPER_PATHWAY	SUB_PATHWAY	PATHWAY_SORTORDER	TYPE	INCHIKEY	SMILES	CHEMICAL_NAME	PLOT_NAME	CAS	CHEMSPIDER	HMDB	KEGG	PUBCHEM	PLATFORM
1	met100000101	1.10081	0.486017	2.59283	0.0149305	0.182898	-3.19646	100000101	305	15704	Lipid	Fatty Acid, Dicarboxylate	1674	NAMED	WLJVNTCWHIRURA-UHFFFAOYAR	OC(CCCCCC(O)=O)=O	pimelate (C7-DC)	pimelate (C7-DC)	111-16-0	376	HMDB0000857	C02656	385	Polar
2	met100000263	-0.545046	0.209522	-2.43777	0.0213424	0.211245	-3.50903	100000263	400	15716	Amino Acid	Histidine Metabolism	83	NAMED	ACZFBYCNAVEFLC-YFKPBYRVBI	OC(C(O)=O)CC1=CN=CN1	imidazole lactate	imidazole lactate	14403-45-3	389128	HMDB0002320	C05568	793	Pos Early
3	met100000463	-0.294134	0.0669071	-2.15656	0.0397243	0.238808	-4.04364	100000463	400	18349	Amino Acid	Tryptophan Metabolism	298	NAMED	XGILAAMKEQUXLS-UHFFFAOYAH	OC(C(O)=O)CC1=CNC2=C1C=CC=C2	indolelactate	indolelactate	832-97-3	83867	HMDB0000671	C02043	92904	Pos Early
4	met100000665	1.04182	-0.119668	2.19161	0.0368381	0.231419	-3.97944	100000665	209	44675	Lipid	Long Chain Polyunsaturated Fatty Acid (n3 and n6)	1564	NAMED	MBMBGCFOFBJSGT-KUBAVDMBBZ	CC\C=C/C\C=C/C\C=C/C/C=C\C/C=C\C/C=C\CCC(O)=O	docosahexaenoate (DHA; 22:6n3)	docosahexaenoate (DHA; 22:6n3)	6217-54-5	393183	HMDB0002183	C06429	445580	Neg
5	met100000715	0.734146	0.0605806	2.10005	0.0448511	0.255547	-4.14601	100000715	400	48114	Amino Acid	Guanidino and Acetamido Metabolism	562	NAMED	VJQCNCOGZPSOQZ-UHFFFAOYAR	N=C(N)NC	1-methylguanidine	1-methylguanidine	22661-87-6	28576	HMDB0001522	C02294	10111	Pos Early
6	met100000763	-0.642966	0.0699266	-3.61626	0.00115653	0.0334358	-0.895596	100000763	400	22119	Nucleotide	Pyrimidine Metabolism, Cytidine containing	4256	NAMED	ZAYHVCMSTBRABG-JXOAFFINBK	O[C@H]1[C@@H](O)[C@H](N2C(N=C(N)C(C)=C2)=O)O[C@@H]1CO	5-methylcytidine	5-methylcytidine	2140-61-6	83877	HMDB0000982	NA	92918	Pos Early
7	met100000840	0.737368	-0.136992	2.32932	0.0272362	0.214668	-3.72037	100000840	209	20693	Xenobiotics	Food Component/Plant	5207	NAMED	ROBFUDYVXSDBQM-UHFFFAOYAD	O=C(C(O)C(O)=O)O	tartronate (hydroxymalonate)	tartronate (hydroxymalonate)	80-69-3	44	HMDB0035227	C02287	45	Neg
8	met100000841	0.375856	0.0306325	2.08811	0.0459499	0.258349	-4.16692	100000841	209	20694	Cofactors and Vitamins	Ascorbate and Aldarate Metabolism	4357	NAMED	MUBZPKHOEPUJKR-UHFFFAOYAQ	O=C(O)C(O)=O	oxalate (ethanedioate)	oxalate (ethanedioate)	144-62-7	946	HMDB0002329	C00209	971	Neg
9	met100000936	0.842903	0.0918811	2.47725	0.0195381	0.202246	-3.43143	100000936	305	44526	Amino Acid	Leucine, Isoleucine and Valine Metabolism	423	NAMED	QHKABHOOEWYVLI-UHFFFAOYAY	OC(C(C(C)C)=O)=O	3-methyl-2-oxobutyrate	3-methyl-2-oxobutyrate	3715-29-5	48	HMDB0000019	C00141	49	Polar
10	met100000963	0.607801	0.104948	2.30897	0.0285337	0.214668	-3.75993	100000963	305	22138	Amino Acid	Urea cycle; Arginine and Proline Metabolism	494	NAMED	XIGSAGMEBXLVJJ-YFKPBYRVBI	N[C@H](C(O)=O)CCCCNC(N)=O	homocitrulline	homocitrulline	1190-49-4	58582	HMDB0000679	C02427	65072	Polar
11	met100001006	0.556947	0.196498	2.47042	0.0198119	0.202246	-3.4442	100001006	400	27710	Amino Acid	Glycine, Serine and Threonine Metabolism	2	NAMED	OKJIRPAQVSHGFK-UHFFFAOYAB	O=C(O)C(NC(C)=O)[H]	N-acetylglycine	N-acetylglycine	543-24-8	10507	HMDB0000532	NA	10972	Pos Early
12	met100001007	1.1871	-0.235578	2.3676	0.0250045	0.211245	-3.64648	100001007	305	27731	Carbohydrate	Pentose Metabolism	1263	NAMED	QXKAIJAYHKCRRA-BXXZVTAOBP	OC([C@H](O)[C@H](O)[C@H](O)CO)=O	ribonate	ribonate	5336-08-03	4574162	HMDB0000867	C01685	5460677	Polar
13	met100001167	-0.375862	-0.0161896	-2.28538	0.0300196	0.21488	-3.80418	100001167	400	35127	Amino Acid	Urea cycle; Arginine and Proline Metabolism	515	NAMED	ONPXCLZMBSJLSP-ALKRTJFJBT	OC([C@H]1N(C([C@H]2NCCC2)=O)CC(O)C1)=O	pro-hydroxy-pro	prolylhydroxyproline	18684-24-7	9847785	HMDB0006695	NA	11902893	Pos Early
14	met100001170	0.350356	0.168337	2.88378	0.00744963	0.107362	-2.58023	100001170	305	32397	Amino Acid	Leucine, Isoleucine and Valine Metabolism	405	NAMED	ZMZQVAUJTDKQGE-UHFFFAOYAZ	O=C(O)C(CC)CO	3-hydroxy-2-ethylpropionate	3-hydroxy-2-ethylpropionate	4374-62-3	164207	HMDB0000396	NA	188979	Polar
15	met100001253	1.5118	0.0722712	3.93487	0.000499706	0.0253108	-0.126138	100001253	400	33943	Amino Acid	Glutamate Metabolism	48	NAMED	KSMRODHGGIIXDV-YFKPBYRVBV	OC([C@H](CCC(N)=O)NC(C)=O)=O	N-acetylglutamine	N-acetylglutamine	2490-97-3	158492	HMDB0006029	C02716	182230	Pos Early
16	met100001266	0.907178	0.218543	4.37584	0.000150731	0.0155069	0.975107	100001266	400	33953	Amino Acid	Urea cycle; Arginine and Proline Metabolism	499	NAMED	SNEIUMQYRCDYCH-LURJTMIEBE	O=C(O)[C@@H](NC(C)=O)CCCNC(N)=N	N-acetylarginine	N-acetylarginine	155-84-0	60752	HMDB0004620	C02562	67427	Pos Early
17	met100001296	-0.911023	0.500402	-2.26188	0.031612	0.21488	-3.84858	100001296	400	34384	Xenobiotics	Food Component/Plant	5064	NAMED	CMUNUTVVOOHQPW-LURJTMIEBI	C[N+]1(C)[C@H]([C@@]([O-])=O)CCC1	stachydrine	stachydrine	4136-37-2	103115	HMDB0004827	C10172	115244	Pos Early
18	met100001313	0.480221	0.154965	3.06096	0.00481029	0.0736576	-2.18827	100001313	400	44872	Peptide	Gamma-glutamyl Amino Acid	642	NAMED	RQNSKRXMANOPQY-BQBZGAKWBR	O=C(O)[C@H](CCSC)NC(CC[C@@H](C(O)=O)N)=O	gamma-glutamylmethionine	gamma-glutamylmethionine	17663-87-5	5373147	HMDB0029155	NA	7009567	Pos Early
19	met100001320	0.205197	0.124304	2.11286	0.0436055	0.251373	-4.12268	100001320	305	42420	Carbohydrate	Aminosugar Metabolism	1432	NAMED	JPIJQSOTBSSVTP-PWNYCUMCBA	OC[C@@H](O)[C@@H](O)C(O)=O	erythronate*	erythronate*	88759-55-1	2061231	HMDB0000613	NA	2781043	Polar
20	met100001412	-0.858237	0.224811	-4.62328	7.67159e-05	0.0155069	1.59771	100001412	400	35137	Nucleotide	Purine Metabolism, Guanine containing	4193	NAMED	RSPURTUNRHNVGF-IOSLPCCCBE	O=C1C(N=CN2[C@@]3([H])[C@@](O)([H])[C@@](O)([H])[C@](CO)([H])O3)=C2N=C(N(C)C)N1	N2,N2-dimethylguanosine	N2,N2-dimethylguanosine	2140-67-2	83878	HMDB0004824	NA	135501639	Pos Early
21	met100001446	-1.27718	0.216518	-5.52821	6.43832e-06	0.00315478	3.88181	100001446	209	35136	Nucleotide	Pyrimidine Metabolism, Uracil containing	4225	NAMED	DWRXFEITVBNRMK-JXOAFFINBW	O[C@@H]1[C@H](O)[C@@H](CO)O[C@H]1N(C=C2C)C(NC2=O)=O	5-methyluridine (ribothymidine)	5-methyluridine (ribothymidine)	1463-10-1	393058	HMDB0000884	NA	445408	Neg
22	met100001456	-0.594919	0.169999	-2.68041	0.0121506	0.156679	-3.01485	100001456	400	35114	Nucleotide	Purine Metabolism, Guanine containing	4187	NAMED	FZWGECJQACGGTI-UHFFFAOYAT	O=C1C(N2C)=C(N=C2)N=C(N)N1	7-methylguanine	7-methylguanine	578-76-7	10883	HMDB0000897	C02242	135398679	Pos Early
23	met100001485	0.598946	0.0579208	2.7924	0.00929789	0.126555	-2.77767	100001485	400	34456	Peptide	Gamma-glutamyl Amino Acid	638	NAMED	SNCKGJWJABDZHI-SIPWABPFBP	CCC(C)[C@@H](C(O)=O)NC(CC[C@@H](C(O)=O)N)=O	gamma-glutamylisoleucine*	gamma-glutamylisoleucine*	NA	21403145	HMDB0011170	NA	22885096	Pos Early
24	met100001550	-1.19845	0.660908	-2.29557	0.0293525	0.214668	-3.78485	100001550	400	33009	Xenobiotics	Food Component/Plant	4934	NAMED	XULZWQRXYTVUTE-ZETCQYMHBF	C[N+]1(C)[C@@H](CCCC1)[C@]([O-])=O	homostachydrine*	homostachydrine*	1195-94-4	390180	HMDB0033433	C08283	441447	Pos Early
25	met100001662	-0.309973	0.153666	-2.94887	0.00635109	0.094304	-2.4376	100001662	400	36747	Lipid	Carnitine Metabolism	1932	NAMED	JHPNVNIEXXLNTR-UHFFFAOYAL	C[N+](C)(C)CCCC([O-])=O	deoxycarnitine	deoxycarnitine	6249-56-5	705	HMDB0001161	C01181	22620	Pos Early
26	met100001740	-0.251548	0.168219	-2.14408	0.0408	0.238808	-4.06633	100001740	305	46142	Carbohydrate	Fructose, Mannose and Galactose Metabolism	1352	NAMED	FBPFZTCFMRRESA-UHFFFAOYAI	OCC(O)C(O)C(O)C(O)CO	mannitol/sorbitol	mannitol/sorbitol	NA	440	HMDB0000247,HMDB0000765	C00392,C00794	57806251	Polar
27	met100001755	0.75345	-0.0488168	2.0564	0.0491166	0.267413	-4.22306	100001755	209	36098	Xenobiotics	Benzoate Metabolism	4526	NAMED	IETVQHUKTKKBFF-UHFFFAOYAU	O=S(OC1=CC=C(C=C)C=C1)(O)=O	4-vinylphenol sulfate	4-vinylphenol sulfate	2628-17-3	4932200	HMDB0062775	C05627	6426766	Neg
28	met100001851	-0.319465	0.170445	-2.37694	0.0244861	0.211245	-3.62833	100001851	400	37076	Amino Acid	Glycine, Serine and Threonine Metabolism	11	NAMED	JJIHLJJYMXLCOY-BYPYZUCNBM	OC[C@@H](C(O)=O)NC(C)=O	N-acetylserine	N-acetylserine	97-14-3	58744	HMDB0002931	NA	65249	Pos Early
29	met100002070	-0.36249	0.181846	-2.15008	0.0402799	0.238808	-4.05544	100002070	400	52294	Lipid	Fatty Acid, Dicarboxylate	1664	NAMED	HWXBTNAVRSUOJR-UHFFFAOYAI	O=C(O)CCC(O)C(O)=O	2-hydroxyglutarate	2-hydroxyglutarate	40951-21-1	42	HMDB0059655	C02630	43	Pos Early
30	met100002154	0.699959	-0.0445833	2.37105	0.024812	0.211245	-3.63978	100002154	400	37459	Xenobiotics	Food Component/Plant	4894	NAMED	SSISHJJTAXXQAX-UHFFFAOYAO	S=C1NC(CC(C([O-])=O)[N+](C)(C)C)=CN1	ergothioneine	ergothioneine	58511-63-0	2297320	HMDB0003045	C05570	5351619	Pos Early
31	met100002367	0.283942	0.103363	2.27466	0.0307367	0.21488	-3.82447	100002367	305	63109	Lipid	Fatty Acid, Dihydroxy	2035	NAMED	LOUGYXZSURQALL-PWNYCUMCBK	OC([C@H](O)[C@H](O)C)=O	2R,3R-dihydroxybutyrate	2R,3R-dihydroxybutyrate	759-06-8	17215960	HMDB0000498	NA	13120901	Polar
32	met100002514	-0.409523	0.14491	-2.06747	0.0479901	0.264215	-4.20354	100002514	305	40473	Amino Acid	Histidine Metabolism	77	NAMED	VWFWNXQAMGDPGG-UHFFFAOYAX	O=C1NC(C(CCC(O)=O)N1)=O	hydantoin-5-propionate	hydantoin-5-propionate	5624-26-0	761	HMDB0001212	C05565	782	Polar
33	met100002613	-1.24112	-0.306769	-2.2547	0.0321134	0.21488	-3.86208	100002613	209	63061	Cofactors and Vitamins	Pantothenate and CoA Metabolism	4336	NAMED	OTOIIPJYVQJATP-BYPYZUCNBD	OC([C@H](O)C(C)(C)CO)=O	pantoate	pantoate	470-29-1	388387	HMDB0240389	C00522	5289105	Neg
34	met100002927	-0.220486	0.130163	-2.19463	0.0365987	0.231419	-3.97388	100002927	400	43378	Amino Acid	Methionine, Cysteine, SAM and Taurine Metabolism	458	NAMED	4000	NC(CS(C)=O)C(O)=O	S-methylcysteine sulfoxide	S-methylcysteine sulfoxide	6853-87-8	74136	HMDB0029432	NA	82142	Pos Early
35	met100002993	0.893524	-0.103549	3.39704	0.00204773	0.0456085	-1.41603	100002993	400	39872	Xenobiotics	Drug - Antibiotic	5454	NAMED	UCSJYZPVAKXKNQ-APUVXCOVBO	O[C@H]1[C@H](O)[C@@H](CO)O[C@H](O[C@H]2[C@](O)([C@]([H])=O)[C@@H](C)O[C@@H]2O[C@H]3[C@H](O)[C@@H](O)[C@H](/N=C(N)/N)[C@@H](O)[C@@H]3/N=C(N)/N)[C@@H]1NC	streptomycin	streptomycin	3810-74-0	5777	HMDB0015214	C00413	19649	Pos Early
36	met100004321	-1.79787	0.975528	-2.29966	0.0290883	0.214668	-3.77707	100004321	209	48691	Xenobiotics	Food Component/Plant	4778	NAMED	NA	O=C1C=CC2=CC=CC(OS(=O)(O)=O)=C2N1	2,8-quinolinediol sulfate	2,8-quinolinediol sulfate	NA	NA	HMDB0240658	NA	NA	Neg
37	met100005373	1.49421	-0.00817833	3.59256	0.00123079	0.0334358	-0.952404	100005373	400	46227	Amino Acid	Lysine Metabolism	121	NAMED	BFSYFTQDGRDJNV-QCNRFFRDBO	OC[C@@H](O)[C@@H](O)[C@H](O)C(CNCCCC[C@@H](N)C(O)=O)=O	fructosyllysine	fructosyllysine	21291-40-7	110281	HMDB0034879	NA	9839580	Pos Early
38	met100005466	-0.40062	0.150622	-3.17821	0.00358293	0.0627013	-1.92283	100005466	209	48187	Amino Acid	Methionine, Cysteine, SAM and Taurine Metabolism	473	NAMED	CXJAAWRLVGAKDV-UHFFFAOYAS	O=S(CCNC(C)=O)(O)=O	N-acetyltaurine	N-acetyltaurine	NA	140553	HMDB0240253	NA	159864	Neg
39	met100006116	-3.06866	1.08484	-2.42336	0.0220517	0.211245	-3.53746	100006116	209	48429	Xenobiotics	Benzoate Metabolism	4545	NAMED	NA	O=C(OC)C1=CC=C(OS(=O)(O)=O)C=C1	methyl-4-hydroxybenzoate sulfate	methyl-4-hydroxybenzoate sulfate	NA	NA	HMDB0041646	NA	10657183	Neg
40	met100006129	0.49865	-0.0265174	2.21191	0.0352541	0.227296	-3.94194	100006129	209	54910	Amino Acid	Tyrosine Metabolism	201	NAMED	SVYIZYRTOYHQRE-UHFFFAOYAV	OC1=C(OC)C=C(CC(C(O)=O)O)C=C1	vanillactate	vanillactate	2475-56-1	141152	HMDB0000913	NA	160637	Neg
41	met100006296	-0.409481	0.0728224	-2.50838	0.0181601	0.202237	-3.36817	100006296	402	57477	Lipid	Sphingomyelins	3128	NAMED	NA	CCCCCCCCCCCCC/C=C/[C@@H](O)[C@@H](NC(CCCCCCCCCCC/C=C/C/C=C/CCCCC)=O)COP([O-])(OCC[N+](C)(C)C)=O	sphingomyelin (d18:1/22:2, d18:2/22:1, d16:1/24:2)*	sphingomyelin (d18:1/22:2, d18:2/22:1, d16:1/24:2)*	NA	NA	HMDB0240670,HMDB0240672,HMDB0240669	NA	NA	Pos Late
42	met100008992	1.8141	0.336591	2.41593	0.0224611	0.211245	-3.55284	100008992	402	52466	Lipid	Phosphatidylethanolamine (PE)	2443	NAMED	XYYHNDVKALDFHQ-OXHZBIAZBI	O=C(CCCCCCCCCCCCCCCCC)OC[C@]([H])(COP(OCCN)(O)=O)OC(CC/C=C\C/C=C\C/C=C\C/C=C\C/C=C\C/C=C\CC)=O	1-stearoyl-2-docosahexaenoyl-GPE (18:0/22:6)*	1-stearoyl-2-docosahexaenoyl-GPE (18:0/22:6)*	NA	7825748	HMDB0009012	NA	9546798	Pos Late
43	met100009014	-0.381749	0.0840004	-2.14249	0.0409386	0.238808	-4.06921	100009014	402	52689	Lipid	Plasmalogen	2814	NAMED	IOYKZPNDXIIXLN-LOQSCQKMBD	[H][C@](OC(CCC/C=C\C/C=C\C/C=C\C/C=C\CCCCC)=O)(COP(OCC[N+](C)(C)C)([O-])=O)CO/C=C\CCCCCCCCCCCCCC	1-(1-enyl-palmitoyl)-2-arachidonoyl-GPC (P-16:0/20:4)*	1-(1-enyl-palmitoyl)-2-arachidonoyl-GPC (P-16:0/20:4)*	NA	24767495	HMDB0011220	NA	NA	Pos Late
44	met100010895	-0.587735	0.0402008	-2.33309	0.0270087	0.214668	-3.71312	100010895	400	57554	Nucleotide	Pyrimidine Metabolism, Cytidine containing	4265	NAMED	RFCQJGFZUQFYRF-ZOQUXTDFBZ	O=C1N(C=CC(N)=N1)[C@@H]([C@H](OC)[C@@H]2O)O[C@@H]2CO	2'-O-methylcytidine	2'-O-methylcytidine	2140-72-9	133067	NA	NA	150971	Pos Early
45	met100010896	-0.792055	0.106655	-2.75193	0.0102712	0.136024	-2.86533	100010896	209	57655	Nucleotide	Pyrimidine Metabolism, Uracil containing	4224	NAMED	SXUXMRMBWZCMEN-ZOQUXTDFBL	CO[C@@H]1[C@@H]([C@H](O[C@H]1N2C=CC(NC2=O)=O)CO)O	2'-O-methyluridine	2'-O-methyluridine	2140-76-3	92343	HMDB0240328	NA	102212	Neg
46	met100019968	-0.411139	0.145719	-2.41864	0.0222888	0.211245	-3.54676	100019968	305	61858	Carbohydrate	Pentose Metabolism	1290	NAMED	NA	OC[C@H](O)[C@@H](O)[C@@H](O)C(O)=O	lyxonate	lyxonate	NA	NA	HMDB0060255	NA	NA	Polar
47	met100020419	-0.471296	0.14246	-3.64443	0.00107392	0.0334358	-0.827907	100020419	209	62566	Amino Acid	Phenylalanine Metabolism	146	NAMED	NA	O=C(O)C(NC(C)C(O)=O)CC1=CC=CC=C1	1-carboxyethylphenylalanine	1-carboxyethylphenylalanine	NA	19276386	NA	NA	59100900	Neg
48	met100020421	-0.592748	0.0229956	-2.08351	0.0463974	0.258349	-4.1751	100020421	209	62564	Amino Acid	Tyrosine Metabolism	164	NAMED	NA	O=C(O)C(NC(C)C(O)=O)CC1=CC=C(O)C=C1	1-carboxyethyltyrosine	1-carboxyethyltyrosine	NA	NA	NA	NA	NA	Neg
49	met100020423	-0.341712	0.18226	-2.37548	0.0245664	0.211245	-3.63117	100020423	209	62562	Amino Acid	Leucine, Isoleucine and Valine Metabolism	420	NAMED	NA	CC(C)C(NC(C)C(O)=O)C(O)=O	1-carboxyethylvaline	1-carboxyethylvaline	NA	NA	NA	NA	NA	Neg
50	met100020425	-0.72822	0.306655	-2.87127	0.00768035	0.107525	-2.60745	100020425	209	62559	Amino Acid	Leucine, Isoleucine and Valine Metabolism	340	NAMED	NA	O=C(O)C(NC(C)C(O)=O)CC(C)C	1-carboxyethylleucine	1-carboxyethylleucine	NA	NA	NA	NA	NA	Neg
51	met100021261	-1.28331	-0.707089	-2.18478	0.0373856	0.231886	-3.99202	100021261	400	63052	Peptide	Dipeptide Derivative	653	NAMED	NA	NC(CC(C)C)C(N1C(C(O)=O)CC(O)C1)=O	leucylhydroxyproline*	leucylhydroxyproline*	NA	20170035	HMDB0028930	NA	20847829	Pos Early
52	met1021	0.397136	0.107816	3.16293	0.00372393	0.0629216	-1.95767	1021	209	1494	Amino Acid	Glutathione Metabolism	579	NAMED	ODHCTXKNWHHXJC-VKHMYHEABY	O=C1CC[C@@H]([C@@](O)=O)N1	5-oxoproline	5-oxoproline	98-79-3	7127	HMDB0000267	C02237,C01879	4396857405	Neg
53	met1025	-0.413701	0.101937	-3.3049	0.0025954	0.0510301	-1.63112	1025	400	1444	Amino Acid	Lysine Metabolism	131	NAMED	NA	OC(C1NCCCC1)=O	pipecolate	pipecolate	4043-87-2	NA	HMDB0000070	NA	NA	Pos Early
54	met1087	0.556993	0.140901	2.47742	0.0194974	0.202246	-3.43024	1087	209	1552	Lipid	Long Chain Monounsaturated Fatty Acid	1548	NAMED	DPUOLQHDNGRHBS-UHFFFAOYAW	OC(CCCCCCCCCCC\C=C/CCCCCCCC)=O	erucate (22:1n9)	erucate (22:1n9)	112-86-7	7924	HMDB0002068	C08316	82165281116	Neg
55	met1108	-2.76418	0.147788	-3.13084	0.00405159	0.0640412	-2.03284	1108	305	1594	Nucleotide	Pyrimidine Metabolism, Orotate containing	4206	NAMED	HLKXYZVTANABHZ-MRIHDYNCBG	OC([C@H](CC(O)=O)NC(N)=O)=O	N-carbamoylaspartate	N-carbamoylaspartate	923-37-5	4573859	HMDB0000828	C00438	93072	Polar
56	met1110	-0.652307	0.121573	-3.21953	0.00322671	0.0608111	-1.82822	1110	305	1585	Amino Acid	Alanine and Aspartate Metabolism	31	NAMED	KTHDTJVBEPMMGL-VKHMYHEABO	O=C(O)[C@@H](NC(C)=O)C	N-acetylalanine	N-acetylalanine	97-69-8	79449	HMDB0000766	C02847	88064	Polar
57	met1242	-1.00631	0.263116	-3.75408	0.000803765	0.0287344	-0.562922	1242	400	15650	Nucleotide	Purine Metabolism, Adenine containing	4154	NAMED	QQBGTSSELNKRID-IOSLPCCCBM	N=C1C2=C(N([C@@]3([H])[C@@](O)([H])[C@@](O)([H])[C@](CO)([H])O3)C=N2)N=CN1C	N1-methyladenosine	1-methyladenosine	15763-06-1	4573813	HMDB0003331	C02494	27476	Pos Early
58	met192	-1.43935	-0.305534	-2.40337	0.0230717	0.211245	-3.57674	192	400	37496	Amino Acid	Polyamine Metabolism	538	NAMED	KLZGKIDSEJWEDW-UHFFFAOYAE	CC(NCCCCN)=O	N-acetylputrescine	N-acetylputrescine	18233-70-0	109095	HMDB0002064	C02714	122356	Pos Early
59	met194	-0.696545	0.0995991	-2.39638	0.0234744	0.211245	-3.59116	194	209	2829	Amino Acid	Methionine, Cysteine, SAM and Taurine Metabolism	437	NAMED	PYUSHNKNPOHWEZ-YFKPBYRVBS	CSCCC(C(O)=O)NC=O	N-formylmethionine	N-formylmethionine	4289-98-9	388809	HMDB0001015	C03145	439750	Neg
60	met218	0.366073	0.0981945	2.6414	0.0133232	0.167394	-3.09618	218	305	33434	Nucleotide	Purine Metabolism, (Hypo)Xanthine/Inosine containing	4135	NAMED	NUCLJNSWZCHRKL-UHFFFAOYAF	OC(C(NC(N)=O)NC(N)=O)=O	allantoic acid	allantoic acid	99-16-1	198	HMDB0001209	C00499	203	Polar
61	met254	0.499082	-0.101501	2.3157	0.028073	0.214668	-3.74646	254	305	542	Lipid	Ketone Bodies	1939	NAMED	WHBMMWSBFZVSSR-UHFFFAOYAO	CC(O)CC(O)=O	3-hydroxybutyrate (BHBA)	3-hydroxybutyrate (BHBA)	625-72-9	428	HMDB0000442,HMDB0000357,HMDB0000011	C03197,C01089	9431844192135	Polar
62	met267	-0.79803	0.224603	-3.13296	0.00401613	0.0640412	-2.02581	267	400	34396	Lipid	Phospholipid Metabolism	2234	NAMED	YHHSONZFOIEMCP-UHFFFAOYAD	C[N+](C)(CCOP(O)([O-])=O)C	choline phosphate	phosphocholine	72556-74-2	119298	HMDB0001565	C00588	1014	Pos Early
63	met278	-1.58784	-0.21128	-2.26413	0.0314566	0.21488	-3.84435	278	400	35637	Amino Acid	Glutathione Metabolism	576	NAMED	ZUKPVRWZDMRIEO-UHFFFAOYAS	NC(C(NCC(O)=O)=O)CS	cysteinylglycine	cysteinylglycine	19246-18-5	58762	HMDB0000078	C01419	439498	Pos Early
64	met330	-0.490412	0.165338	-2.34425	0.0263455	0.214668	-3.69165	330	305	1643	Energy	TCA Cycle	1450	NAMED	VZCYOOQTPOCHFL-OWOJBTEDBF	OC(/C=C/C(O)=O)=O	fumarate	fumarate	100-17-8	10197150	HMDB0000134	C00122	444972	Polar
65	met340	0.247621	0.09896	2.30247	0.0289082	0.214668	-3.77172	340	400	58	Amino Acid	Glycine, Serine and Threonine Metabolism	1	NAMED	DHMQDGOQFOQNFH-UHFFFAOYAW	NCC(O)=O	glycine	glycine	56-40-6	730	HMDB0000123	C00037	750	Pos Early
66	met35	1.43888	-0.103694	2.23353	0.0336759	0.220016	-3.90224	35	400	42370	Amino Acid	Glutamate Metabolism	62	NAMED	DWAKNKKXGALPNW-REWHXWOFAV	OC(C1CCC=N1)=O	S-1-pyrroline-5-carboxylate	S-1-pyrroline-5-carboxylate	2906-39-0	10140206	HMDB0001301	C04322	11966181	Pos Early
67	met355	0.301889	0.0916085	3.46091	0.00173552	0.0404954	-1.2656	355	209	59	Amino Acid	Histidine Metabolism	70	NAMED	HNDVDQJCIGZPNO-UHFFFAOYAG	NC(C(O)=O)CC1=CN=CN1	histidine	histidine	5934-29-2	752	HMDB0000177	C00135	6274	Neg
68	met397	0.397736	0.0374463	2.49232	0.018843	0.202246	-3.40043	397	400	60	Amino Acid	Leucine, Isoleucine and Valine Metabolism	332	NAMED	NA	O=C([C@H](CC(C)C)N)O	leucine	leucine	61-90-5	NA	HMDB0000687	C00123	6106	Pos Early
69	met407	0.952677	-0.10146	3.75593	0.000799832	0.0287344	-0.558432	407	400	1301	Amino Acid	Lysine Metabolism	105	NAMED	KDXKERNSBIXSRK-YFKPBYRVBE	NC(C(O)=O)CCCCN	lysine	lysine	56-87-1	5747	HMDB0003405	C00739,C00047	5962	Pos Early
70	met409	-0.463946	0.223238	-2.26719	0.0312459	0.21488	-3.83858	409	209	1303	Energy	TCA Cycle	1452	NAMED	BJEPYKJPYRNKOW-UHFFFAOYAM	OC(C(O)=O)CC(O)=O	malate	malate	6915-15-7	510	HMDB0031518,HMDB0000156,HMDB0000744	C00149,C00711,C00497	525	Neg
71	met415	0.659403	0.0238842	3.60544	0.00118988	0.0334358	-0.921549	415	400	1302	Amino Acid	Methionine, Cysteine, SAM and Taurine Metabolism	434	NAMED	FFEARJCKVFRZRR-BYPYZUCNBW	CSCCC(N)C(O)=O	methionine	methionine	63-68-3	5907	HMDB0000696	C00073	6137	Pos Early
72	met445	-2.17354	0.383634	-3.57272	0.00129649	0.0334358	-0.999858	445	305	1505	Nucleotide	Pyrimidine Metabolism, Orotate containing	4208	NAMED	PXQPEWDEAKTCGB-UHFFFAOYAD	O=C(C1=CC(O)=NC(O)=N1)O	orotate	orotate	50887-69-9	942	HMDB0000226	C00295	967	Polar
73	met460	0.757454	0.0233544	3.82469	0.000666245	0.0287344	-0.391061	460	400	64	Amino Acid	Phenylalanine Metabolism	140	NAMED	COLNVLDHVKWLRT-QMMMGPOBBC	NC(C(O)=O)CC1=CC=CC=C1	phenylalanine	phenylalanine	63-91-2	5910	HMDB0000159	C00079	6140	Pos Early
74	met482	-0.973803	0.146543	-4.29188	0.000189393	0.0155069	0.764789	482	209	527	Carbohydrate	Glycolysis, Gluconeogenesis, and Pyruvate Metabolism	1240	NAMED	JVTAAEKCZFNVCJ-UHFFFAOYAX	CC(O)C(O)=O	lactate	lactate	79-33-4	592	HMDB0000190	C00186	612	Neg
75	met503	1.98467	-0.333099	3.34509	0.00234104	0.0498743	-1.53758	503	400	1648	Amino Acid	Glycine, Serine and Threonine Metabolism	10	NAMED	MTCFGRXMJLQNBG-REOHCLBHBX	OC([C@@H](N)CO)=O	serine	serine	56-45-1	5736	HMDB0000187	C00065	5951	Pos Early
76	met504	-1.09548	0.172637	-2.30028	0.0290873	0.214668	-3.77648	504	400	2342	Amino Acid	Tryptophan Metabolism	287	NAMED	QZAYGJVTTNCVMB-UHFFFAOYAX	NCCC1=CNC(C=C2)=C1C=C2O	serotonin	serotonin	153-98-0	5013	HMDB0000259	C00780	5202	Pos Early
77	met537	-1.44105	0.120109	-3.30525	0.00260358	0.0510301	-1.63302	537	305	607	Amino Acid	Histidine Metabolism	78	NAMED	LOIYMIARKYCTBW-OWOJBTEDBA	O=C(O)/C=C/C1=CNC=N1	trans-urocanate	trans-urocanate	104-98-3	643824	HMDB0000301	C00785	736715	Polar
78	met563	1.21487	-0.0979406	4.29093	0.000189881	0.0155069	0.762419	563	400	53	Amino Acid	Glutamate Metabolism	45	NAMED	ZDXPYRJPNDTMRX-VKHMYHEABV	OC([C@@H](N)CCC(N)=O)=O	glutamine	glutamine	56-85-9	5746	HMDB0000641	C00064	5961	Pos Early
79	met564	0.870639	-0.0014195	4.15972	0.000270979	0.0165975	0.435072	564	400	1284	Amino Acid	Glycine, Serine and Threonine Metabolism	17	NAMED	AYFVYJQAPQTCCC-GBXIJSLDBG	N[C@H](C(O)=O)[C@H](O)C	threonine	threonine	72-19-5	6051	HMDB0000167	C00188	6288	Pos Early
80	met565	0.766664	0.066885	3.92	0.000516547	0.0253108	-0.157697	565	400	54	Amino Acid	Tryptophan Metabolism	254	NAMED	QIVBCDIJIAJPQS-VIFPVBQEBP	O=C(O)[C@@H](N)CC1=CNC2=C1C=CC=C2	tryptophan	tryptophan	73-22-3	6066	HMDB0000929	C00078	6305	Pos Early
81	met566	0.826619	-0.018721	4.20001	0.000242986	0.0165975	0.535398	566	400	1649	Amino Acid	Leucine, Isoleucine and Valine Metabolism	416	NAMED	KZSNJWFQEVHDMF-BYPYZUCNBW	N[C@H](C(O)=O)C(C)C	valine	valine	72-18-4	6050	HMDB0000883	C00183	6287	Pos Early
82	met568	-1.6553	-0.108379	-3.74608	0.000820984	0.0287344	-0.582323	568	400	2150	Cofactors and Vitamins	Vitamin B6 Metabolism	4448	NAMED	NHZMQXZHNVQTQA-UHFFFAOYAS	NCC(C(O)=C(C)N=C1)=C1CO	pyridoxamine	pyridoxamine	58052-48-5	1023	HMDB0001431	C00534	1052	Pos Early
83	met572	1.12167	-0.05447	4.37832	0.000149717	0.0155069	0.981324	572	305	20488	Carbohydrate	Glycolysis, Gluconeogenesis, and Pyruvate Metabolism	1223	NAMED	WQZGKKKJIJFFOK-DVKNGEFBBQ	O[C@H]1O[C@H](CO)[C@@H](O)[C@H](O)[C@H]1O	glucose	glucose	50-99-7	71358	HMDB0000122	C00031	5793	Polar
84	met815	0.609518	-0.0174285	3.20265	0.0033679	0.0611211	-1.86692	815	400	1299	Amino Acid	Tyrosine Metabolism	162	NAMED	OUYCCCASQSFEME-QMMMGPOBBZ	N[C@@H](CC1=CC=C(O)C=C1)C(O)=O	tyrosine	tyrosine	60-18-4	5833	HMDB0000158	C00082	6057	Pos Early
85	met873	-0.301619	0.0339195	-2.24992	0.0324513	0.21488	-3.87105	873	400	5341	Cofactors and Vitamins	Thiamine Metabolism	4421	NAMED	NA	NC1=C(C[N+]2=CSC(CC[O-])=C2C)C=NC(C)=N1	thiamin (Vitamin B1)	thiamin (Vitamin B1)	59-43-8	NA	HMDB0000235	DG00125,C00378,D08580	1130	Pos Early
86	met914	-0.929112	0.311987	-2.51579	0.0178526	0.202237	-3.35324	914	305	1471	Carbohydrate	Pentose Metabolism	1261	NAMED	PYMYPHUHKUWMLA-LMVFSUKVBD	O=C[C@@H]([C@@H]([C@@H](CO)O)O)O	ribose	ribose	50-69-1	4470639	HMDB0000283	C00121	5779	Polar
87	met917	0.212303	0.097231	2.15277	0.0400485	0.238808	-4.05055	917	400	512	Amino Acid	Alanine and Aspartate Metabolism	40	NAMED	DCXYFEDJOCDNAF-REOHCLBHBD	NC(C[C@H](N)C(O)=O)=O	asparagine	asparagine	70-47-3	6031	HMDB0000168	C00152	6267	Pos Early
88	met923	-2.46242	-1.30377	-3.5376	0.00142126	0.0348208	-1.08365	923	305	601	Nucleotide	Pyrimidine Metabolism, Orotate containing	4207	NAMED	UFIVEPVSAGBUSI-UHFFFAOYAI	O=C(C(NC1=O)CC(N1)=O)O	dihydroorotate	dihydroorotate	155-54-4	628	HMDB03349	C00337	648	Polar
89	met93	-0.688412	0.197725	-2.53599	0.0170391	0.19879	-3.31241	93	305	528	Energy	TCA Cycle	1446	NAMED	KPGXRSRHYNQIFN-UHFFFAOYAN	O=C(C(O)=O)CCC(O)=O	alpha-ketoglutarate	alpha-ketoglutarate	328-50-7,22202-68-2,305-72-6	50	HMDB0000208	C00026	51	Polar
90	met98	-0.307295	0.123696	-2.53799	0.0169606	0.19879	-3.30836	98	209	1417	Amino Acid	Tryptophan Metabolism	272	NAMED	HCZHHEIFKROPDY-UHFFFAOYAN	OC1=C(C=CC=C2)C2=NC(C(O)=O)=C1	kynurenate	kynurenate	492-27-3	3712	HMDB0000715	C01717	3845	Neg

## Sheet: Media_Comparison2
Matrix	Media
Comparison	CancerASD/DD versus ASD/DD
Covariates	Age, sex
	Row.names	logFC	AveExpr	t	P.Value	adj.P.Val	B	CHEM_ID	LIB_ID	COMP_ID	SUPER_PATHWAY	SUB_PATHWAY	PATHWAY_SORTORDER	TYPE	INCHIKEY	SMILES	CHEMICAL_NAME	PLOT_NAME	CAS	CHEMSPIDER	HMDB	KEGG	PUBCHEM	PLATFORM
1	met100000258	1.50734	0.265229	2.10513	0.0443719	0.532947	-3.72929	100000258	400	43847	Lipid	Glycerolipid Metabolism	2843	NAMED	AWUCVROLDVIAJX-UHFFFAOYAM	O=P(O)(OCC(CO)O)O	glycerol 3-phosphate	glycerol 3-phosphate	29849-82-9	734	HMDB0000126	C0093	754	Pos Early
2	met100000263	0.874738	0.209522	3.99656	0.000420679	0.206132	-0.319373	100000263	400	15716	Amino Acid	Histidine Metabolism	83	NAMED	ACZFBYCNAVEFLC-YFKPBYRVBI	OC(C(O)=O)CC1=CN=CN1	imidazole lactate	imidazole lactate	14403-45-3	389128	HMDB0002320	C05568	793	Pos Early
3	met100000265	-0.590325	-0.146107	-2.19131	0.0368624	0.531252	-3.59769	100000265	400	15140	Amino Acid	Tryptophan Metabolism	267	NAMED	YGPSJZOEDVAXAB-QMMMGPOBBJ	N[C@H](C(O)=O)CC(C1=CC=CC=C1N)=O	kynurenine	kynurenine	2922-83-0	141580	HMDB0000684	C00328	161166	Pos Early
4	met100000665	-1.1977	-0.119668	-2.57374	0.01561	0.479458	-2.977	100000665	209	44675	Lipid	Long Chain Polyunsaturated Fatty Acid (n3 and n6)	1564	NAMED	MBMBGCFOFBJSGT-KUBAVDMBBZ	CC\C=C/C\C=C/C\C=C/C/C=C\C/C=C\C/C=C\CCC(O)=O	docosahexaenoate (DHA; 22:6n3)	docosahexaenoate (DHA; 22:6n3)	6217-54-5	393183	HMDB0002183	C06429	445580	Neg
5	met100000963	-0.579727	0.104948	-2.24973	0.0325061	0.484366	-3.50739	100000963	305	22138	Amino Acid	Urea cycle; Arginine and Proline Metabolism	494	NAMED	XIGSAGMEBXLVJJ-YFKPBYRVBI	N[C@H](C(O)=O)CCCCNC(N)=O	homocitrulline	homocitrulline	1190-49-4	58582	HMDB0000679	C02427	65072	Polar
6	met100001051	-0.627839	0.174593	-2.97927	0.0058923	0.479458	-2.26241	100001051	400	30460	Amino Acid	Histidine Metabolism	71	NAMED	BRMWTNUJHUMWMS-LURJTMIEBU	N[C@H](C(O)=O)CC1=CN(C)C=N1	1-methylhistidine	1-methylhistidine	332-80-9	83153	HMDB0000001	C01152	92105	Pos Early
7	met100001208	-0.305547	0.0965887	-2.27207	0.0309123	0.484366	-3.47167	100001208	400	32350	Amino Acid	Histidine Metabolism	91	NAMED	ZHCKPJGJQOPTLB-UHFFFAOYAW	O=C(O)CC1=CN(C)C=N1	1-methyl-4-imidazoleacetate	1-methyl-4-imidazoleacetate	2625-49-2	68319	HMDB0002820	C05828	75810	Pos Early
8	met100001253	-0.881466	0.0722712	-2.34364	0.0264191	0.479458	-3.35831	100001253	400	33943	Amino Acid	Glutamate Metabolism	48	NAMED	KSMRODHGGIIXDV-YFKPBYRVBV	OC([C@H](CCC(N)=O)NC(C)=O)=O	N-acetylglutamine	N-acetylglutamine	2490-97-3	158492	HMDB0006029	C02716	182230	Pos Early
9	met100001294	-0.927223	-0.0229163	-3.11048	0.00424953	0.416454	-2.02151	100001294	400	33949	Peptide	Gamma-glutamyl Amino Acid	636	NAMED	ACIJGUBIMXQCMF-BYPYZUCNBW	O=C(O)[C@@H](N)CCC(NCC(O)=O)=O	gamma-glutamylglycine	gamma-glutamylglycine	1948-29-4	145071	HMDB0011667	NA	100099	Pos Early
10	met100001300	-0.255091	0.112419	-2.43766	0.0213477	0.479458	-3.20457	100001300	305	46537	Amino Acid	Leucine, Isoleucine and Valine Metabolism	424	NAMED	NGEWQZIDQIYUNV-UHFFFAOYAS	OC(C(O)=O)C(C)C	alpha-hydroxyisovalerate	alpha-hydroxyisovalerate	600-37-3	90190	HMDB0000407	NA	99823	Polar
11	met100001320	-0.205981	0.124304	-2.16659	0.0388786	0.532947	-3.63567	100001320	305	42420	Carbohydrate	Aminosugar Metabolism	1432	NAMED	JPIJQSOTBSSVTP-PWNYCUMCBA	OC[C@@H](O)[C@@H](O)C(O)=O	erythronate*	erythronate*	88759-55-1	2061231	HMDB0000613	NA	2781043	Polar
12	met100001562	-1.77599	-0.909568	-2.24754	0.0326205	0.484366	-3.51025	100001562	402	35253	Lipid	Lysophospholipid	2602	NAMED	NEGQHKSYEYVFTD-HSZRJFAPBY	OC[C@](OC(CCCCCCCCCCCCCCC)=O)([H])COP(OCC[N+](C)(C)C)([O-])=O	2-palmitoyl-GPC (16:0)*	2-palmitoyl-GPC* (16:0)*	NA	21403165	HMDB0061702	NA	15061532	Pos Late
13	met100001604	-1.55572	-0.535711	-2.26664	0.0312838	0.484366	-3.48024	100001604	209	35322	Xenobiotics	Drug - Topical Agents	5966	NAMED	FPXPQMOQWJZYBL-UHFFFAOYAZ	OC1=CC=C(C=C1)OS(=O)(O)=O	hydroquinone sulfate	hydroquinone sulfate	123-31-9	141624	HMDB0240263	C00530	161220	Neg
14	met100001662	0.334997	0.153666	3.25553	0.00294433	0.416454	-1.75079	100001662	400	36747	Lipid	Carnitine Metabolism	1932	NAMED	JHPNVNIEXXLNTR-UHFFFAOYAL	C[N+](C)(C)CCCC([O-])=O	deoxycarnitine	deoxycarnitine	6249-56-5	705	HMDB0001161	C01181	22620	Pos Early
15	met100001806	-1.79625	-0.554853	-2.50676	0.0182277	0.479458	-3.08988	100001806	209	36845	Xenobiotics	Benzoate Metabolism	4560	NAMED	CYGSXDXRHXMAOV-UHFFFAOYAI	O=S(OC1=CC=CC=C1C)(O)=O	o-cresol sulfate	o-cresol sulfate	NA	9790277	HMDB0011635	NA	11615528	Neg
16	met100001948	-0.684012	-0.0345545	-2.36144	0.0253523	0.479458	-3.32893	100001948	400	37058	Energy	TCA Cycle	1448	NAMED	NA	[O-]C(CC(C[N+](C)(C)C)OC(CCC(O)=O)=O)=O	succinylcarnitine (C4-DC)	succinylcarnitine (C4-DC)	256928-74-2	28639166	HMDB0061717	NA	71464481	Pos Early
17	met100002122	-1.4366	-0.738113	-2.12136	0.0428251	0.532947	-3.70443	100002122	209	39600	Xenobiotics	Benzoate Metabolism	4469	NAMED	XDOFWFNMYJRHEW-UHFFFAOYAF	O=C(C1=CC=CC(O)=C1)NCC(O)=O	3-hydroxyhippurate	3-hydroxyhippurate	1637-75-8	396603	HMDB0006116	NA	450268	Neg
18	met100002154	-0.798115	-0.0445833	-2.76174	0.010009	0.479458	-2.65194	100002154	400	37459	Xenobiotics	Food Component/Plant	4894	NAMED	SSISHJJTAXXQAX-UHFFFAOYAO	S=C1NC(CC(C([O-])=O)[N+](C)(C)C)=CN1	ergothioneine	ergothioneine	58511-63-0	2297320	HMDB0003045	C05570	5351619	Pos Early
19	met100002613	1.50033	-0.306769	2.78428	0.00948143	0.479458	-2.61221	100002613	209	63061	Cofactors and Vitamins	Pantothenate and CoA Metabolism	4336	NAMED	OTOIIPJYVQJATP-BYPYZUCNBD	OC([C@H](O)C(C)(C)CO)=O	pantoate	pantoate	470-29-1	388387	HMDB0240389	C00522	5289105	Neg
20	met100002910	-0.295728	0.0473474	-2.05331	0.0494354	0.532947	-3.80604	100002910	400	62946	Amino Acid	Histidine Metabolism	92	NAMED	UJCGYTCAMOHYCG-UHFFFAOYAA	O=C(O)CC1=CN=CN1C	1-methyl-5-imidazoleacetate	1-methyl-5-imidazoleacetate	4200-48-0	4954265	HMDB04988	NA	6451814	Pos Early
21	met100005466	0.257156	0.150622	2.08399	0.0463507	0.532947	-3.76051	100005466	209	48187	Amino Acid	Methionine, Cysteine, SAM and Taurine Metabolism	473	NAMED	CXJAAWRLVGAKDV-UHFFFAOYAS	O=S(CCNC(C)=O)(O)=O	N-acetyltaurine	N-acetyltaurine	NA	140553	HMDB0240253	NA	159864	Neg
22	met100006098	-1.02929	-0.0612439	-2.51915	0.017715	0.479458	-3.06913	100006098	209	48448	Xenobiotics	Chemical	6222	NAMED	NA	O=S(OC1=CC=CN=C1)(O)=O	3-hydroxypyridine sulfate	3-hydroxypyridine sulfate	1955-23-3	16232314	NA	NA	NA	Neg
23	met100008992	-1.80391	0.336591	-2.45407	0.0205991	0.479458	-3.17833	100008992	402	52466	Lipid	Phosphatidylethanolamine (PE)	2443	NAMED	XYYHNDVKALDFHQ-OXHZBIAZBI	O=C(CCCCCCCCCCCCCCCCC)OC[C@]([H])(COP(OCCN)(O)=O)OC(CC/C=C\C/C=C\C/C=C\C/C=C\C/C=C\C/C=C\CC)=O	1-stearoyl-2-docosahexaenoyl-GPE (18:0/22:6)*	1-stearoyl-2-docosahexaenoyl-GPE (18:0/22:6)*	NA	7825748	HMDB0009012	NA	9546798	Pos Late
24	met100009005	1.36698	0.00858769	2.87257	0.00767649	0.479458	-2.45672	100009005	402	52477	Lipid	Plasmalogen	2801	NAMED	ZVVYJAAMWXATNY-PRWZWGSOBE	[H][C@](OC(CCCCCCC/C=C\CCCCCCCC)=O)(COP(OCCN)(O)=O)CO/C=C\CCCCCCCCCCCCCC	1-(1-enyl-palmitoyl)-2-oleoyl-GPE (P-16:0/18:1)*	1-(1-enyl-palmitoyl)-2-oleoyl-GPE (P-16:0/18:1)*	NA	24769228	HMDB0011342	NA	52925128	Pos Late
25	met100009030	1.07488	-0.0901361	2.64497	0.0132117	0.479458	-2.85523	100009030	402	53010	Lipid	Lactosylceramides (LCER)	3088	NAMED	NA	O=C(CCCCCCCCCCCCCCC)N[C@@]([C@]([H])(O)/C=C/CCCCCCCCCCCCC)([H])CO[C@H](O1)[C@H](O)[C@@H](O)[C@@H]([C@H]1CO)O[C@H](O2)[C@H](O)[C@@H](O)[C@H]([C@H]2CO)O	lactosyl-N-palmitoyl-sphingosine (d18:1/16:0)	lactosyl-N-palmitoyl-sphingosine (d18:1/16:0)	4201-62-1	NA	HMDB0006750	NA	53477895	Pos Late
26	met100015666	0.447522	0.117534	2.05633	0.049124	0.532947	-3.80158	100015666	400	57404	Lipid	Phospholipid Metabolism	2242	NAMED	ZWZWYGMENQVNFU-AKGZTFGVBY	OC([C@@H](N)COP(OCC(CO)O)(O)=O)=O	glycerophosphoserine*	glycerophosphoserine*	NA	2339060	NA	NA	3081457	Pos Early
27	met100020211	1.09588	-0.0987287	3.51176	0.00152044	0.372508	-1.26328	100020211	400	62064	Lipid	Fatty Acid Metabolism (Acyl Glycine)	1832	NAMED	NA	O=C(CC(O)C)NCC(O)=O	3-hydroxybutyroylglycine**	3-hydroxybutyroylglycine**	NA	NA	NA	NA	NA	Pos Early
28	met100020361	0.635338	0.252917	2.41048	0.0227042	0.479458	-3.24919	100020361	400	62853	Amino Acid	Urea cycle; Arginine and Proline Metabolism	489	NAMED	YCCMTCQQDULIFE-UHFFFAOYAX	NC1CCCNC1=O	3-amino-2-piperidone	3-amino-2-piperidone	1892-22-4	4371576	HMDB0000323	NA	5200225	Pos Early
29	met100020419	0.30185	0.14246	2.38438	0.0240802	0.479458	-3.29174	100020419	209	62566	Amino Acid	Phenylalanine Metabolism	146	NAMED	NA	O=C(O)C(NC(C)C(O)=O)CC1=CC=CC=C1	1-carboxyethylphenylalanine	1-carboxyethylphenylalanine	NA	19276386	NA	NA	59100900	Neg
30	met100020421	0.774633	0.0229956	2.78145	0.00954623	0.479458	-2.61721	100020421	209	62564	Amino Acid	Tyrosine Metabolism	164	NAMED	NA	O=C(O)C(NC(C)C(O)=O)CC1=CC=C(O)C=C1	1-carboxyethyltyrosine	1-carboxyethyltyrosine	NA	NA	NA	NA	NA	Neg
31	met100021918	-1.26395	0.0226914	-2.30192	0.0289824	0.484366	-3.425	100021918	209	64328	Xenobiotics	Chemical	6178	NAMED	NA	CC(C)(c1cc(C(C)(C)C)c(O)cc1)C	2,4-di-tert-butylphenol	2,4-di-tert-butylphenol	96-76-4	NA	NA	NA	NA	Neg
32	met1087	-0.528324	0.140901	-2.40049	0.0232222	0.479458	-3.26551	1087	209	1552	Lipid	Long Chain Monounsaturated Fatty Acid	1548	NAMED	DPUOLQHDNGRHBS-UHFFFAOYAW	OC(CCCCCCCCCCC\C=C/CCCCCCCC)=O	erucate (22:1n9)	erucate (22:1n9)	112-86-7	7924	HMDB0002068	C08316	82165281116	Neg
33	met1108	2.00996	0.147788	2.32557	0.0275025	0.481294	-3.38728	1108	305	1594	Nucleotide	Pyrimidine Metabolism, Orotate containing	4206	NAMED	HLKXYZVTANABHZ-MRIHDYNCBG	OC([C@H](CC(O)=O)NC(N)=O)=O	N-carbamoylaspartate	N-carbamoylaspartate	923-37-5	4573859	HMDB0000828	C00438	93072	Polar
34	met1140	-0.492747	0.0132647	-2.44604	0.020945	0.479458	-3.19077	1140	400	2730	Peptide	Gamma-glutamyl Amino Acid	635	NAMED	JBFYFLXEJFQWMU-WDSKDSINBP	O=C(N)CC[C@@H](C(O)=O)NC(CC[C@@H](C(O)=O)N)=O	gamma-glutamylglutamine	gamma-glutamylglutamine	10148-81-9	133013	HMDB0011738	C05283	150914	Pos Early
35	met192	1.24496	-0.305534	2.12353	0.0426273	0.532947	-3.70115	192	400	37496	Amino Acid	Polyamine Metabolism	538	NAMED	KLZGKIDSEJWEDW-UHFFFAOYAE	CC(NCCCCN)=O	N-acetylputrescine	N-acetylputrescine	18233-70-0	109095	HMDB0002064	C02714	122356	Pos Early
36	met267	0.631733	0.224603	2.53348	0.0171382	0.479458	-3.04504	267	400	34396	Lipid	Phospholipid Metabolism	2234	NAMED	YHHSONZFOIEMCP-UHFFFAOYAD	C[N+](C)(CCOP(O)([O-])=O)C	choline phosphate	phosphocholine	72556-74-2	119298	HMDB0001565	C00588	1014	Pos Early
37	met342	-0.687627	-0.044623	-2.54697	0.0166116	0.479458	-3.02232	342	209	18476	Lipid	Primary Bile Acid Metabolism	3455	NAMED	RFDAIACWWDREDC-FRVQLJSFBG	O=C(CNC(CC[C@H]([C@@H]1[C@@]2(C)[C@@H](O)C[C@]3([H])[C@@]4(C)CC[C@@H](O)C[C@@]4([H])C[C@@H](O)[C@@]3([H])[C@]2([H])CC1)C)=O)O	glycocholate	glycocholate	475-31-0,863-57-0	9734	HMDB0000138	C01921	10140	Neg
38	met444	1.10715	0.794201	2.05109	0.0496654	0.532947	-3.80932	444	400	1493	Amino Acid	Urea cycle; Arginine and Proline Metabolism	487	NAMED	AHLPHDHHMVZTML-BYPYZUCNBZ	O=C(O)[C@@H](N)CCCN	ornithine	ornithine	3184-13-2	6026	HMDB0000214	C00077	6262	Pos Early
39	met565	-0.395715	0.066885	-2.06687	0.0480502	0.532947	-3.78597	565	400	54	Amino Acid	Tryptophan Metabolism	254	NAMED	QIVBCDIJIAJPQS-VIFPVBQEBP	O=C(O)[C@@H](N)CC1=CNC2=C1C=CC=C2	tryptophan	tryptophan	73-22-3	6066	HMDB0000929	C00078	6305	Pos Early
40	met566	-0.477436	-0.018721	-2.47805	0.0194694	0.479458	-3.13776	566	400	1649	Amino Acid	Leucine, Isoleucine and Valine Metabolism	416	NAMED	KZSNJWFQEVHDMF-BYPYZUCNBW	N[C@H](C(O)=O)C(C)C	valine	valine	72-18-4	6050	HMDB0000883	C00183	6287	Pos Early
41	met568	1.34942	-0.108379	3.11959	0.0041535	0.416454	-2.00465	568	400	2150	Cofactors and Vitamins	Vitamin B6 Metabolism	4448	NAMED	NHZMQXZHNVQTQA-UHFFFAOYAS	NCC(C(O)=C(C)N=C1)=C1CO	pyridoxamine	pyridoxamine	58052-48-5	1023	HMDB0001431	C00534	1052	Pos Early
42	met875	-0.805425	-0.000663953	-2.34433	0.0263402	0.479458	-3.35651	875	400	596	Xenobiotics	Benzoate Metabolism	4515	NAMED	ALYNCZNDIQEVRV-UHFFFAOYAH	OC(C1=CC=C(N)C=C1)=O	p-aminobenzoate (PABA)	p-aminobenzoate (PABA)	150-13-0	953	HMDB0001392	C00568	978	Pos Early
43	met914	0.857826	0.311987	2.37277	0.0247167	0.479458	-3.31059	914	305	1471	Carbohydrate	Pentose Metabolism	1261	NAMED	PYMYPHUHKUWMLA-LMVFSUKVBD	O=C[C@@H]([C@@H]([C@@H](CO)O)O)O	ribose	ribose	50-69-1	4470639	HMDB0000283	C00121	5779	Polar

## Sheet: Media_Comparison3
Matrix	Media
Comparison	CancerASD/DD versus Cancer
Covariates	Age, sex
	Row.names	logFC	AveExpr	t	P.Value	adj.P.Val	B	CHEM_ID	LIB_ID	COMP_ID	SUPER_PATHWAY	SUB_PATHWAY	PATHWAY_SORTORDER	TYPE	INCHIKEY	SMILES	CHEMICAL_NAME	PLOT_NAME	CAS	CHEMSPIDER	HMDB	KEGG	PUBCHEM	PLATFORM
1	met100000125	-1.98386	-0.137457	-2.31369	0.0282374	0.494154	-3.49612	100000125	400	15949	Nucleotide	Pyrimidine Metabolism, Cytidine containing	4263	NAMED	CKTSBUTUHBMZGZ-SHYZEUOFBO	[H][C@]1([H])[C@@](O)([H])[C@](CO)([H])O[C@]1(N2C(N=C(N)C=C2)=O)[H]	2'-deoxycytidine	2'-deoxycytidine	951-77-9	13117	HMDB0000014	C00881	13711	Pos Early
2	met100000265	-0.665527	-0.146107	-2.49763	0.0186144	0.494154	-3.15816	100000265	400	15140	Amino Acid	Tryptophan Metabolism	267	NAMED	YGPSJZOEDVAXAB-QMMMGPOBBJ	N[C@H](C(O)=O)CC(C1=CC=CC=C1N)=O	kynurenine	kynurenine	2922-83-0	141580	HMDB0000684	C00328	161166	Pos Early
3	met100000781	0.728113	-0.0468236	2.05992	0.0487554	0.655773	-3.93277	100000781	400	32328	Lipid	Fatty Acid Metabolism (Acyl Carnitine, Medium Chain)	1845	NAMED	VVPRQWTYSNDTEA-UHFFFAOYAN	O=C(CCCCC)OC(CC([O-])=O)C[N+](C)(C)C	hexanoylcarnitine (C6)	hexanoylcarnitine (C6)	6920-35-0	4932273	HMDB0000756	NA	6426853	Pos Early
4	met100000936	0.876461	0.0918811	2.66026	0.0127706	0.494154	-2.84841	100000936	305	44526	Amino Acid	Leucine, Isoleucine and Valine Metabolism	423	NAMED	QHKABHOOEWYVLI-UHFFFAOYAY	OC(C(C(C)C)=O)=O	3-methyl-2-oxobutyrate	3-methyl-2-oxobutyrate	3715-29-5	48	HMDB0000019	C00141	49	Polar
5	met100001007	1.19585	-0.235578	2.46318	0.0201425	0.494154	-3.22254	100001007	305	27731	Carbohydrate	Pentose Metabolism	1263	NAMED	QXKAIJAYHKCRRA-BXXZVTAOBP	OC([C@H](O)[C@H](O)[C@H](O)CO)=O	ribonate	ribonate	5336-08-03	4574162	HMDB0000867	C01685	5460677	Polar
6	met100001266	0.627194	0.218543	3.12443	0.00410325	0.480305	-1.905	100001266	400	33953	Amino Acid	Urea cycle; Arginine and Proline Metabolism	499	NAMED	SNEIUMQYRCDYCH-LURJTMIEBE	O=C(O)[C@@H](NC(C)=O)CCCNC(N)=N	N-acetylarginine	N-acetylarginine	155-84-0	60752	HMDB0004620	C02562	67427	Pos Early
7	met100001275	0.229043	0.146479	2.2018	0.0360352	0.588575	-3.69252	100001275	209	33945	Peptide	Acetylated Peptides	1190	NAMED	UTYVDVLMYQPLQB-UHFFFAOYAZ	OC(CNC(CC1=CC=CC=C1)=O)=O	phenylacetylglycine	phenylacetylglycine	500-98-1	61452	HMDB0000821	C05598	68144	Neg
8	met100001412	-0.529155	0.224811	-2.94392	0.00642894	0.494154	-2.28009	100001412	400	35137	Nucleotide	Purine Metabolism, Guanine containing	4193	NAMED	RSPURTUNRHNVGF-IOSLPCCCBE	O=C1C(N=CN2[C@@]3([H])[C@@](O)([H])[C@@](O)([H])[C@](CO)([H])O3)=C2N=C(N(C)C)N1	N2,N2-dimethylguanosine	N2,N2-dimethylguanosine	2140-67-2	83878	HMDB0004824	NA	135501639	Pos Early
9	met100001446	-1.04452	0.216518	-4.66927	6.76445e-05	0.0331458	1.55268	100001446	209	35136	Nucleotide	Pyrimidine Metabolism, Uracil containing	4225	NAMED	DWRXFEITVBNRMK-JXOAFFINBW	O[C@@H]1[C@H](O)[C@@H](CO)O[C@H]1N(C=C2C)C(NC2=O)=O	5-methyluridine (ribothymidine)	5-methyluridine (ribothymidine)	1463-10-1	393058	HMDB0000884	NA	445408	Neg
10	met100001456	-0.442309	0.169999	-2.05811	0.0489412	0.655773	-3.93577	100001456	400	35114	Nucleotide	Purine Metabolism, Guanine containing	4187	NAMED	FZWGECJQACGGTI-UHFFFAOYAT	O=C1C(N2C)=C(N=C2)N=C(N)N1	7-methylguanine	7-methylguanine	578-76-7	10883	HMDB0000897	C02242	135398679	Pos Early
11	met100001948	-0.772343	-0.0345545	-2.69571	0.0117175	0.494154	-2.77801	100001948	400	37058	Energy	TCA Cycle	1448	NAMED	NA	[O-]C(CC(C[N+](C)(C)C)OC(CCC(O)=O)=O)=O	succinylcarnitine (C4-DC)	succinylcarnitine (C4-DC)	256928-74-2	28639166	HMDB0061717	NA	71464481	Pos Early
12	met100002155	-0.616878	0.0378984	-2.51283	0.0179747	0.494154	-3.12958	100002155	209	37468	Xenobiotics	Drug - Antibiotic	5469	NAMED	JGSARLDLIJGVTE-UHFFFAOYAJ	CC1(C)C(C(O)=O)N2C(C(NC(CC3=CC=CC=C3)=O)C2=O)S1	penicillin G	penicillin G	69-57-8	2259	HMDB0015186	C05551	5904	Neg
13	met100002514	-0.464293	0.14491	-2.42076	0.0221819	0.494154	-3.30106	100002514	305	40473	Amino Acid	Histidine Metabolism	77	NAMED	VWFWNXQAMGDPGG-UHFFFAOYAX	O=C1NC(C(CCC(O)=O)N1)=O	hydantoin-5-propionate	hydantoin-5-propionate	5624-26-0	761	HMDB0001212	C05565	782	Polar
14	met100005373	0.901716	-0.00817833	2.23904	0.0332324	0.561513	-3.62766	100005373	400	46227	Amino Acid	Lysine Metabolism	121	NAMED	BFSYFTQDGRDJNV-QCNRFFRDBO	OC[C@@H](O)[C@@H](O)[C@H](O)C(CNCCCC[C@@H](N)C(O)=O)=O	fructosyllysine	fructosyllysine	21291-40-7	110281	HMDB0034879	NA	9839580	Pos Early
15	met100009005	1.18412	0.00858769	2.51567	0.0178893	0.494154	-3.12515	100009005	402	52477	Lipid	Plasmalogen	2801	NAMED	ZVVYJAAMWXATNY-PRWZWGSOBE	[H][C@](OC(CCCCCCC/C=C\CCCCCCCC)=O)(COP(OCCN)(O)=O)CO/C=C\CCCCCCCCCCCCCC	1-(1-enyl-palmitoyl)-2-oleoyl-GPE (P-16:0/18:1)*	1-(1-enyl-palmitoyl)-2-oleoyl-GPE (P-16:0/18:1)*	NA	24769228	HMDB0011342	NA	52925128	Pos Late
16	met100020205	0.39209	0.0730525	2.32532	0.0274794	0.494154	-3.47462	100020205	400	62060	Amino Acid	Alanine and Aspartate Metabolism	43	NAMED	ZBYVTTSIVDYQSO-REOHCLBHBO	O=C(O)[C@@H](N)CC(NO)=O	hydroxyasparagine**	hydroxyasparagine**	NA	88149	HMDB32332	C20631	15991574	Pos Early
17	met100021261	-1.3914	-0.707089	-2.44638	0.0209286	0.494154	-3.25374	100021261	400	63052	Peptide	Dipeptide Derivative	653	NAMED	NA	NC(CC(C)C)C(N1C(C(O)=O)CC(O)C1)=O	leucylhydroxyproline*	leucylhydroxyproline*	NA	20170035	HMDB0028930	NA	20847829	Pos Early
18	met1021	0.471147	0.107816	3.87532	0.0005821	0.142615	-0.26074	1021	209	1494	Amino Acid	Glutathione Metabolism	579	NAMED	ODHCTXKNWHHXJC-VKHMYHEABY	O=C1CC[C@@H]([C@@](O)=O)N1	5-oxoproline	5-oxoproline	98-79-3	7127	HMDB0000267	C02237,C01879	4396857405	Neg
19	met1025	-0.297623	0.101937	-2.45549	0.020499	0.494154	-3.23684	1025	400	1444	Amino Acid	Lysine Metabolism	131	NAMED	NA	OC(C1NCCCC1)=O	pipecolate	pipecolate	4043-87-2	NA	HMDB0000070	NA	NA	Pos Early
20	met111	0.644666	0.128674	2.75755	0.0101182	0.494154	-2.65654	111	305	1549	Amino Acid	Leucine, Isoleucine and Valine Metabolism	428	NAMED	DBXBTMSZEOQQDU-REWHXWOFAW	CC(C(O)=O)CO	3-hydroxyisobutyrate	3-hydroxyisobutyrate	2068-83-9	10140307	HMDB0000023,HMDB0000336	C01188,C06001	11966314	Polar
21	met1242	-0.6348	0.263116	-2.44573	0.0209596	0.494154	-3.25494	1242	400	15650	Nucleotide	Purine Metabolism, Adenine containing	4154	NAMED	QQBGTSSELNKRID-IOSLPCCCBM	N=C1C2=C(N([C@@]3([H])[C@@](O)([H])[C@@](O)([H])[C@](CO)([H])O3)C=N2)N=CN1C	N1-methyladenosine	1-methyladenosine	15763-06-1	4573813	HMDB0003331	C02494	27476	Pos Early
22	met1629	-0.732855	-0.117957	-2.15025	0.0402654	0.636452	-3.78109	1629	209	18494	Lipid	Primary Bile Acid Metabolism	3463	NAMED	BHTRKEVKTKCXOH-BJLOMENOBE	C[C@@]12[C@@]([H])(CC[C@@]2([C@@H](CCC(NCCS(O)(=O)=O)=O)C)[H])[C@@]([C@@H](C[C@]3([H])C[C@H](O)CC4)O)([H])[C@]([C@]34C)([H])CC1	taurochenodeoxycholate	taurochenodeoxycholate	6009-98-9	343282	HMDB0000951	C05465	387316	Neg
23	met355	0.203932	0.0916085	2.41451	0.0224981	0.494154	-3.31257	355	209	59	Amino Acid	Histidine Metabolism	70	NAMED	HNDVDQJCIGZPNO-UHFFFAOYAG	NC(C(O)=O)CC1=CN=CN1	histidine	histidine	5934-29-2	752	HMDB0000177	C00135	6274	Neg
24	met407	0.647636	-0.10146	2.63695	0.0134635	0.494154	-2.89249	407	400	1301	Amino Acid	Lysine Metabolism	105	NAMED	KDXKERNSBIXSRK-YFKPBYRVBE	NC(C(O)=O)CCCCN	lysine	lysine	56-87-1	5747	HMDB0003405	C00739,C00047	5962	Pos Early
25	met415	0.374701	0.0238842	2.11588	0.0433265	0.655773	-3.83934	415	400	1302	Amino Acid	Methionine, Cysteine, SAM and Taurine Metabolism	434	NAMED	FFEARJCKVFRZRR-BYPYZUCNBW	CSCCC(N)C(O)=O	methionine	methionine	63-68-3	5907	HMDB0000696	C00073	6137	Pos Early
26	met445	-1.37764	0.383634	-2.33865	0.0266765	0.494154	-3.45066	445	305	1505	Nucleotide	Pyrimidine Metabolism, Orotate containing	4208	NAMED	PXQPEWDEAKTCGB-UHFFFAOYAD	O=C(C1=CC(O)=NC(O)=N1)O	orotate	orotate	50887-69-9	942	HMDB0000226	C00295	967	Polar
27	met460	0.450446	0.0233544	2.34899	0.0260677	0.494154	-3.43199	460	400	64	Amino Acid	Phenylalanine Metabolism	140	NAMED	COLNVLDHVKWLRT-QMMMGPOBBC	NC(C(O)=O)CC1=CC=CC=C1	phenylalanine	phenylalanine	63-91-2	5910	HMDB0000159	C00079	6140	Pos Early
28	met482	-0.766012	0.146543	-3.48668	0.00162309	0.265104	-1.12577	482	209	527	Carbohydrate	Glycolysis, Gluconeogenesis, and Pyruvate Metabolism	1240	NAMED	JVTAAEKCZFNVCJ-UHFFFAOYAX	CC(O)C(O)=O	lactate	lactate	79-33-4	592	HMDB0000190	C00186	612	Neg
29	met503	1.36412	-0.333099	2.37449	0.0246211	0.494154	-3.38576	503	400	1648	Amino Acid	Glycine, Serine and Threonine Metabolism	10	NAMED	MTCFGRXMJLQNBG-REOHCLBHBX	OC([C@@H](N)CO)=O	serine	serine	56-45-1	5736	HMDB0000187	C00065	5951	Pos Early
30	met563	0.69067	-0.0979406	2.51937	0.0177061	0.494154	-3.11727	563	400	53	Amino Acid	Glutamate Metabolism	45	NAMED	ZDXPYRJPNDTMRX-VKHMYHEABV	OC([C@@H](N)CCC(N)=O)=O	glutamine	glutamine	56-85-9	5746	HMDB0000641	C00064	5961	Pos Early
31	met564	0.500736	-0.0014195	2.47078	0.0197956	0.494154	-3.20838	564	400	1284	Amino Acid	Glycine, Serine and Threonine Metabolism	17	NAMED	AYFVYJQAPQTCCC-GBXIJSLDBG	N[C@H](C(O)=O)[C@H](O)C	threonine	threonine	72-19-5	6051	HMDB0000167	C00188	6288	Pos Early
32	met572	0.757446	-0.05447	3.05347	0.00490107	0.480305	-2.05363	572	305	20488	Carbohydrate	Glycolysis, Gluconeogenesis, and Pyruvate Metabolism	1223	NAMED	WQZGKKKJIJFFOK-DVKNGEFBBQ	O[C@H]1O[C@H](CO)[C@@H](O)[C@H](O)[C@H]1O	glucose	glucose	50-99-7	71358	HMDB0000122	C00031	5793	Polar
33	met815	0.431495	-0.0174285	2.34153	0.0265055	0.494154	-3.44546	815	400	1299	Amino Acid	Tyrosine Metabolism	162	NAMED	OUYCCCASQSFEME-QMMMGPOBBZ	N[C@@H](CC1=CC=C(O)C=C1)C(O)=O	tyrosine	tyrosine	60-18-4	5833	HMDB0000158	C00082	6057	Pos Early
34	met923	-1.59589	-1.30377	-2.36782	0.0249925	0.494154	-3.39789	923	305	601	Nucleotide	Pyrimidine Metabolism, Orotate containing	4207	NAMED	UFIVEPVSAGBUSI-UHFFFAOYAI	O=C(C(NC1=O)CC(N1)=O)O	dihydroorotate	dihydroorotate	155-54-4	628	HMDB03349	C00337	648	Polar
35	met925	1.05984	-0.0436176	2.05523	0.049284	0.655773	-3.94087	925	209	1644	Lipid	Medium Chain Fatty Acid	1491	NAMED	MNWFXJYAOYHMED-UHFFFAOYAP	CCCCCCC(O)=O	heptanoate (7:0)	heptanoate (7:0)	111-14-8	7803	HMDB0000666	C17714	8094	Neg
