# Supplementary material for: Distinct metabolic profiles associated with autism spectrum disorder versus cancer in individuals with germline PTEN mutations
Source: NPJ Genom Med. 2022 Mar 3;7:16. doi: 10.1038/s41525-022-00289-x (PMC8894426; doi:10.1038/s41525-022-00289-x)
Supplement: Supplementary file 4 — Dataset 3 [file 41525_2022_289_MOESM4_ESM.xlsx]

## Sheet: Suppl Table 3
Ingenuity Canonical Pathways	-log(B-H P value)	Adjusted P value	Ratio	z-score	Molecules
tRNA Charging	7.37	4.2658e-08	0.302	3.606	glycine,L-alanine,L-arginine,L-asparagine,L-glutamine,L-leucine,L-methionine,L-phenylalanine,L-serine,L-threonine,L-tryptophan,L-tyrosine,L-valine
Glycine Betaine Degradation	2.52	0.00301995	0.385	NA	dimethylglycine,glycine,L-methionine,L-serine,pyruvic acid
Glycine Biosynthesis III	2.11	0.00776247	0.75	NA	glycine,L-alanine,pyruvic acid
iNOS Signaling	1.01	0.0977237	0.667	NA	citrulline,L-arginine
Alanine Degradation III	1.01	0.0977237	0.5	NA	L-alanine,pyruvic acid
Alanine Biosynthesis II	1.01	0.0977237	0.5	NA	L-alanine,pyruvic acid
Salvage Pathways of Pyrimidine Deoxyribonucleotides	1.01	0.0977237	0.25	NA	deoxyuridine,thymidine,thymine
Citrulline-Nitric Oxide Cycle	1.01	0.0977237	0.273	NA	citrulline,L-arginine,N-(L-arginino)succinic acid
Glycine Biosynthesis I	1.01	0.0977237	0.5	NA	glycine,L-serine
Tyrosine Biosynthesis IV	1.01	0.0977237	0.5	NA	L-phenylalanine,L-tyrosine
L-serine Degradation	1.01	0.0977237	0.667	NA	L-serine,pyruvic acid
Superpathway of Citrulline Metabolism	1	0.1	0.167	NA	citrulline,L-arginine,L-glutamine,N-(L-arginino)succinic acid
Inhibition of Angiogenesis by TSP1	0.991	0.102094	0.4	NA	citrulline,L-arginine
nNOS Signaling in Neurons	0.991	0.102094	0.4	NA	citrulline,L-arginine
nNOS Signaling in Skeletal Muscle Cells	0.991	0.102094	0.4	NA	citrulline,L-arginine
Urea Cycle	0.991	0.102094	0.214	NA	citrulline,L-arginine,N-(L-arginino)succinic acid
PI3K/AKT Signaling	0.991	0.102094	0.4	NA	citrulline,L-arginine
NAD Signaling Pathway	0.889	0.129122	0.167	NA	L-tryptophan,niacinamide,pyruvic acid
Arginine Biosynthesis IV	0.889	0.129122	0.167	NA	citrulline,L-arginine,N-(L-arginino)succinic acid
Citrulline Biosynthesis	0.889	0.129122	0.167	NA	citrulline,L-arginine,L-glutamine
Methionine Salvage II (Mammalian)	0.889	0.129122	0.333	NA	dimethylglycine,L-methionine
Uridine-5'-phosphate Biosynthesis	0.889	0.129122	0.176	NA	L-4,5-dihydroorotic acid,L-glutamine,N-carbamoyl-L-aspartic acid
Glycine Degradation (Creatine Biosynthesis)	0.889	0.129122	0.286	NA	glycine,L-arginine
Threonine Degradation II	0.889	0.129122	0.286	NA	glycine,L-threonine
Asparagine Biosynthesis I	0.889	0.129122	0.286	NA	L-asparagine,L-glutamine
Phenylalanine Degradation I (Aerobic)	0.889	0.129122	0.286	NA	L-phenylalanine,L-tyrosine
Glutamate Receptor Signaling	0.889	0.129122	0.286	NA	glycine,L-glutamine
NAD biosynthesis II (from tryptophan)	0.87	0.134896	0.158	NA	L-alanine,L-glutamine,L-tryptophan
Folate Transformations I	0.87	0.134896	0.158	NA	glycine,L-methionine,L-serine
Superpathway of Methionine Degradation	0.866	0.136144	0.118	NA	dimethylglycine,L-methionine,L-serine,pyruvic acid
Phenylalanine Degradation IV (Mammalian, via Side Chain)	0.86	0.138038	0.15	NA	glycine,L-glutamine,L-phenylalanine
Adrenomedullin signaling pathway	0.86	0.138038	0.25	NA	citrulline,L-arginine
Apelin Endothelial Signaling Pathway	0.86	0.138038	0.25	NA	citrulline,L-arginine
Basal Cell Carcinoma Signaling	0.815	0.153109	1	NA	cholesterol
Role of Lipids/Lipid Rafts in the Pathogenesis of Influenza	0.815	0.153109	1	NA	cholesterol
Pyrimidine Ribonucleotides De Novo Biosynthesis	0.815	0.153109	0.136	NA	L-4,5-dihydroorotic acid,L-glutamine,N-carbamoyl-L-aspartic acid
4-hydroxyproline Degradation I	0.815	0.153109	0.222	NA	pyruvic acid,trans-4-hydroxy-L-proline
dTMP De Novo Biosynthesis	0.815	0.153109	0.222	NA	glycine,L-serine
L-carnitine Biosynthesis	0.767	0.171002	0.2	NA	glycine,N6,N6,N6-trimethyl-L-lysine
Pyridoxal 5'-phosphate Salvage Pathway	0.767	0.171002	0.2	NA	pyridoxal,pyridoxine
Tryptophan Degradation to 2-amino-3-carboxymuconate Semialdehyde	0.767	0.171002	0.2	NA	L-alanine,L-tryptophan
Caveolar-mediated Endocytosis Signaling	0.658	0.219786	0.5	NA	cholesterol
eNOS Signaling	0.658	0.219786	0.154	NA	citrulline,L-arginine
Bupropion Degradation	0.658	0.219786	0.5	NA	glycine
Proline Biosynthesis II (from Arginine)	0.658	0.219786	0.154	NA	citrulline,L-arginine
Superpathway of Serine and Glycine Biosynthesis I	0.658	0.219786	0.167	NA	glycine,L-serine
Glutathione-mediated Detoxification	0.658	0.219786	0.167	NA	glycine,pyruvic acid
γ-glutamyl Cycle	0.658	0.219786	0.154	NA	glycine,pyrrolidonecarboxylic acid
Folate Polyglutamylation	0.658	0.219786	0.154	NA	glycine,L-serine
Cysteine Biosynthesis III (mammalia)	0.658	0.219786	0.154	NA	L-methionine,L-serine
Alanine Biosynthesis III	0.658	0.219786	0.5	NA	L-alanine
Nitric Oxide Signaling in the Cardiovascular System	0.658	0.219786	0.154	NA	citrulline,L-arginine
Maturity Onset Diabetes of Young (MODY) Signaling	0.559	0.276058	0.333	NA	D-glucose
Retinoic acid Mediated Apoptosis Signaling	0.559	0.276058	0.333	NA	vitamin A
Asparagine Degradation I	0.559	0.276058	0.333	NA	L-asparagine
5-aminoimidazole Ribonucleotide Biosynthesis I	0.559	0.276058	0.133	NA	glycine,L-glutamine
Glutamine Degradation I	0.559	0.276058	0.333	NA	L-glutamine
Sirtuin Signaling Pathway	0.559	0.276058	0.0909	NA	citrulline,niacinamide,pyruvic acid
Apelin Muscle Signaling Pathway	0.559	0.276058	0.333	NA	D-glucose
PFKFB4 Signaling Pathway	0.559	0.276058	0.125	NA	D-glucose,pyruvic acid
IL-10 Signaling	0.538	0.289734	0.25	NA	bilirubin
Hepatic Fibrosis / Hepatic Stellate Cell Activation	0.538	0.289734	0.25	NA	D-glucose
IL-12 Signaling and Production in Macrophages	0.538	0.289734	0.25	NA	D-glucose
Antiproliferative Role of Somatostatin Receptor 2	0.538	0.289734	0.25	NA	L-arginine
Growth Hormone Signaling	0.538	0.289734	0.25	NA	D-glucose
Retinoate Biosynthesis I	0.538	0.289734	0.25	NA	vitamin A
L-dopachrome Biosynthesis	0.538	0.289734	0.25	NA	L-tyrosine
Retinoate Biosynthesis II	0.538	0.289734	0.25	NA	vitamin A
Pyruvate Fermentation to Lactate	0.538	0.289734	0.25	NA	pyruvic acid
Thio-molybdenum Cofactor Biosynthesis	0.538	0.289734	0.25	NA	L-alanine
S-methyl-5'-thioadenosine Degradation II	0.538	0.289734	0.25	NA	adenine
Thiamin Salvage III	0.538	0.289734	0.25	NA	thiamine
L-cysteine Degradation II	0.538	0.289734	0.25	NA	pyruvic acid
Phosphatidylethanolamine Biosynthesis III	0.538	0.289734	0.25	NA	L-serine
4-hydroxyphenylpyruvate Biosynthesis	0.538	0.289734	0.25	NA	L-tyrosine
Lysine Degradation V	0.499	0.316957	0.1	NA	D-lysine,glutaric acid
Type II Diabetes Mellitus Signaling	0.476	0.334195	0.0952	NA	D-glucose,pyruvic acid
Methylglyoxal Degradation I	0.476	0.334195	0.2	NA	pyruvic acid
Acetyl-CoA Biosynthesis I (Pyruvate Dehydrogenase Complex)	0.476	0.334195	0.2	NA	pyruvic acid
S-adenosyl-L-methionine Biosynthesis	0.476	0.334195	0.2	NA	L-methionine
Aryl Hydrocarbon Receptor Signaling	0.458	0.348337	0.167	NA	vitamin A
LXR/RXR Activation	0.458	0.348337	0.143	NA	cholesterol
RAR Activation	0.458	0.348337	0.143	NA	vitamin A
Virus Entry via Endocytic Pathways	0.458	0.348337	0.167	NA	cholesterol
HIF1α Signaling	0.458	0.348337	0.167	NA	pyruvic acid
Uracil Degradation II (Reductive)	0.458	0.348337	0.143	NA	N-carbamoyl-beta-alanine
tRNA Splicing	0.458	0.348337	0.143	NA	niacinamide
Heme Degradation	0.458	0.348337	0.143	NA	bilirubin
Glutamine Biosynthesis I	0.458	0.348337	0.167	NA	L-glutamine
Glycine Cleavage Complex	0.458	0.348337	0.143	NA	glycine
L-cysteine Degradation III	0.458	0.348337	0.143	NA	pyruvic acid
Thymine Degradation	0.458	0.348337	0.143	NA	thymine
Tryptophan Degradation III (Eukaryotic)	0.458	0.348337	0.08	NA	L-alanine,L-tryptophan
Ceramide Degradation	0.458	0.348337	0.143	NA	phosphorylethanolamine
Cysteine Biosynthesis/Homocysteine Degradation	0.458	0.348337	0.167	NA	L-serine
Adenine and Adenosine Salvage I	0.458	0.348337	0.143	NA	adenine
Pregnenolone Biosynthesis	0.458	0.348337	0.143	NA	cholesterol
NAD Biosynthesis III	0.458	0.348337	0.167	NA	niacinamide
Citrulline Degradation	0.458	0.348337	0.143	NA	citrulline
L-cysteine Degradation I	0.458	0.348337	0.143	NA	pyruvic acid
Glycine Biosynthesis II	0.458	0.348337	0.167	NA	glycine
Insulin Receptor Signaling	0.458	0.348337	0.167	NA	D-glucose
Phagosome Maturation	0.458	0.348337	0.143	NA	citrulline
Insulin Secretion Signaling Pathway	0.458	0.348337	0.087	NA	D-glucose,pyruvic acid
Amyotrophic Lateral Sclerosis Signaling	0.446	0.358096	0.111	NA	L-glutamine
Relaxin Signaling	0.446	0.358096	0.1	NA	L-arginine
Corticotropin Releasing Hormone Signaling	0.446	0.358096	0.1	NA	L-arginine
Sertoli Cell-Sertoli Cell Junction Signaling	0.446	0.358096	0.125	NA	L-arginine
NAD Biosynthesis from 2-amino-3-carboxymuconate Semialdehyde	0.446	0.358096	0.1	NA	L-glutamine
Sphingosine and Sphingosine-1-phosphate Metabolism	0.446	0.358096	0.1	NA	phosphorylethanolamine
Ceramide Biosynthesis	0.446	0.358096	0.1	NA	L-serine
Phosphatidylethanolamine Biosynthesis II	0.446	0.358096	0.1	NA	phosphorylethanolamine
Serine Biosynthesis	0.446	0.358096	0.111	NA	L-serine
(S)-reticuline Biosynthesis II	0.446	0.358096	0.111	NA	L-tyrosine
Tetrapyrrole Biosynthesis II	0.446	0.358096	0.125	NA	glycine
Lipoate Biosynthesis and Incorporation II	0.446	0.358096	0.125	NA	L-methionine
Arginine Degradation VI (Arginase 2 Pathway)	0.446	0.358096	0.1	NA	L-arginine
Tryptophan Degradation X (Mammalian, via Tryptamine)	0.446	0.358096	0.1	NA	L-tryptophan
S-methyl-5-thio-α-D-ribose 1-phosphate Degradation	0.446	0.358096	0.111	NA	L-methionine
Urate Biosynthesis/Inosine 5'-phosphate Degradation	0.446	0.358096	0.111	NA	uric acid
Glutathione Biosynthesis	0.446	0.358096	0.125	NA	glycine
Selenocysteine Biosynthesis II (Archaea and Eukaryotes)	0.446	0.358096	0.1	NA	L-serine
Adenine and Adenosine Salvage III	0.446	0.358096	0.1	NA	adenine
Retinol Biosynthesis	0.446	0.358096	0.111	NA	vitamin A
Biotin-carboxyl Carrier Protein Assembly	0.446	0.358096	0.111	NA	biotin
Purine Nucleotides De Novo Biosynthesis II	0.446	0.358096	0.0667	NA	glycine,L-glutamine
L-glutamine Biosynthesis II (tRNA-dependent)	0.446	0.358096	0.111	NA	L-glutamine
Guanosine Nucleotides Degradation III	0.446	0.358096	0.1	NA	uric acid
Methylglyoxal Degradation VI	0.446	0.358096	0.125	NA	pyruvic acid
Arginine Degradation I (Arginase Pathway)	0.446	0.358096	0.111	NA	L-arginine
Tyrosine Degradation I	0.446	0.358096	0.111	NA	L-tyrosine
Methionine Degradation I (to Homocysteine)	0.446	0.358096	0.125	NA	L-methionine
Molybdenum Cofactor Biosynthesis	0.446	0.358096	0.1	NA	L-alanine
Vitamin-C Transport	0.446	0.358096	0.1	NA	D-glucose
Serotonin Receptor Signaling	0.446	0.358096	0.1	NA	L-tryptophan
Synaptogenesis Signaling Pathway	0.446	0.358096	0.125	NA	cholesterol
Hepatic Fibrosis Signaling Pathway	0.446	0.358096	0.1	NA	cholesterol
Tumor Microenvironment Pathway	0.446	0.358096	0.111	NA	D-glucose
FXR/RXR Activation	0.433	0.368978	0.0909	NA	D-glucose
Serotonin and Melatonin Biosynthesis	0.433	0.368978	0.0909	NA	L-tryptophan
Leukotriene Biosynthesis	0.433	0.368978	0.0909	NA	glycine
Catecholamine Biosynthesis	0.433	0.368978	0.0909	NA	L-tyrosine
UDP-N-acetyl-D-glucosamine Biosynthesis II	0.433	0.368978	0.0909	NA	L-glutamine
Pyrimidine Ribonucleotides Interconversion	0.433	0.368978	0.0909	NA	L-glutamine
Adenosine Nucleotides Degradation II	0.433	0.368978	0.0909	NA	uric acid
Protein Kinase A Signaling	0.42	0.380189	0.0833	NA	L-tyrosine
Glucose and Glucose-1-phosphate Degradation	0.42	0.380189	0.0833	NA	D-glucose
The Visual Cycle	0.42	0.380189	0.0833	NA	vitamin A
CMP-N-acetylneuraminate Biosynthesis I (Eukaryotes)	0.42	0.380189	0.0833	NA	N-acetylneuraminic acid
Purine Ribonucleosides Degradation to Ribose-1-phosphate	0.42	0.380189	0.0833	NA	adenine
Putrescine Degradation III	0.42	0.380189	0.0833	NA	4-acetamido butyric acid
Cellular Effects of Sildenafil (Viagra)	0.395	0.402717	0.0769	NA	L-arginine
Dopamine-DARPP32 Feedback in cAMP Signaling	0.38	0.416869	0.0714	NA	glycine
Heme Biosynthesis II	0.38	0.416869	0.0714	NA	glycine
Dopamine Receptor Signaling	0.38	0.416869	0.0714	NA	L-tyrosine
White Adipose Tissue Browning Pathway	0.38	0.416869	0.0714	NA	pyruvic acid
Endothelin-1 Signaling	0.371	0.425598	0.0667	NA	L-arginine
Bile Acid Biosynthesis, Neutral Pathway	0.371	0.425598	0.0488	NA	cholesterol,glycine
4-hydroxybenzoate Biosynthesis	0.371	0.425598	0.0667	NA	L-tyrosine
Neuroinflammation Signaling Pathway	0.371	0.425598	0.0667	NA	uric acid
Iron homeostasis signaling pathway	0.371	0.425598	0.0667	NA	L-alanine
Glycolysis I	0.352	0.444631	0.0625	NA	pyruvic acid
Valine Degradation I	0.343	0.453942	0.0588	NA	L-valine
Purine Nucleotides Degradation II (Aerobic)	0.343	0.453942	0.0588	NA	uric acid
Leucine Degradation I	0.343	0.453942	0.0588	NA	L-leucine
Salvage Pathways of Pyrimidine Ribonucleotides	0.343	0.453942	0.0588	NA	cytidine
Gustation Pathway	0.294	0.508159	0.05	NA	D-glucose
Gluconeogenesis I	0.282	0.522396	0.0476	NA	pyruvic acid
Cholesterol Biosynthesis I	0.218	0.605341	0.037	NA	cholesterol
Cholesterol Biosynthesis II (via 24,25-dihydrolanosterol)	0.218	0.605341	0.037	NA	cholesterol
Cholesterol Biosynthesis III (via Desmosterol)	0.218	0.605341	0.037	NA	cholesterol
Ferroptosis Signaling Pathway	0.193	0.64121	0.0333	NA	glycine
Superpathway of Cholesterol Biosynthesis	0	1	0.0175	NA	cholesterol
