# Supplementary material for: Distinct metabolic profiles associated with autism spectrum disorder versus cancer in individuals with germline PTEN mutations
Source: NPJ Genom Med. 2022 Mar 3;7:16. doi: 10.1038/s41525-022-00289-x (PMC8894426; doi:10.1038/s41525-022-00289-x)
Supplement: Supplementary file 5 — Dataset 4 [file 41525_2022_289_MOESM5_ESM.xlsx]

## Sheet: Explanation
	OrigScale		Values are normalized in terms of raw area counts.
	ScaledImpData		Each biochemical in OrigScale is rescaled to set the median equal to 1.
			Then, missing values are imputed with the minimum.
	ProNormImpData		Values for each sample are normalized by Bradford protein concentration.
			Each biochemical in OrigScale is then rescaled to set the median equal to 1.
			Lastly, missing values are imputed with the minimum.
	Biochemical Name*		Indicates compounds that have not been officially confirmed based on a standard, but we are confident in its identity.
	Biochemical Name**		Indicates a compound for which a standard is not available, but we are reasonably confident in its identity or the information provided.
	Biochemical Name (#) or [#]		Indicates a compound that is a structural isomer of another compound in the Metabolon spectral library.
			For example, a steroid that may be sulfated at one of several positions that are indistinguishable by the mass spectrometry data or a diacylglycerol for which more than one stereospecific molecule exists.

## Sheet: OrigScale
												CLIENT IDENTIFIER	CCF09167-01-001	CCF08010-01-001	CCF03429-01-001	CCF07238-01-001	CCF06482-01-001	CCF08146-02-002	CCF04840-02-001	CCF13280-01-001	CCF08207-01-001	CCF02111-02-001	CCF01848-01-001	CCF06636-01-001	CCF01334-03-001	CCF02951-02-002	CCF08243-01-001	CCF04753-01-001	CCF08632-01-001	CCF05875-01-001	CCF08386-01-001	CCF08395-01-001	CCF07316-01-001	CCF08669-01-001	CCF04755-01-001	CCF08221-01-002	CCF05875-02-001	CCF07791-01-001	CCF13909-01-001	CCF00367-01-001	CCF04840-01-001	CCF00105-01-001
												PARENT SAMPLE ID	7538286	7538287	7538288	7538289	7538290	7538291	7538292	7538293	7538294	7538295	7538296	7538297	7538298	7538299	7538300	7538301	7538302	7538303	7538304	7538305	7538306	7538307	7538308	7538309	7538310	7538311	7538312	7538313	7538314	7538315
												SAMPLE NAME	CLEV-09284	CLEV-09285	CLEV-09286	CLEV-09287	CLEV-09288	CLEV-09289	CLEV-09290	CLEV-09291	CLEV-09292	CLEV-09293	CLEV-09294	CLEV-09295	CLEV-09296	CLEV-09297	CLEV-09298	CLEV-09299	CLEV-09300	CLEV-09301	CLEV-09302	CLEV-09303	CLEV-09304	CLEV-09305	CLEV-09306	CLEV-09307	CLEV-09308	CLEV-09309	CLEV-09310	CLEV-09311	CLEV-09312	CLEV-09313
												BOX NUMBER	2	2	2	2	2	2	2	2	2	2	2	2	2	2	2	2	2	2	2	2	2	2	2	2	2	2	2	2	2	2
												CLIENT MATRIX	packed cell pellet	packed cell pellet	packed cell pellet	packed cell pellet	packed cell pellet	packed cell pellet	packed cell pellet	packed cell pellet	packed cell pellet	packed cell pellet	packed cell pellet	packed cell pellet	packed cell pellet	packed cell pellet	packed cell pellet	packed cell pellet	packed cell pellet	packed cell pellet	packed cell pellet	packed cell pellet	packed cell pellet	packed cell pellet	packed cell pellet	packed cell pellet	packed cell pellet	packed cell pellet	packed cell pellet	packed cell pellet	packed cell pellet	packed cell pellet
												CLIENT SAMPLE ID	CCF09167-01-001	CCF08010-01-001	CCF03429-01-001	CCF07238-01-001	CCF06482-01-001	CCF08146-02-002	CCF04840-02-001	CCF13280-01-001	CCF08207-01-001	CCF02111-02-001	CCF01848-01-001	CCF06636-01-001	CCF01334-03-001	CCF02951-02-002	CCF08243-01-001	CCF04753-01-001	CCF08632-01-001	CCF05875-01-001	CCF08386-01-001	CCF08395-01-001	CCF07316-01-001	CCF08669-01-001	CCF04755-01-001	CCF08221-01-002	CCF05875-02-001	CCF07791-01-001	CCF13909-01-001	CCF00367-01-001	CCF04840-01-001	CCF00105-01-001
												CLIENT SAMPLE NUMBER	34	35	36	37	38	39	40	41	42	43	44	45	46	47	48	49	50	51	52	53	54	55	56	57	58	59	60	61	62	63
												BRADFORD MG ML	29.144	24.11	19.18	29.103	23.099	26.724	26.948	33.151	28.301	34.759	28.051	22.626	31.419	20.765	24.121	27.224	25.602	31.317	32.797	20.63	31.032	28.016	25.195	29.541	24.54	24.824	23.627	24.268	18.01	25.577
												SAMPLE BOX LOCATION	B1	B2	B3	B4	B5	B6	B7	C1	C2	C3	C4	C5	C6	E1	E2	E3	E4	E5	E6	E7	F1	F2	F3	F4	F5	F6	H1	H2	H3	H4
PATHWAY SORTORDER	BIOCHEMICAL	SUPER PATHWAY	SUB PATHWAY	COMP ID	PLATFORM	CHEMICAL ID	RI	MASS	PUBCHEM	CAS	KEGG	Group HMDB	PTEN-Cancer	PTEN-ASD	PTEN-ASD	PTEN-Cancer	PTEN-ASD	PTEN-Cancer + ASD	PTEN-Cancer	PTEN-Cancer + ASD	PTEN-ASD	PTEN-Cancer	PTEN-Cancer	PTEN-Cancer	PTEN-Cancer	PTEN-ASD	PTEN-ASD	PTEN-ASD	PTEN-Cancer + ASD	PTEN-ASD	PTEN-Cancer + ASD	PTEN-ASD	PTEN-Cancer	PTEN-Cancer	PTEN-Cancer + ASD	PTEN-ASD	PTEN-Cancer + ASD	PTEN-Cancer	PTEN-Cancer + ASD	PTEN-Cancer + ASD	PTEN-Cancer + ASD	PTEN-Cancer + ASD
1642	(14 or 15)-methylpalmitate (a17:0 or i17:0)	Lipid	Fatty Acid, Branched	38768	LC/MS Neg	100002945	5695	269.249	8181;17903417		C16995	HMDB0061859	31852134	26232996	26246242	32319996	24435606	26092664	20071248	23433420	26272920	29201716	27240504	32918520	22602540	25890572	22323840	22226880	28221512	22872056	28108590	28335908	31892004	19189544	28397540	22026956	32869612	97479040	32619338	30690636	27832790	29348170
1648	(16 or 17)-methylstearate (a19:0 or i19:0)	Lipid	Fatty Acid, Branched	38296	LC/MS Neg	100002356	5993	297.28	3083779	2724-59-6		HMDB0037397	3.90567e+06	6164614	3628589	4465291	4708350	5.43842e+06	2718633	3842315	4921292	4148471	4003788	4784199	4783053	4374575	3464280	3150899	6225045	3401171	5930560	4748521	6094508	3.05039e+06	4121745	4252847	6298464	20970950	6227553	5483116	4478386	5277659
4287	(3'-5')-adenylyladenosine*	Nucleotide	Dinucleotide	62396	LC/MS Neg	100020723	2173	595.142	94231				75480	51059	53016	162278	42833	41024	73964	61893	25231	34538		88545	103240	69565	26115	26887	55004	23764	50038	33355	43767	60907	35289	31418	53203	82626	50775	36142	38745	49664
4284	(3'-5')-adenylylcytidine	Nucleotide	Dinucleotide	52753	LC/MS Neg	100009062	1920	571.131	10875494	4833-63-0			90077	66944	64213	130851	38656	58797	95745	78106	67786	64249	47567	133497	79230	81523	75143	41850	53640	55105	80433	37388	78559	61273	51140	73528	64869	101362	75658	76147	44611	81810
4286	(3'-5')-adenylyluridine	Nucleotide	Dinucleotide	52740	LC/MS Neg	100009060	2002	572.115	145459093	3051-84-1			171231	116198	112218	396043	78263	141202	154212	133426	87008	90056	80280	265923	481274	201173	120827	92203	166950	98493	143175	106978	159338	137658	132543	133599	167267	185458	201343	116685	122549	123745
4288	(3'-5')-cytidylyladenosine	Nucleotide	Dinucleotide	52744	LC/MS Neg	100009061	1754	571.131	91519	2382-66-3			70145	37061	24416	93618	30504	23491	46877	59008	41984	39351	16333	59898	82821	44779	29492	18187	35628	30518	40885	24929	45488	31330	21708	28092	40721	59492	32753	42972	35734	40379
4291	(3'-5')-cytidylyluridine*	Nucleotide	Dinucleotide	62399	LC/MS Neg	100020728	1522	548.104	145459097				82851	47611	35542	122514	33554	40610	81097	55964	41217	39606	32341	67538	279129	68835	49914	22590	56604	37039	51937	34912	45377	52663	46621	35153	53285	80938	79099	33958	45582	52884
4298	(3'-5')-uridylyladenosine	Nucleotide	Dinucleotide	52739	LC/MS Neg	100009059	1871	572.115	92951	3256-24-4			45131		15394	76246			33482	23637				38743	139139	42946			21941		21170		18669	27566	15308		28995	57106	27267	30118	26771
4295	(3'-5')-uridylylcytidine*	Nucleotide	Dinucleotide	62398	LC/MS Neg	100020729	1591	548.104	145459103				190718	147328	100214	172400	132629	173730	267707	215087	173987	138591	132005	187922	363858	175384	184403	179168	115160	136178	166944	113982	148409	139893	118650	157338	174093	189759	171752	131208	127964	143685
4296	(3'-5')-uridylylguanosine	Nucleotide	Dinucleotide	52742	LC/MS Neg	100009057	1637	588.11	107394	3474-04-02			59243	28472	23600	78628	24404	26338	41986	44440	22526	33911		44121	157789	43975	28826	30246	19668	19864	32497	23859		28120	17772	23944	41456	71201	26571	22957	19414	27305
4297	(3'-5')-uridylyluridine	Nucleotide	Dinucleotide	52741	LC/MS Neg	100009058	1688	549.088	145459105	2415-43-2			201774	128616	98882	413275	90700	125718	263134	137087	118976	127245	108799	217457	1326386	284310	127483	164180	157086	123230	161477	86391	167677	161242	173863	113738	171510	257589	195221	156462	207951	131759
550	(N(1) + N(8))-acetylspermidine	Amino Acid	Polyamine Metabolism	57814	LC/MS Pos Early	100016038	3080	188.176	123689;496		C00612,C01029	HMDB0001276,HMDB0002189	8.06278e+06	4210024	6000712	8.29526e+06	3929838	8752102	7863181	8546603	5864518	5362085	5738089	18096344	13383071	9572663	3875266	14378994	4836116	9299402	10292207	5927471	13875450	21848664	9642972	4457709	11595031	9541153	5089489	5949983	5283720	7364033
1919	(R)-3-hydroxybutyrylcarnitine	Lipid	Fatty Acid Metabolism (Acyl Carnitine, Hydroxy)	43264	LC/MS Pos Early	100003926	2400	248.149	53481617			HMDB0013127	1.68025e+06			1.43693e+06	1.51806e+06		1619062			1.90314e+06	456033	1119790	1.03644e+06	566218		2368749	1990008	583284			2786799	1543324	996304	1.00964e+06		1292380	1.00681e+06	1457072		795980
1920	(S)-3-hydroxybutyrylcarnitine	Lipid	Fatty Acid Metabolism (Acyl Carnitine, Hydroxy)	52984	LC/MS Pos Early	100009271	2340	248.149	71464477			HMDB0013127	9568283	2770981	3251933	10779485	7922239	3.02475e+06	8245540	3139789	3464106	10289166	3.2599e+06	8.31936e+06	5483103	4156990	2958930	9205962	10266848	4744251	3077803	2792187	11766312	9395736	5666052	5.39178e+06	3958358	7.32304e+06	4996307	6106873	1606220	3813424
2359	1,2-dilinoleoyl-GPC (18:2/18:2)	Lipid	Phosphatidylcholine (PC)	52603	LC/MS Pos Late	100008903	2100	782.569	5288075	998-06-1		HMDB0008138	39328996	26619816	29925112	39673796	20860418	33765736	37685920	51455868	36014284	38484768	37118212	48162424	36184584	32715892	31704032	51143032	32811120	38538200	48877112	34920224	43656600	49551716	49805696	32192236	53421864	45803112	47111280	34339752	42671724	41072500
2344	1,2-dioleoyl-GPC (18:1/18:1)	Lipid	Phosphatidylcholine (PC)	52457	LC/MS Pos Late	100008905	2420	786.601	10350317	4235-95-4		HMDB0000593	887034880	937490176	748845632	837388928	667926400	917093120	916649472	905720192	875305664	782814848	816688192	814015488	778040256	819332672	1035024640	979752064	895510656	924331968	1102159360	921281088	868881216	802450112	922184384	1005065792	1063733248	946422336	1066852544	959916096	862716608	1057782272
2443	1,2-dioleoyl-GPE (18:1/18:1)	Lipid	Phosphatidylethanolamine (PE)	52609	LC/MS Pos Late	100008906	2535	744.554	9546757	4004-05-01		HMDB0009059	329409216	319598016	298286368	276968800	219985168	346253216	335867168	344100096	350564704	347520992	324014688	307348352	313620160	325018112	337365056	389418624	331273312	371172768	418229664	329938912	378764512	386503680	404894976	375144864	414430784	341289120	435151296	434101664	348928704	445180672
2545	1,2-dioleoyl-GPI (18:1/18:1)	Lipid	Phosphatidylinositol (PI)	52619	LC/MS Pos Late	100008908	3121	880.591	5771759			HMDB0009837	23813990	8481113	9196602	19411504	10593349	26627690	15877810	29803430	16238675	27104232	20250746	27258664	9150808	9175414	20242132	32053120	16373049	22501328	22767042	15865596	19598712	17498676	17251068	26565648	19297634	27159970	30840482	21235912	14857437	29746372
2278	1,2-dipalmitoyl-GPC (16:0/16:0)	Lipid	Phosphatidylcholine (PC)	19130	LC/MS Pos Late	100000657	2450	734.569	452110	63-89-8	D03585	HMDB0000564	861012928	784728256	894540160	955443840	1012256576	901086144	838851136	948645824	837620352	1129560576	1001137472	1130040704	916657472	716439360	765660160	853242496	725201024	872155072	690809984	759971904	899446848	897504576	851011840	748785280	764487552	813112960	679239616	801082432	777039744	811625344
2404	1,2-dipalmitoyl-GPE (16:0/16:0)*	Lipid	Phosphatidylethanolamine (PE)	57341	LC/MS Pos Late	100009204	2498	692.523	445468			HMDB0008923	19339922	15030398	16120717	17681758	13051705	22588106	17257838	20899180	21662528	29021956	24178320	21868836	18476262	14349978	17040644	19695184	17546376	16369898	20277250	17217534	20696316	20413268	17695398	18353742	19373136	18341304	15131162	15496467	15032943	16457807
2515	1,2-dipalmitoyl-GPG (16:0/16:0)	Lipid	Phosphatidylglycerol (PG)	52625	LC/MS Pos Late	100000652	3157	740.544	11846227	200880-41-7		HMDB0010570	879112	249508		508926	193359	762624	583244	766301	508160	1087483	824700	818221	608811	176854	196879	705830	373335	315561	498091	361774	849347	890503	437745	384184	621164	491187	229129	528984	303160	529833
2321	1,2-distearoyl-GPC (18:0/18:0)	Lipid	Phosphatidylcholine (PC)	19132	LC/MS Pos Late	100000660	2950	790.632	94190	816-94-4		HMDB0008036	27115020	45455152	27613914	36482408	40048884	33826876	28297188	32775234	38167020	31899566	37669208	40766892	37081520	22458056	34280296	31955242	32783600	31149308	25495888	29508988	33255360	32753368	22223128	25168780	29840488	28057448	19986794	30836448	23999242	33726688
2839	1-(1-enyl-oleoyl)-2-oleoyl-GPE (P-18:1/18:1)*	Lipid	Lysoplasmalogen	54691	LC/MS Pos Late	100010839	2700	728.559	53480897			HMDB0011441	44434376	37705516	39449832	48173840	25022152	49015692	45155352	46482852	38163372	45821496	40031916	52714844	37793132	46054056	44407564	49095912	53417780	55983264	54452632	43477916	51476048	39775456	49159292	45612752	60772852	57938452	89363680	58031508	57950272	85411688
2836	1-(1-enyl-oleoyl)-GPE (P-18:1)*	Lipid	Lysoplasmalogen	44621	LC/MS Pos Late	100005372	1566	464.314					15885855	14177184	10979901	18009376	7732208	19123152	14699066	16663388	16250357	14414235	16248149	16648298	16565767	9081645	13860167	17554582	15489751	11972270	18855878	10614144	17954032	14626675	15488774	13277317	19012710	16051500	20190108	18822944	15927606	27346958
2813	1-(1-enyl-palmitoyl)-2-arachidonoyl-GPC (P-16:0/20:4)*	Lipid	Plasmalogen	52689	LC/MS Pos Late	100009014	2200	766.574				HMDB0011220	23720856	42684064	40811992	32096306	31607138	31320578	40845848	28360400	25591014	27058774	33304130	32866154	40263192	38384356	33133828	26407452	32629076	29418962	20346232	29722512	21945730	24358244	26799964	23549470	25170516	26066084	31570680	19527952	37265512	21363072
2804	1-(1-enyl-palmitoyl)-2-arachidonoyl-GPE (P-16:0/20:4)*	Lipid	Plasmalogen	52673	LC/MS Pos Late	100009002	2300	724.528	52925126			HMDB0011352	317299520	257597632	273699616	345171296	246520864	327319904	324308288	347895520	307830944	298033728	332708192	326257472	349679232	247798000	306950848	337595232	277812864	251325360	326575360	276030944	297246016	276543712	330328128	312918496	311079584	258028144	299695616	317807616	343755616	340476960
2814	1-(1-enyl-palmitoyl)-2-linoleoyl-GPC (P-16:0/18:2)*	Lipid	Plasmalogen	52682	LC/MS Pos Late	100009009	2300	742.574	24779386			HMDB0011211	8444002	7360663	6676568	10200074	2528906	11671452	11021686	12996666	10000560	8847463	10159669	10468224	10165019	7.27405e+06	8609044	11074866	11851790	8142254	10991674	9684719	12999373	5467428	8639082	11113760	16319952	12332110	16167688	9494529	12673487	13076293
2806	1-(1-enyl-palmitoyl)-2-oleoyl-GPC (P-16:0/18:1)*	Lipid	Plasmalogen	52478	LC/MS Pos Late	100009007	2550	744.59	34779384			HMDB0007996	81473160	70840736	61760744	89441624	32218834	90356360	87727288	113333456	71492512	76795968	79408800	84481544	96153896	77635272	81793176	87595728	93754304	69321680	87933224	75427216	99002672	62202084	75426128	82132392	121289392	87188800	110390768	79317576	85319032	82881704
2800	1-(1-enyl-palmitoyl)-2-oleoyl-GPE (P-16:0/18:1)*	Lipid	Plasmalogen	52477	LC/MS Pos Late	100009005	2750	702.543	52925128			HMDB0011342	148995872	88889592	111683040	147588160	88440152	138687472	144808224	134380576	109363968	145877456	119381888	136440000	132674312	146817056	115341344	140551968	125778680	140633072	163154544	97732192	140978432	127831640	152489296	139695360	164484816	160601504	239622784	165695536	189121088	189196992
2802	1-(1-enyl-palmitoyl)-2-palmitoyl-GPC (P-16:0/16:0)*	Lipid	Plasmalogen	52716	LC/MS Pos Late	100009162	2550	718.574	11146967			HMDB0011206	136305136	107020784	108656824	164536800	78169824	125490944	133273496	143543456	101069120	141243024	147771648	158136736	151926864	113772088	107621952	120363168	117773184	112143152	101118960	102953640	140117616	113411040	112603848	109746400	117297552	121479048	120242720	103608632	124858992	123046128
2833	1-(1-enyl-palmitoyl)-GPC (P-16:0)*	Lipid	Lysoplasmalogen	52474	LC/MS Pos Late	100002875	1547	480.345	10917802			HMDB0010407	17498672	14671486	11028934	18352824	8045063	21948440	18435868	19660084	18135258	18606802	20216900	20055320	23031724	8282268	15996023	17888148	14775277	9177793	18410594	11563273	21412376	16123842	17143716	14576618	25641562	17614840	17797132	14978617	15529537	21354804
2834	1-(1-enyl-palmitoyl)-GPE (P-16:0)*	Lipid	Lysoplasmalogen	39270	LC/MS Pos Late	100003000	1558	438.298				HMDB0011152	61295956	35049688	33051992	63535380	23974852	67686928	54792536	68243784	59058248	56228864	55841056	58429348	64705308	27770370	44450144	67418400	45981936	35122424	71950784	33994120	62263244	50360884	57082592	50339232	72006440	53398672	64764648	67248520	57815268	81119480
2818	1-(1-enyl-stearoyl)-2-arachidonoyl-GPE (P-18:0/20:4)*	Lipid	Plasmalogen	52475	LC/MS Pos Late	100008999	2550	752.559	9547058			HMDB0005779	268283344	330992640	247821408	290145984	309512064	245082224	250616688	236954240	227556752	258547504	290694560	252158848	331479680	188640256	259987408	224719408	227954224	217690064	187817520	216407648	196142960	189556464	176893184	215112176	208336512	175860288	205449136	209032928	282825184	300184192
2809	1-(1-enyl-stearoyl)-2-oleoyl-GPE (P-18:0/18:1)	Lipid	Plasmalogen	52614	LC/MS Pos Late	100008919	3100	730.574	42607457	144371-68-6		HMDB0011375	65674224	51591744	52848540	67585968	43029776	59629352	53217812	53899016	48421040	58562592	57237028	56610184	61400268	56744392	51018988	51428628	63346040	61043392	65196808	46650188	61073936	54838128	52614204	54857324	70713824	56447760	88061696	73853960	78122520	99502760
2838	1-(1-enyl-stearoyl)-GPE (P-18:0)*	Lipid	Lysoplasmalogen	39271	LC/MS Pos Late	100003001	1649	466.329					38408740	32484618	20543264	40689680	22464396	35388656	28849366	30891770	31556568	30766636	34552156	30676572	42522488	15411314	29621240	30435320	26190396	21069318	32531132	21172570	31080110	27852984	16746389	26893910	34444832	24071152	30644696	34891028	33344496	47396260
2635	1-arachidonoyl-GPC* (20:4)*	Lipid	Lysophospholipid	34061	LC/MS Neg	100001551	6074	618.341	24779476		C05208	HMDB0010395	2793052	3463675	3147090	3061975	4014967	2071374	1899317	1908531	1882766	2657297	2474782	4701594	3703508	3740522	1656447	2.0178e+06	2788882	3.04801e+06	2181042	3002512	3263930	2762376	3269674	1396453	3155338	12325700	3071876	2323374	3.86562e+06	2633304
2686	1-arachidonoyl-GPE (20:4n6)*	Lipid	Lysophospholipid	35186	LC/MS Neg	100001571	5874	500.278	42607465			HMDB0011517	16806160	19123556	14187896	17266060	13719587	15401098	9955947	14699268	15627435	20500774	21297908	21418396	18314160	11675303	12027568	11768461	15674844	10314363	13763449	13562113	23936124	10830555	18241382	11725089	18791712	52573328	13136743	15236588	18562616	20368600
2731	1-arachidonoyl-GPI* (20:4)*	Lipid	Lysophospholipid	34214	LC/MS Neg	100001654	5482	619.289	121596217			HMDB0061690	19447742	19850676	14749524	23756214	18706228	15819304	12039209	16213255	12956616	24949918	20277406	25913720	21152106	18643712	11796288	13193718	19302826	11124511	14951500	17408232	20504156	11906023	18297102	13310999	21352122	63796832	20594422	13642313	18624706	21438720
391	1-carboxyethylisoleucine	Amino Acid	Leucine, Isoleucine and Valine Metabolism	62558	LC/MS Neg	100020427	2628	202.108					1328781	940433	731035	1252518	564314	3133376	1730071	2356480	2868372	1825822	3768526	2969597	2760761	1084246	2606017	2.79277e+06	1365978	1650821	2258773	2132821	3998208	3323381	2389926	3621167	3045531	2673737	1131031	2134589	983572	1828791
340	1-carboxyethylleucine	Amino Acid	Leucine, Isoleucine and Valine Metabolism	62559	LC/MS Neg	100020425	2663	202.108					1741548	1171602	726872	1538389	730480	4113970	2723089	2.81533e+06	2.85198e+06	2570138	3986362	3108628	3348887	1.03644e+06	2825487	3150831	1.55116e+06	1567497	2628169	1870322	4470816	3368744	2250608	3.64208e+06	3.39999e+06	2576361	1057504	2733627	1057359	2466032
146	1-carboxyethylphenylalanine	Amino Acid	Phenylalanine Metabolism	62566	LC/MS Neg	100020419	2844	236.093	59100900				1373985	1022896	638472	1330605	491504	2990962	2141926	2280468	2240272	1671214	2.6275e+06	2269022	2949028	904644	2259166	2287252	1368855	1322871	1.97402e+06	1686433	3282820	2650327	1728535	3205300	2614468	2268518	896121	2408298	950700	2155540
164	1-carboxyethyltyrosine	Amino Acid	Tyrosine Metabolism	62564	LC/MS Neg	100020421	1846	252.088					696597	562522	351789	721810	292394	1501954	961884	1120398	1195848	909283	1454301	1241747	1558137	516401	1221577	1278197	770569	782248	1145625	921116	1795318	1530739	997510	1.66134e+06	1.43992e+06	1228356	532787	1221704	563595	1191878
420	1-carboxyethylvaline	Amino Acid	Leucine, Isoleucine and Valine Metabolism	62562	LC/MS Neg	100020423	2008	188.093					2600924	1943155	1323719	2653905	1251438	5682136	4099175	4402228	4428089	3626364	5417733	4768182	5030538	2030563	4993187	5281423	2870747	3032608	4151327	3864660	6678263	5706747	3753498	6307561	5603380	4433921	1870196	4048306	1964450	4201315
2649	1-lignoceroyl-GPC (24:0)	Lipid	Lysophospholipid	49617	LC/MS Pos Late	100002873	1907	608.465	24779481	325171-59-3		HMDB0010405	2170750	2412169	1151309	2394846	900403	2184196	1695237	2129348	1866684	1644470	2508070	2.03842e+06	2594673	1210997	1526386	2705030	1644839	1885519	1564443	1128442	2226130	2801874	2146464	1370912	2.07178e+06	1599878	1170767	1.94285e+06	1308853	2705057
2616	1-linoleoyl-GPC (18:2)	Lipid	Lysophospholipid	34419	LC/MS Pos Late	100001395	1465	520.34	11988421		C04100	HMDB0010386	8495136	5761956	4903016	7244702	3688486	9814192	7035126	8830665	7904544	9331324	8518570	9241939	9055079	4484730	6248186	9714924	6066022	6062391	9250556	5801586	9916474	9242243	8710194	6767578	10479571	14060744	8144307	6876845	7447211	9665453
2673	1-linoleoyl-GPE (18:2)*	Lipid	Lysophospholipid	36600	LC/MS Pos Late	100001570	1482	478.293	52925130			HMDB0011507	2884771	1.65622e+06	1.52356e+06	2273353	1195374	2927362	1903407	3078598	2383429	3076428	2606808	2522746	2671126	1.43193e+06	1.92258e+06	3307292	1915799	2046527	3620959	1792079	3147099	2862196	2864650	2356066	3466613	2830817	2940743	2992636	2625866	3742917
2715	1-linoleoyl-GPG (18:2)*	Lipid	Lysophospholipid	54885	LC/MS Neg	100009227	5516	507.273					219412	473366	341718	156396	176756	136863	194284	108251			150851	567048	216835	767566		362462	417246	302329	211672		519431	233209	728016	172259	363630	1986547	834572	313532	919846	481048
2725	1-linoleoyl-GPI* (18:2)*	Lipid	Lysophospholipid	36594	LC/MS Neg	100001778	5494	595.289	11124828				1257000	371140	474822	720862	500035	958581	622129	1004008	875146	2178714	1325653	1975828	731927	683971	444923	959095	1177061		1422808	903441	2618151	729777	1703945	837227	1.92317e+06	5675492	1329119	1187299	858058	1867368
91	1-methyl-4-imidazoleacetate	Amino Acid	Histidine Metabolism	32350	LC/MS Pos Early	100001208	2064	141.066	75810	2625-49-2	C05828	HMDB0002820	800434	851930	789912	1278061	765645	1107014	1110735	1161818	788464	1078916	817546	1052086	1204608	990228	941831	1296038	1075499	963882	1053416	1092137	1201397	1375956	1118981	1230082	1310943	993529	803145	870107	786632	904017
92	1-methyl-5-imidazoleacetate	Amino Acid	Histidine Metabolism	62946	LC/MS Pos Early	100002910	1989	141.066	6451814	4200-48-0		HMDB04988	3172433	2803715	2323339	3359048	2507791	3862592	3202760	3.7189e+06	2536104	3325869	3041821	3266714	3.04864e+06	2446536	2975942	3267016	2890891	2775175	3705242	2943229	3337713	3386526	2929174	3707208	3.49052e+06	3199752	2399568	2257927	1742931	2399414
562	1-methylguanidine	Amino Acid	Guanidino and Acetamido Metabolism	48114	LC/MS Pos Early	100000715	2149	74.0713	10111	22661-87-6	C02294	HMDB0001522	124269	148991	129136	194104	127446	167573	212210	166141	160020	167390	218065	221540	280747	122080	156353	232847	205447	191874	244012	153708	323027	255877	261630	225596	235710	181888	168496	198786	177758	217668
71	1-methylhistidine	Amino Acid	Histidine Metabolism	30460	LC/MS Pos Early	100001051	2755	170.092	92105	332-80-9	C01152	HMDB0000001	20195622	13382951	12782952	16592662	12019998	23894368	16339657	20475448	18184712	15423295	20006084	18679752	19663524	13358611	20637044	23555470	11825728	17463928	24696090	17444824	23195216	23179642	16808588	24631878	22989012	18935568	17649956	12919667	11448914	16570920
2266	1-myristoyl-2-arachidonoyl-GPC (14:0/20:4)*	Lipid	Phosphatidylcholine (PC)	53195	LC/MS Pos Late	100009139	1950	754.538	24778634			HMDB0007883	77833464	84139336	83228240	82942112	72368400	94547136	82419176	101049824	78092840	98564232	95908032	101294184	103615616	57152796	97800440	88811168	61685880	64111040	74994384	74891648	77771408	76851288	87855496	67444792	79607496	68022896	49015076	64284956	61196816	76202720
2262	1-myristoyl-2-palmitoyl-GPC (14:0/16:0)	Lipid	Phosphatidylcholine (PC)	19258	LC/MS Pos Late	100000672	2250	706.538	129657	69525-80-0		HMDB0007869	627439744	553385728	579783488	725485504	555555712	720529600	610199680	720701056	632902144	776239104	740235584	771370560	701490752	464747808	622015552	678649856	569221120	548132928	588997376	571202304	674057280	658932288	617066368	628188288	630334080	616130688	508389472	578050112	522018816	642126592
2447	1-oleoyl-2-arachidonoyl-GPE (18:1/20:4)*	Lipid	Phosphatidylethanolamine (PE)	55041	LC/MS Pos Late	100009219	2200	766.538	348281223			HMDB0009069	178197968	194715408	212019872	167413168	180925664	193295264	199206464	217980832	205402176	216835360	234309440	218461248	186506224	190683008	206494176	216152144	174168944	204906256	192769280	200760832	203262496	210327552	231001568	191623264	171700864	173330720	165023680	267272176	180756912	206327472
2561	1-oleoyl-2-arachidonoyl-GPI (18:1/20:4)*	Lipid	Phosphatidylinositol (PI)	54994	LC/MS Pos Late	100010951	2568	902.575					24176276	13948831	23417506	25402318	21762220	23809276	25740434	24722362	20036920	27362420	21951096	27232682	25232326	19438264	14338061	22306102	18874798	21377160	18098844	19640440	19966674	26664164	24961070	19804848	22630800	21993414	17351248	17575786	17910588	16385399
2358	1-oleoyl-2-docosahexaenoyl-GPC (18:1/22:6)*	Lipid	Phosphatidylcholine (PC)	52697	LC/MS Pos Late	100009130	2100	832.585	24778955			HMDB0008123	236738560	290689024	265546032	241424816	244858864	260429520	262593152	279557888	245009840	212027920	241689328	284472448	234275504	215443408	302694912	301519808	231372976	278401856	253569312	285847680	219009024	217082944	203159840	214489200	273391680	237255008	194558784	191656080	185536016	203669984
2451	1-oleoyl-2-docosahexaenoyl-GPE (18:1/22:6)*	Lipid	Phosphatidylethanolamine (PE)	53209	LC/MS Pos Late	100009220	2119	790.538	52922113			HMDB0009078	98759808	116006368	117775800	86503848	119516696	115781024	109308416	103886008	103550568	111814080	118686776	107790752	90167624	113014864	122612424	113879744	96233552	111009704	97843424	115386032	100188584	104972136	107063672	105195384	96355680	101556112	98533568	95439360	85126664	103590744
2348	1-oleoyl-2-linoleoyl-GPC (18:1/18:2)*	Lipid	Phosphatidylcholine (PC)	52453	LC/MS Pos Late	100008981	2250	784.585	24778939			HMDB0008105	94518072	88485888	77450592	104421344	64263372	93350928	99799072	115300152	99437488	85337824	91531584	108883320	83744312	114966072	102622568	135009888	103852872	145546288	135828432	99826664	111223984	123265200	129772776	110118992	146667008	130591992	159513056	115253184	132118536	137026064
2444	1-oleoyl-2-linoleoyl-GPE (18:1/18:2)*	Lipid	Phosphatidylethanolamine (PE)	52687	LC/MS Pos Late	100009078	2270	742.538	9546753			HMDB0005349	27027632	15245350	20121922	25839404	15151407	26479104	25280872	29780230	28671906	22592896	20101922	28020990	21991724	27116074	20208136	30616464	23610326	29304702	35213968	19852818	36776632	36069072	40444380	28541612	34773328	21860288	38364616	37157692	30305408	31867840
2613	1-oleoyl-GPC (18:1)	Lipid	Lysophospholipid	48258	LC/MS Pos Late	100001272	1540	522.355	16081932	19420-56-5	C03916	HMDB0002815	157069344	138772768	112792648	163392432	90652504	212928672	158799312	177493440	178376880	144470416	185264832	183726032	176725888	86053112	150164752	200221376	145852032	123977456	204017072	119527888	192211424	171486032	172564416	149403952	217382400	166103600	175211856	184068560	166332448	220232592
2671	1-oleoyl-GPE (18:1)	Lipid	Lysophospholipid	35628	LC/MS Pos Late	100001569	1554	480.308	9547071	89576-29-4		HMDB0011506	61319752	49187328	39876000	52275484	34258696	69524968	53441356	66652928	62262456	62059860	62489208	63514104	63673504	29532218	50385024	72163488	47506140	46841256	72757736	42333236	70707968	64692360	69664040	54704592	74080160	54825324	63726872	73284896	57966032	84658320
2713	1-oleoyl-GPG (18:1)*	Lipid	Lysophospholipid	45968	LC/MS Neg	100005716	5610	509.288					3337924	3261376	2599711	3.71299e+06	2.07088e+06	2044103	1.93407e+06	1626108	1306399	2244042	2.09528e+06	3942515	3157094	4544839	2053048	2742622	3.87244e+06	3242245	2670423	3369846	3848269	2989566	4621166	1508138	3761591	14457837	6.7599e+06	3.87703e+06	4776931	5884894
2723	1-oleoyl-GPI (18:1)	Lipid	Lysophospholipid	36602	LC/MS Neg	100001777	5599	597.304	86289645			HMDB0061693	17759556	10681333	9108346	16772962	9096078	15609671	9831632	17013032	15644963	22459920	23004020	21008968	12256697	10507418	12477879	17381756	15980125	11389604	20635156	15406146	25238562	11515175	19111124	16150889	23353186	61634328	14063119	18632192	11664249	23244668
2703	1-oleoyl-GPS (18:1)	Lipid	Lysophospholipid	19260	LC/MS Neg	100000630	5607	522.284	85036846	326589-90-6		HMDB0061694	3.78e+06	4228114	2606632	3426379	4244576	2465741	1684325	2385140	3250973	3691315	3.44997e+06	3829453	3112241	3242127	2377673	2522213	3238394	2552940	3491633	3232345	4977077	2.07428e+06	4.07159e+06	2439148	4908617	13336814	4109440	4291349	3381539	5216884
2308	1-palmitoleoyl-2-oleoyl-GPC (16:1/18:1)*	Lipid	Phosphatidylcholine (PC)	52458	LC/MS Pos Late	100008983	2155	758.569					259427264	191925536	163356224	200396032	164859296	261381696	225691712	326408192	256510656	272038944	264206640	269933472	177057488	166834304	264754880	306308192	205168432	239548112	302087552	257320720	288053152	230563488	288926944	324460864	266498144	269395968	264960800	236294016	195563856	278665696
2420	1-palmitoleoyl-2-oleoyl-GPE (16:1/18:1)*	Lipid	Phosphatidylethanolamine (PE)	52469	LC/MS Pos Late	100008995	2325	716.523	52924899			HMDB0009056	23267544		14124787	4401498	2898825	18204660	11591699	13151764	22675204		23560508	19601310			8430194	28939864	9645009		40913736	6.44425e+06	28847956	24754212	44035848	36179520	22309524	7662988	18444740		13287541	13380546
2602	1-palmitoleoyl-GPC* (16:1)*	Lipid	Lysophospholipid	47117	LC/MS Neg	100001511	5794	568.326	24779461			HMDB0010383	12170003	7048708	5230853	9099073	6027509	10252491	5831384	8544181	9062542	12210536	11520643	7646371	8226170	6665921	6095509	7719679	7802795	4456726	10789250	8093731	14184309	7858191	11907708	8070806	12262161	36958260	8399923	9200106	9135743	12920561
2297	1-palmitoyl-2-arachidonoyl-GPC (16:0/20:4n6)	Lipid	Phosphatidylcholine (PC)	52462	LC/MS Pos Late	100008914	2200	782.569	10747814	35418-58-7	C05208	HMDB0007982	665226496	703194496	850148544	742152064	809723584	722107840	782384384	728307008	747262912	789966912	677505152	861793088	892802880	776517312	763371264	757782208	667998272	775156288	622605376	692652544	731448128	829867648	832245056	590457472	724594368	744508416	726602752	725707072	823046528	740566976
2416	1-palmitoyl-2-arachidonoyl-GPE (16:0/20:4)*	Lipid	Phosphatidylethanolamine (PE)	52464	LC/MS Pos Late	100008990	2250	740.523	9546800		C05210	HMDB0005323	104022984	86788856	111429040	95151960	83938568	103173920	110578600	135570000	113927336	126179864	112480848	116226928	103956160	88067672	104627496	115759240	81323384	104439664	111123104	94023008	109976384	109339464	119012800	99572496	94306208	90825000	74149896	111870800	96693296	92619224
2539	1-palmitoyl-2-arachidonoyl-GPI (16:0/20:4)*	Lipid	Phosphatidylinositol (PI)	52467	LC/MS Pos Late	100008993	2567	876.56				HMDB0009789	8189460	4584185	7248246	7485657	4268938	6049150	6115647	6015489	5628465	8539930	4201308	9144855	5376016	4453617	4654178	5.0311e+06	4028447	5885471	2754184	4054128	5.23782e+06	5879272	5011115	4711737	4975378	7165769	3022744	2422193	3752321	3086671
2293	1-palmitoyl-2-dihomo-linolenoyl-GPC (16:0/20:3n3 or 6)*	Lipid	Phosphatidylcholine (PC)	52454	LC/MS Pos Late	100008985	2285	784.585					370657184	325580576	363527872	380239648	307444192	373874496	392923264	394936608	344488256	324793792	336820288	425306688	388961632	374906624	377462880	454364032	370811232	408101888	359317472	376317952	386771712	400834560	449979936	340486720	397424512	382692512	403924320	374230752	386681248	420489152
2303	1-palmitoyl-2-docosahexaenoyl-GPC (16:0/22:6)	Lipid	Phosphatidylcholine (PC)	52610	LC/MS Pos Late	100008915	2055	806.569	6441886	59403-54-2		HMDB0007991	386766304	385765344	401702816	399332128	358353344	384426592	409311808	457140384	373830784	352888000	348663552	459598496	412652896	338590688	413086208	444761184	359944320	390434176	356738112	381582048	355718016	365486400	398794848	328090496	418894624	372868224	365048960	302890880	300505664	286265632
2418	1-palmitoyl-2-docosahexaenoyl-GPE (16:0/22:6)*	Lipid	Phosphatidylethanolamine (PE)	52465	LC/MS Pos Late	100008991	2160	764.523	9546799			HMDB0008946	77026640	75300240	88900424	74839952	86051120	86106752	90069152	89041904	83212080	88498664	82236864	83543992	73026880	78164344	88773048	84893464	65423248	83576992	79741192	76407224	72219840	76059552	82160848	75804648	74076448	71902584	64274836	66771924	69324624	66985172
2286	1-palmitoyl-2-linoleoyl-GPC (16:0/18:2)	Lipid	Phosphatidylcholine (PC)	42446	LC/MS Pos Late	1537	2160	758.569	5287971	40811-94-7		HMDB0007973	651703872	619266368	572528320	619223488	545881408	658741056	642030336	657490880	669138688	693745472	683446528	640587328	629368896	605715968	700028544	810276608	642776960	715711168	798932736	713536576	692491200	706643712	727926592	687680000	739026304	769742848	725876736	730054080	702069376	832373504
2410	1-palmitoyl-2-linoleoyl-GPE (16:0/18:2)	Lipid	Phosphatidylethanolamine (PE)	42449	LC/MS Pos Late	100001870	2350	716.523	9546747			HMDB0005322	63096368	26583478	30974534	40847392	22928566	59484756	41929720	73936056	57280700	27170516	57090856	48097756	42899112	41099568	52105332	76156832	48973016	54697296	86847464	62151564	74647704	61706632	69135504	74939824	65751020	68709000	55047864	61138144	43110424	76556680
2283	1-palmitoyl-2-oleoyl-GPC (16:0/18:1)	Lipid	Phosphatidylcholine (PC)	52461	LC/MS Pos Late	1539	2450	760.585	6436017	26853-31-6;26853-31-6	C13875	HMDB0007972	2898772224	2668732672	2610184960	2928801280	2435314688	2945961472	2828063488	3007744768	2864586240	2929953280	2773508096	2866665472	2936500224	2543825920	2946610176	2990958336	2520110592	2765596416	2835421184	2713210112	2885809664	2772132352	2839940864	2785732096	2833167360	2799409408	2795406336	2775293184	2562783488	2984894208
2408	1-palmitoyl-2-oleoyl-GPE (16:0/18:1)	Lipid	Phosphatidylethanolamine (PE)	19263	LC/MS Pos Late	1526	2600	718.538	5283496	26662-94-2		HMDB0005320	312376128	266834592	278964224	276269632	179407296	353972736	339941952	421622560	295028096	454595520	332128032	336359872	359906816	308257536	244446096	307829056	228870848	271423072	340793312	244657152	298950464	285884448	311785344	299182048	330760992	286525696	298872896	287196576	270111040	283615424
2519	1-palmitoyl-2-oleoyl-GPG (16:0/18:1)	Lipid	Phosphatidylglycerol (PG)	52448	LC/MS Pos Late	100000641	3206	766.559	70789105				41704456	37538616	37053660	49049244	26945224	46681196	41095056	44503404	48969800	47910032	39587908	44220400	54445100	30230632	43735544	49560832	42058724	36556532	48083792	35021628	54843784	62240892	40151448	37920524	50067048	38938008	43930728	45957992	38838700	46683320
2534	1-palmitoyl-2-oleoyl-GPI (16:0/18:1)*	Lipid	Phosphatidylinositol (PI)	52669	LC/MS Pos Late	100009066	3140	854.575	71296232			HMDB0009783	8669910	510926		3192831	617760	9525666	5553138	12928433	6143721	8634251	8938351	8577404	2452523	3290081	4831372	8860969	5838784	3933538	9776110	4470361	5732040	5313477	7.76303e+06	8381433	7156630	8238687	6.95053e+06	6633767	4906347	8045136
2499	1-palmitoyl-2-oleoyl-GPS (16:0/18:1)	Lipid	Phosphatidylserine (PS)	19261	LC/MS Pos Late	1531	2660	762.528	5283499	40290-44-6	C13880	HMDB0012357	77656032	31903060	33913688	66195536	33319416	72118184	43820400	86779232	42459808	109241792	82997824	83217504	45011696	37016804	66715724	70472272	39158552	64343916	67967776	59394660	60793668	53818516	58653640	80726048	66963984	82507520	45381920	51621592	43505712	90463616
2279	1-palmitoyl-2-palmitoleoyl-GPC (16:0/16:1)*	Lipid	Phosphatidylcholine (PC)	52470	LC/MS Pos Late	100008984	2200	732.554	6443788			HMDB0007969	748284416	489284544	521826976	634638656	445133920	687075328	577674304	900082432	634815040	740708160	784557440	792593856	512491936	469097728	626343232	703593984	574394880	609725760	743275136	650587520	785184960	682544640	673022784	726488000	705322368	694629120	633444928	573102208	544516928	710576832
2281	1-palmitoyl-2-stearoyl-GPC (16:0/18:0)	Lipid	Phosphatidylcholine (PC)	52616	LC/MS Pos Late	100008921	2750	762.601	24778686	59403-51-9	C03889	HMDB0007970	676211456	541416832	456649408	705225408	736048768	744851392	459789248	730009280	511034304	837925952	879658560	943901568	538174528	399463136	674694784	717165760	451561408	663720000	425574528	631481280	507435616	542655744	423472512	586991936	448777120	643710528	371819104	425950656	389994336	740194816
2407	1-palmitoyl-2-stearoyl-GPE (16:0/18:0)*	Lipid	Phosphatidylethanolamine (PE)	57388	LC/MS Pos Late	100009205	2850	720.554	5326793			HMDB08925	24588862	23969926	20148538	24303128	25152472	28190824	20929752	26157282	28875908	33587880	36680560	28114462	22778796	19519310	28386050	28361802	23942198	24282124	23316434	28952414	29079800	23100136	20604916	26020522	22484340	26970552	18384654	20469772	15980304	25295390
2600	1-palmitoyl-GPC (16:0)	Lipid	Lysophospholipid	33955	LC/MS Pos Late	100001263	1525	496.34	86554	17364-16-8	C04102	HMDB0010382	350657280	250983968	248022256	365508640	161646336	416991488	350042528	367416640	374409472	342507488	341152224	398444160	421545728	173398608	270536096	376464256	292612288	219570656	373393760	198569872	416530400	340666080	383859072	312311232	422639264	333401632	333094976	368511648	310771648	413908608
2662	1-palmitoyl-GPE (16:0)	Lipid	Lysophospholipid	35631	LC/MS Pos Late	100001567	1544	454.293	9547069	53862-35-4		HMDB0011503	36721984	23462052	24031320	32698880	19037030	43547304	31052768	50044844	39298600	38405824	38397692	38235040	37042900	17376876	31126016	45331400	23218704	24358108	49279928	25203328	40440372	32979048	42125260	33841928	41332128	29940596	27327258	41866588	30977154	42433660
2708	1-palmitoyl-GPG (16:0)*	Lipid	Lysophospholipid	45970	LC/MS Neg	100005717	5570	483.273	3300276				4.06958e+06	2832786	1688735	4600779	758181	5048445	1851295	3252958	3818856	2873590	5585466	3685844	4.1772e+06	1524122	3316457	3562545	3865686	1545625	4180736	2190539	4516046	2138083	3356951	3.68024e+06	5668201	12278975	2694883	4958048	2734201	3661452
2717	1-palmitoyl-GPI* (16:0)	Lipid	Lysophospholipid	35305	LC/MS Neg	100001655	5564	571.289	71296207			HMDB0061695	9706025	5549704	5438002	9638232	2947906	8779820	5717366	9998931	9313487	11512612	10430444	11271940	7594807	4383898	6503079	8305045	7868110	4278156	9770336	6737810	14090174	3745567	11318241	8087856	14005460	38428216	6124616	9101575	5455087	9780564
2701	1-palmitoyl-GPS (16:0)*	Lipid	Lysophospholipid	46130	LC/MS Neg	100005805	5572	496.268	9547100				664526		288445	444117		392036	188971	908139	416726	1061992	788585	853523	296270	384540	334608	505603	418567	285870	1079838	467451	1287032	371661	971914	479064	1.01654e+06	2894959	497144	859567	641918	1.00635e+06
96	1-ribosyl-imidazoleacetate*	Amino Acid	Histidine Metabolism	61868	LC/MS Pos Early	100001668	2006	259.092	440569	29605-99-0	C05131	HMDB0002331	326798	203948	318982	335315	234908	403874	239258	237026	190149	312524	229587	339755	276021	208651	327962	390427	277691	341281	320100	274315	291393	405021	313490	342923	349122	265308	208417	176949	172545	182985
2333	1-stearoyl-2-arachidonoyl-GPC (18:0/20:4)	Lipid	Phosphatidylcholine (PC)	42450	LC/MS Pos Late	100001869	2400	810.601	16219824	35418-59-8		HMDB0008048	567062272	764288896	840789248	706846720	1089006080	599506816	735384576	560149376	600964992	636442496	564228416	771881344	761481472	701380992	708194112	585464896	629429376	742549120	485855808	635673728	557610176	716641472	569883648	476793888	508889568	655058880	478406912	519429504	666090176	574315328
2438	1-stearoyl-2-arachidonoyl-GPE (18:0/20:4)	Lipid	Phosphatidylethanolamine (PE)	52447	LC/MS Pos Late	100008977	2475	768.554	5289133		C05210	HMDB0009003	664199296	669260928	678585984	646836288	794856576	609657984	604191744	630057408	636684992	732750400	697308416	672123776	594740096	594681600	657286592	621336576	551393920	684080896	516978304	633978240	606153728	693037504	589547968	578119936	510440384	614874176	448889216	590661376	569452288	558467456
2556	1-stearoyl-2-arachidonoyl-GPI (18:0/20:4)	Lipid	Phosphatidylinositol (PI)	52449	LC/MS Pos Late	100000616	3000	904.591		383907-33-3		HMDB0009815	164947040	203512000	200402688	184085168	184177104	164442288	201650512	166478960	172402112	170934368	145460800	190320304	209543776	161200048	171185152	162883744	148630160	176854912	134979824	149881840	169826304	186324528	163646016	122806592	167308432	153221392	181943440	139648480	190066320	151294656
2508	1-stearoyl-2-arachidonoyl-GPS (18:0/20:4)	Lipid	Phosphatidylserine (PS)	52235	LC/MS Pos Late	100001872	2565	812.544	24779545			HMDB0012383	32418938	36661768	37298424	35821264	36587728	33287006	35308436	32910204	27762044	45391040	42429752	45806648	39029356	34375756	37519532	33355556	32388500	34010864	25957978	34173116	42420788	40048080	33103914	33352088	36287004	35207084	24588972	30656976	29443676	33753864
2339	1-stearoyl-2-docosahexaenoyl-GPC (18:0/22:6)	Lipid	Phosphatidylcholine (PC)	52611	LC/MS Pos Late	100008916	2300	834.601	24778876	59403-52-0		HMDB0008057	149530000	201228064	185554176	156230480	257658320	146865520	167004560	148999232	141871392	128660480	129474672	166581712	153632096	143475952	178517760	155363744	137814048	180538880	118295760	178555584	113968800	121416752	108637112	130270848	116015528	136855744	97137848	96788224	107486392	110535568
2442	1-stearoyl-2-docosahexaenoyl-GPE (18:0/22:6)*	Lipid	Phosphatidylethanolamine (PE)	52466	LC/MS Pos Late	100008992	2375	792.554	9546798			HMDB0009012	271418080	227393440	221191088	247194480	300844032	254285648	211981472	257246544	212419200	263134320	257496720	244078032	197645072	171940704	260372096	223206256	180937472	250132720	189448256	235164176	174212080	186419616	160782816	241799296	171364368	234944416	135793568	167243104	150586624	179414224
2325	1-stearoyl-2-linoleoyl-GPC (18:0/18:2)*	Lipid	Phosphatidylcholine (PC)	52452	LC/MS Pos Late	100008980	2450	786.601	6441487			HMDB0008039	504223744	515819872	486345920	520575136	429268736	543321088	463080576	489063456	489118144	441518752	495054752	534936224	533425120	469125312	563485504	642951744	553787136	579645120	544076480	569304512	559870336	588364480	547608064	499916352	574857536	578757824	492107872	541256384	522542176	683557632
2429	1-stearoyl-2-linoleoyl-GPE (18:0/18:2)*	Lipid	Phosphatidylethanolamine (PE)	52446	LC/MS Pos Late	100008976	2575	744.554	9546749			HMDB0008994	141877952	81348400	101735120	148468864	73976672	131901136	112122920	147980448	160973152	128735232	138874048	160736192	114809992	114298328	121185056	176682800	129186352	156038576	180600864	126926776	154675296	153172128	182405616	138937568	180863504	176505088	172200864	188799856	163946096	204664464
2322	1-stearoyl-2-oleoyl-GPC (18:0/18:1)	Lipid	Phosphatidylcholine (PC)	52438	LC/MS Pos Late	100008904	2644	788.616	24778825	56421-10-4		HMDB0008038	2210539776	2093474944	1669780480	2346379008	1975620096	2326808832	1873342848	2266906112	2119166336	2196804864	2008274816	2311321856	1694374528	1558032256	2422591232	2399038976	1941007872	2203245312	2041670016	2132401792	1939038592	1751438592	1620323584	2193132544	1748633088	2339276544	1649612288	1860514560	1651821952	2569787648
2425	1-stearoyl-2-oleoyl-GPE (18:0/18:1)	Lipid	Phosphatidylethanolamine (PE)	42448	LC/MS Pos Late	100001856	2950	746.569	9546742			HMDB0008993	816328640	746264384	626003904	788065664	723208000	672969984	688539520	711670208	869483456	837116608	706105344	715542784	744051904	619290560	745475328	708864192	694888256	774884992	802793280	698572736	755471232	674028736	658690432	727793280	753027200	790110272	748985600	790089024	725763648	824998272
2527	1-stearoyl-2-oleoyl-GPG (18:0/18:1)	Lipid	Phosphatidylglycerol (PG)	52623	LC/MS Pos Late	100001866	3714	794.591	24779551	322647-48-3		HMDB0010604	6.10724e+06	6845003	4484735	7207706	4619096	7373709	4702382	7089435	6.09485e+06	9162047	7492055	6515787	6.66801e+06	4191142	7.06912e+06	6094134	6321432	3577367	6687829	5376107	5599824	5163502	3.61388e+06	5979457	6851211	5056895	5292040	5485433	4444992	7944382
2542	1-stearoyl-2-oleoyl-GPI (18:0/18:1)*	Lipid	Phosphatidylinositol (PI)	52726	LC/MS Pos Late	100009181	3711	882.607					16478679	5729338	6456601	7218867	5030591	20969960	15887188	22161070	20100616	11876229	23628968	14966654	9289958	7.43944e+06	14336730	16560305	20938412	8152950	20405578	10094584	15257221	10923933	20143660	13705187	21198928	14713730	14745348	22261988	10276764	15268991
2505	1-stearoyl-2-oleoyl-GPS (18:0/18:1)	Lipid	Phosphatidylserine (PS)	19265	LC/MS Pos Late	100000639	3000	790.559	9547087			HMDB0010163	540298176	611273152	472459616	614015808	502894624	491382752	485081568	488081088	538585344	619027456	516118464	612122048	568618368	419491552	539665344	446390784	477692320	528985632	477590400	514602848	505968544	462272576	441255232	499248416	538729536	537341184	442497472	519043936	446329568	586472128
2611	1-stearoyl-GPC (18:0)	Lipid	Lysophospholipid	33961	LC/MS Pos Late	100001271	1606	524.371	497300	19420-57-6		HMDB0010384	194049968	191051808	139291680	224149888	156600032	225635824	189157952	187284064	214888000	161298256	180094592	218060080	249642032	89484128	176617456	205340944	158621408	123899104	197603392	132866880	204010096	164499424	158670976	148826128	218256656	175041600	145069472	187558640	163339936	235478256
2669	1-stearoyl-GPE (18:0)	Lipid	Lysophospholipid	42398	LC/MS Pos Late	100001461	1626	482.324	9547068	69747-55-3		HMDB0011130	201670320	158653760	126377032	187105104	127581056	199846880	163148608	190705216	206194864	188008288	179725328	188218528	193580032	88711936	166333360	186480400	134077152	127844912	212380608	137977920	193474720	160389024	173222800	160658496	193943232	162063968	150941856	200858720	151673056	228376352
2711	1-stearoyl-GPG (18:0)	Lipid	Lysophospholipid	34437	LC/MS Neg	100001462	5816	511.304					680956	490454	214160	435022		505686	234263	316792	524975	485281	664272	505344	321203	349387	361746	373486	694712	129779	499467	338288	931736	238846	370748	298574	897037	1936187	468783	658283	377757	713629
2721	1-stearoyl-GPI (18:0)	Lipid	Lysophospholipid	19324	LC/MS Neg	100000656	5794	599.32	71581135;42607495	796963-93-4		HMDB0240261	97330560	100976376	72407664	114839280	47511884	78429392	66189396	95383304	88837320	92838984	111443112	103699504	102509456	64075536	89036792	103588264	92583232	55299220	103618032	96954968	156062224	38994620	111482776	78821480	138497696	369171744	83940416	112410904	82888176	149086560
2702	1-stearoyl-GPS (18:0)*	Lipid	Lysophospholipid	45966	LC/MS Pos Late	100004327	1634	526.314	74819135			HMDB0061698	3706648	4844661	3702473	5683342	2826378	4989505	4427502	4514014	4770945	5025522	4487709	6137117	5021265	2617004	4165640	3740543	4.14835e+06	3333879	4288485	3945357	6244717	4439558	4587936	4323151	5458509	5424443	3183146	6082578	4513851	7.04969e+06
1531	10-heptadecenoate (17:1n7)	Lipid	Long Chain Monounsaturated Fatty Acid	33971	LC/MS Neg	100001278	5555	267.233	5312435	29743-97-3		HMDB0060038	113897960	109801304	84388080	119748576	92405600	105790736	61986572	90743448	84256816	95714416	91343376	131112824	104575856	81313400	76298384	77468096	101520688	79212864	93722032	90867512	108641488	62424648	113460944	71002344	120910384	404085280	92601072	82711880	93805048	102511696
1540	10-nonadecenoate (19:1n9)	Lipid	Long Chain Monounsaturated Fatty Acid	33972	LC/MS Neg	100001277	5780	295.264	5312513	73033-09-7		HMDB0013622	75357888	91274520	62792176	87370664	55923596	88381384	47054376	66511004	75185128	63662840	71394352	89427352	77372760	69754928	64729344	59983908	94176392	59442408	77010688	73124344	88872592	49481192	91289960	59068320	100157216	336515968	86733184	77879520	75996152	93167024
4166	2'-deoxyadenosine 5'-monophosphate	Nucleotide	Purine Metabolism, Adenine containing	46333	LC/MS Neg	100000485	1315	330.061	12599	653-63-4	C00360	HMDB0000905	1681566	1571287	1087156	1454665	1417931	1891066	1.56922e+06	1470725	1.54526e+06	2058447	3.04135e+06	2284555	602305	743814	1614934	660506	1495481	829765	1499198	1249895	1442684	1348774	1063809	1774502	1514245	1.62207e+06	958466	890092	1094731	1153631
4261	2'-deoxycytidine	Nucleotide	Pyrimidine Metabolism, Cytidine containing	15949	LC/MS Pos Early	100000125	2193	228.098	13711	951-77-9	C00881	HMDB0000014	33158864	30733232	30261640	33294504	26703886	40231264	34313128	39759576	35461740	42829920	36550856	48727248	34916792	33138556	32462834	41485500	29619464	32544290	40083816	35290940	36679136	44709392	44874452	34058384	38175484	50244840	28835336	31935784	34178692	38192656
4259	dCMP	Nucleotide	Pyrimidine Metabolism, Cytidine containing	533	LC/MS Pos Early	298	975	308.064	13945	1032-65-1	C00239	HMDB0001202	368603	320415	233907	438375	232181	611160	369298	528928	379003	483752	648444	584725		205477	295283	351480	386846	301215	338425	357508	458550	467733	391763	461053	503928	339938	325016	384407	393482	260803
4199	2'-deoxyguanosine	Nucleotide	Purine Metabolism, Guanine containing	1411	LC/MS Neg	348	1700	266.089	135398592	961-07-9	C00330	HMDB0000085	248565	255449	192576	399991	246003	316313	141942	249433	371496	279750	902860	157646	1638042	168952	134560	239139	279573	141268	282898	218439	157610	125593	143443	242393	126355	169215	77728	193083	189107	97955
4126	2'-deoxyinosine	Nucleotide	Purine Metabolism, (Hypo)Xanthine/Inosine containing	15076	LC/MS Neg	100000135	1688	251.079	135398593	890-38-0	C05512	HMDB0000071	2505614	1713593	1603037	2774911	1.90938e+06	1932014	1859588	2306280	1657031	2240501	3294610	2635714	6248992	1856225	1.99993e+06	1813972	1726222	1578632	2394259	1932783	2069977	1462451	1624380	1769344	1720296	2696242	1.02516e+06	2269881	1652277	1723858
4234	2'-deoxyuridine	Nucleotide	Pyrimidine Metabolism, Uracil containing	52602	LC/MS Neg	536	1586	227.067	13712	951-78-0	C00526	HMDB0000012	941877	708745	426131	799651	1174730	1099583	374543	654188	343919	2.07983e+06	1123367	1550312	5255789	356172	592703	159168	400849	564337	593234	480947	391202	1071238	204055	1108063	328651	1158390	231632	339251	668534	819443
4263	2'-O-methylcytidine	Nucleotide	Pyrimidine Metabolism, Cytidine containing	57554	LC/MS Pos Early	100010895	2411	258.108	150971	2140-72-9			6903630	3003567	2831247	8136651	2416453	4624447	2951786	5530682	3354924	4629640	3973071	5469513	21188726	2361050	3452320	5297681	4778355	3179043	6936236	4281960	6352512	6359767	3699069	4187493	5446657	4710324	2239768	3414917	2399134	4032288
4222	2'-O-methyluridine	Nucleotide	Pyrimidine Metabolism, Uracil containing	57655	LC/MS Neg	100010896	1831	257.078	102212	2140-76-3			1757546	611866	602100	1800510	487207	1109887	653381	1406286	685226	1083894	895250	1282909	2097133	535117	965262	1087763	1172702	771527	1627318	1104341	1536641	1778745	902580	1129576	1210239	1146521	485555	823260	566892	927677
429	2,3-dihydroxy-2-methylbutyrate	Amino Acid	Leucine, Isoleucine and Valine Metabolism	57547	LC/MS Polar	100010869	1318	133.051	301941	14868-24-7		HMDB0029576	8.1838e+06	4786676	2458240	5413929	2264483	8516862	7263283	8466593	5585362	7.24609e+06	11735650	5988573	6281311	3728503	10717358	11345093	6949453	5700741	8841343	6540156	14528994	8990072	6499303	11142101	8811024	7196301	3029632	15149124	2601476	9144220
448	2,3-dihydroxy-5-methylthio-4-pentenoate (DMTPA)*	Amino Acid	Methionine, Cysteine, SAM and Taurine Metabolism	62805	LC/MS Neg	100020893	1156	177.023				HMDB0240388	1102700	1063546	910544	1329391	1088302	1.63372e+06	1683490	1589937	1159169	1563343	1344287	1.80424e+06	2279716	1089666	1758648	1554866	1712396	1485497	2168510	1441452	2103307	1731611	1.59511e+06	2142188	2.00585e+06	1530518	1.76057e+06	1520798	1253040	1388494
6176	2,4-di-tert-butylphenol	Xenobiotics	Chemical	64328	LC/MS Neg	100021918	5749	205.16		96-76-4			202179824	164579840	144238256	146703216	92271816	155846640	131356176	145034592	185922608	235198224	136074240	209566240	115859040	119285520	145564544	140883984	178216032	140820384	140824688	162034784	212688208	95999112	187610128	89790400	242564496	651603840	269645344	200504928	152014320	183523072
2036	2,4-dihydroxybutyrate	Lipid	Fatty Acid, Dihydroxy	62951	LC/MS Polar	100002285	1793	119.035	192742	1518-62-3		HMDB0000360	3492003	2717928	2315362	3413701	2109514	4.1755e+06	3085822	3.86557e+06	3422265	3937090	4009206	4633323	4246029	2305190	3.53862e+06	4093829	3128968	2332512	3.66615e+06	2529548	4947023	4.12042e+06	3191982	3926767	3.77045e+06	3569911	2422601	2973756	1996495	3.52423e+06
123	2-aminoadipate	Amino Acid	Lysine Metabolism	6146	LC/MS Polar	381	3500	160.061	92136	542-32-5;1118-90-7	C00956	HMDB0000510	2393208	2359351	2.04638e+06	2649885	2066209	2299798	2405898	2607555	2283564	2307078	2609704	3727637		2.00128e+06	1626380	2557826	1847335	2537070	2586256	1977623	2869854	3262415	2407276	1946751	2349353	2428729	2501920	2925416	3175555	2968520
5249	2-aminophenol sulfate	Xenobiotics	Food Component/Plant	43266	LC/MS Neg	100004322	1677	188.002	181670			HMDB0061116	61540	34496	23604	26564	25298	44547	44392	33755	21769	27041	27493	25892	40354	28609	71423	35716	30233	53505	65646	49615		32827		42143	42173	38821	24681		36050
395	2-hydroxy-3-methylvalerate	Amino Acid	Leucine, Isoleucine and Valine Metabolism	36746	LC/MS Neg	100001541	1800	131.071	164623	488-15-3		HMDB0000317		49499		80078		86494	63160			122340	115865	97390	78284	66545		85390			110643		142009	79573		128769	114544			82302
1667	2-hydroxyadipate	Lipid	Fatty Acid, Dicarboxylate	31934	LC/MS Polar	100001153	3000	161.046	193530	18294-85-4	C02360	HMDB0000321	605622	450980	532772	1010302	333064	843732	688911	1322540	1104699	961216	749850	682740	930857	608507	1376249	1576983	1047030	1115547	1633955	961701	1276277	1352369	890273	1173679	1255488	1319343	1.04835e+06	1485040	1477393	1565648
582	2-hydroxybutyrate/2-hydroxyisobutyrate	Amino Acid	Glutathione Metabolism	52281	LC/MS Polar	100008928	1258	103.04	4277439;440864		C21297,C05984	HMDB0000729,HMDB00008	4054361	2696778	2060171	3491534	2280695	4442837	3341025	4784391	3858306	5426413	6895485	5561708	4.81977e+06	2748518	3891008	4925865	3854947	3237649	4395761	3462710	6297996	5260660	3830081	5599790	4926415	4791175	3143737	4676083	2371082	4833963
1663	2-hydroxyglutarate	Lipid	Fatty Acid, Dicarboxylate	37253	LC/MS Pos Early	100002070	958	131.034	43	40951-21-1	C02630	HMDB0059655	3870593	2488747	1.79794e+06	3826102	2067064	2398698	3811207	2361603	2821362	5012715	4249503	2964568	3130642	3338367	3073864	8034120	3686446	3.54337e+06	4144769	2772470	6325183	5458863	3076526	4413585	5389149	4840238	2501042	3154649	2990856	4883678
4465	2-hydroxyhippurate (salicylurate)	Xenobiotics	Benzoate Metabolism	18281	LC/MS Neg	1869	2184	194.046	10253	487-54-7	C07588	HMDB0000840	119604	104224	89020	177097	93411	152825	150670	154835	115997	158080	133062	184007	183720	105990	129025	182677	159647	117372	123280	127616	233182	182609	130835	217822	234892	177695	121415	115345	51967	99137
2872	2-linoleoylglycerol (18:2)	Lipid	Monoacylglycerol	32506	LC/MS Neg	100000987	6250	279.233	5365676	3443-82-1		HMDB0011538		397391		193946	328195	495909	434386	263367	438365		344578		354057	355198	159422		531905	436306	170674	356369		336124	417175	417957		772095	419596		267005	234588
397	2-methylbutyrylcarnitine (C5)	Amino Acid	Leucine, Isoleucine and Valine Metabolism	45095	LC/MS Pos Early	100001509	3050	246.17	6426901	31023-25-3		HMDB0000378	13081009	4513131	7663786	10779106	9716128	5514886	16259556	5464972	8392969	13477593	3.70564e+06	13771872	8225527	8536922	6318886	28805982	19903052	7749805	6309477	9385289	20808476	22354112	12549438	9734945	9276768	18652202	18565160	12796411	7.38724e+06	10346293
399	2-methylbutyrylglycine (C5)	Amino Acid	Leucine, Isoleucine and Valine Metabolism	31928	LC/MS Neg	100001155	1884	158.082	193872	52320-67-9		HMDB0000339	411724	330556	222601	476775	278836	578599	422457	525867	478899	603445	606624	614006	594431	300460	457220	498858	379729	353199	522696	348347	673892	647841	414864	528354	485036	398079	325926	504706	315423	453546
1460	2-methylcitrate/homocitrate	Energy	TCA Cycle	52282	LC/MS Neg	100008929	575	205.035	515;439459		C01251	HMDB0003518,HMDB0000379	3147751	2529572	2.03218e+06	1530240	1058466	4844207	3127859	2889437	6.84788e+06	2449405	6856520	2509446	1921783	3.39823e+06	7804935	6666527	4063631	2692168	4151144	4826711	3571964	2803555	2958122	8.05881e+06	4425809	3221415	3173841	7881254	4611387	3441869
4351	2-O-methylascorbic acid	Cofactors and Vitamins	Ascorbate and Aldarate Metabolism	63990	LC/MS Polar	100003258	1512	189.041	54726398	17860-87-6		HMDB0240294	2073342	2009663	1629420	2191213	1777755	2932512	2027660	2404066	2184146	2208473	2301912	2585924	2654740	1628327	2468314	2798159	2060837	1549128	2206872	2098392	2452887	1943188	1859356	2790536	2318483	2116214	1871480	2270051	1086167	2429071
491	2-oxoarginine*	Amino Acid	Urea cycle; Arginine and Proline Metabolism	55072	LC/MS Pos Early	100002784	1760	174.087	558	3715-10-04	C03771	HMDB0004225	25532948	27574576	16769509	9320636	12302676	24217184	24065676	16195447	13027104	19309854	25540060	18177154	15282638	18948822	26105512	9920788	18409994	13178067	21148740	15376590	26146076	16749512	27839626	16230155	30789840	36029024	10275884	12809282	9843737	13941652
2603	2-palmitoleoyl-GPC* (16:1)*	Lipid	Lysophospholipid	47118	LC/MS Neg	100001561	5720	568.326	122164832			HMDB10383	4139004	2224140	1.93311e+06	2300509	2219378	2930868	1759074	2293858	2595817	4361361	2466391	4898502	2752849	2651197	2026069	1890518	2579163	3.10968e+06	3992219	2659896	4930225	3452934	4365152	1935572	4187658	20308964	2737089	2345701	2718017	4350671
2601	2-palmitoyl-GPC* (16:0)*	Lipid	Lysophospholipid	35253	LC/MS Pos Late	100001562	1505	496.34	15061532			HMDB0061702	29614140	37451280	30653268	32288192	42686032	33334552	30813852	27110908	23632894	35317496	31176744	56545204	48655784	33648992	24349928	27663352	21859760	34429452	24687054	26548148	32498686	68460312	34918952	19434304	38672928	32628316	30758954	25459084	36440652	40229912
2670	2-stearoyl-GPE (18:0)*	Lipid	Lysophospholipid	41220	LC/MS Neg	100003901	6350	480.31	90658453;53480667			HMDB0011129	18172714	15161223	12401037	13531317	11239283	10612023	7905664	10941914	17080478	20250040	13546463	17963140	12770753	7.75882e+06	9662390	13297492	14885520	8905650	20426438	13457739	28925418	10747906	17778042	10133414	15689979	55141640	11123786	22764260	13976517	23257072
2034	2R,3R-dihydroxybutyrate	Lipid	Fatty Acid, Dihydroxy	63109	LC/MS Polar	100002367	1543	119.035	13120901	759-06-8		HMDB0000498	3717201	3295028	2671335	3756153	2488534	4266471	3311460	3.75434e+06	3359335	4610997	4349008	4.17548e+06	4115785	2466010	3712566	3939375	3037086	2427139	3861812	2749156	4389894	3.92197e+06	3096274	3843611	3551032	3663084	2684546	3173763	2130755	3611944
2033	2S,3R-dihydroxybutyrate	Lipid	Fatty Acid, Dihydroxy	62950	LC/MS Polar	100002284	1660	119.035	10964471	5057-93-2		HMDB0002453	473036	486073	644141	517678	668637	831350	542904	661973	888555	992426	872387	862683	853636	750363	944210	991957	678928	461697	830565	616914	919449	914748	732065	671437	783244	903435	584442	626866	513439	871579
4339	3'-dephosphocoenzyme A	Cofactors and Vitamins	Pantothenate and CoA Metabolism	18289	LC/MS Neg	100000138	2013	686.142	444485	3633-59-8	C00882	HMDB0001373	61895	452732	83038	1598154		1565567	59174	1420995	620100		748841	38624	156954		223659	1529219	1183074		797916	40060	165380		579539	1012872	764021	174066	688106	1467510	109102	895336
4243	3-(3-amino-3-carboxypropyl)uridine*	Nucleotide	Pyrimidine Metabolism, Uracil containing	62924	LC/MS Neg	100001426	1369	344.11	171198	52745-94-5			212968	119846	149772	297525	113021	177540	215582	255339	109883	143390	144092	262612	333511	214947	132139	233884	177511	220462	193370	159435	259568	434598	214366	141218	236276	175156	173839	140817	118709	181033
181	3-(4-hydroxyphenyl)lactate (HPLA)	Amino Acid	Tyrosine Metabolism	32197	LC/MS Neg	240	1379	181.051	9378	6482-98-0	C03672	HMDB0000755	56281488	54898196	37665368	25716736	26048804	73180272	69855152	47446404	50074344	57042360	106858816	38776928	43897340	54769700	95663144	33708288	40484516	40795488	75117824	43759588	76867208	57544096	96647088	62018224	120397736	95086976	35078356	59880612	56999700	57597260
489	3-amino-2-piperidone	Amino Acid	Urea cycle; Arginine and Proline Metabolism	62853	LC/MS Pos Early	100020361	2065	115.087	5200225	1892-22-4		HMDB0000323	239691	107296		106774	140323	219076		97112	184797	204873	325214	201290	220903	201167		189316	172690	150792	302003	168382	381511	342006	293464	208190	288911	287893	245493	505733	389039	576938
4282	3-aminoisobutyrate	Nucleotide	Pyrimidine Metabolism, Thymine containing	1566	LC/MS Pos Early	1114	2190	104.071	64956	10569-72-9;214139-20-5	C05145	HMDB0002166	1.04009e+06	584414	885817	1929249	1.54375e+06	736012	752998	2252219		656891	1523048	2425012	584913	393797	2025533	2325528	671789	1590503	1.98051e+06	1252088	1.61544e+06	2568795	1520455	810624	1252674	1856957	1.95346e+06	2116898	1.92604e+06	1391826
4784	3-formylindole	Xenobiotics	Food Component/Plant	62863	LC/MS Pos Early	100020219	2736	146.06	10256	487-89-8	C08493	HMDB29737	1055958	1121972	799443	737919	642029	953397	1.02271e+06	931023	734336	848350	760464	950342	892328	1054658	800417	962261	770524	747439	1117907	754455	1285138	1493677	1145775	932883	1423137	1422655	658233	789406	932586	1.02785e+06
405	3-hydroxy-2-ethylpropionate	Amino Acid	Leucine, Isoleucine and Valine Metabolism	32397	LC/MS Polar	100001170	1443.3	117.056	188979	4374-62-3		HMDB0000396	985443	895781	668060	1.0408e+06	656934	1088203	1.02099e+06	984613	823855	1083380	943997	1277444	1166220	719793	787038	930848	984019	774447	880108	735364	1129813	1040920	937805	1241923	1084008	1187687	869869	880797	860649	1198550
3175	3-hydroxy-3-methylglutarate	Lipid	Mevalonate Metabolism	531	LC/MS Polar	112	2850	161.046	1662;5459993	503-49-1	C03761	HMDB0000355	55209596	74030688	71828104	82366832	97725152	61895628	77688400	80616928	65994320	68003272	70739136	94048360	101630632	121972376	95188064	104471136	58754176	85398536	137959184	87561616	125929856	153839344	90007664	88300648	96678160	103307024	82298928	81148448	76663008	82239816
1668	3-hydroxyadipate	Lipid	Fatty Acid, Dicarboxylate	62069	LC/MS Polar	100004396	3131	161.046	151913			HMDB0000345	479825	859718	379802	586828	259930	466376	836381	528585	476823	675154	1.39151e+06	1372761	742725	900118	488269	509747	571019	473660	590511	478410	851323	807166	1065029	514719	561076	628867	398024	639667	1711834	1080080
1938	3-hydroxybutyrate (BHBA)	Lipid	Ketone Bodies	542	LC/MS Polar	254	1480	103.04	441;94318;92135	625-72-9	C03197,C01089	HMDB0000011,HMDB0000357,HMDB0000442	4280822	3247803	2192458	4399967	2498255	4223915	3819284	3870578	4379411	4394284	5123301	4857662	5144856	2782450	4437906	5377652	4657286	3701193	7098863	4490425	6619214	5739768	4367099	6751476	6.76055e+06	4980207	3004822	4293523	2743966	4603504
1979	3-hydroxyhexanoate	Lipid	Fatty Acid, Monohydroxy	53230	LC/MS Neg	100006367	1725	131.071	151492	10191-24-9		HMDB0061652,HMDB0010718	166697	104915	76121	214774		203998	135010	102621	127278	237013	221360	283577	287334	133922	112107	93183	130311	108432	196853	103873	194854	212673	175205	244268	239086	214371	91783	69275		126239
4467	3-hydroxyhippurate	Xenobiotics	Benzoate Metabolism	39600	LC/MS Neg	100002122	1687	194.046	450268	1637-75-8		HMDB0006116	85197	109477	92217	106880	82472	124710	109498	101775	70350	84713	81167	99857	55427	82185	98727	108588	103648	68878	94418	80851	83216	57019	56045	132386	103931	92030	114875			20557
428	3-hydroxyisobutyrate	Amino Acid	Leucine, Isoleucine and Valine Metabolism	1549	LC/MS Polar	111	1619	103.04	11966314	2068-83-9	C01188,C06001	HMDB0000023,HMDB0000336	5341766	4579722	3132149	5771315	2848040	7462904	6071980	5425152	5684184	5262475	6938415	7881816	6492178	3820527	6735047	8606364	6201756	4676844	8419632	5184105	8351607	7688076	5530234	8238786	8326512	8.01702e+06	7.16858e+06	8086410	6491254	11191155
1985	3-hydroxylaurate	Lipid	Fatty Acid, Monohydroxy	32457	LC/MS Neg	100001112	5175	215.165	94216	53941-38-1		HMDB0000387	278364	246742	275536	465650	199372	272227	277720	235344	224832	235266	234764	391849	414433	384450	230011	219744	227527	261683	206619	173446	325483	283511	364363	229110	258426	224041	346635	219003	180675
1929	3-hydroxyoleoylcarnitine	Lipid	Fatty Acid Metabolism (Acyl Carnitine, Hydroxy)	61840	LC/MS Pos Late	100019801	1406	442.353	129637446				346764	147057	242436	273344	827916		356431	120749	163673	269825	86780	263594	180423	378927	245423	348650	286295	243096		200786	332277	435839	283226	128932	123780	226227	298640	169719	164205	199509
5213	3-indoleglyoxylic acid	Xenobiotics	Food Component/Plant	63583	LC/MS Neg	100020372	2140	188.035	73863	1477-49-2				32279	34666	32745		25114	64418			21721		34399	60575			41978					56922				63211	34646	32758	36835		32136
204	3-methoxytyrosine	Amino Acid	Tyrosine Metabolism	12017	LC/MS Pos Early	1342	2555	212.092	9307	300-48-1		HMDB0001434	515088	368908	333804	447591	245107	652565	429663	546695	508771	372049	450184	398882	521597	358556	563582	603165	354295	358234	692337	400032	617658	623285	440493	570084	673927	473039	402738	310529	285907	337464
394	3-methyl-2-oxovalerate	Amino Acid	Leucine, Isoleucine and Valine Metabolism	15676	LC/MS Neg	100000036	2064.2	129.056	440877;439286	1460-34-0;51829-07-3	C00671,C06008,C03465	HMDB0000491	185539	165332	165523	132346	147720	214468	184398	208519	195190	210114	216310	178079	215811	122756	187507	189111	133492	171636	225350	185458	231202	216246	109970	228469	203439	336274	202855	166883	143594	248157
4253	3-methylcytidine	Nucleotide	Pyrimidine Metabolism, Cytidine containing	35132	LC/MS Pos Early	100001466	2176	258.108	14237477	21028-20-6		HMDB0240577	226469	165933	207335	462553	171141	188167	183757	242284	162937	168353	286933	46215	5419874	200733	220679	175197	153404	157817	171457	125284	159906	130217	100252	157770	159313	209616	117767	174747	177990	200630
367	3-methylglutaconate	Amino Acid	Leucine, Isoleucine and Valine Metabolism	57747	LC/MS Polar	100002458	2700	99.0452	1551553	5746-90-7		HMDB0000522	5305407	4602167	3290557	4932653	1.78079e+06	6625775	4934478	7048393	6584252	5087610	7.65972e+06	6791462	4865045	4031103	7053721	13697960	7802124	5072304	8.30833e+06	5817907	8773117	6125802	8221987	7.99665e+06	7.2797e+06	5723411	4253408	17103240	4.15614e+06	10920095
72	3-methylhistidine	Amino Acid	Histidine Metabolism	15677	LC/MS Pos Early	100000042	2670	170.092	64969	368-16-1	C01152	HMDB0000479	96041232	75102784	67966968	101442296	60396020	153650800	97023488	126895984	120827464	73796848	111846792	125943664	138441728	79842024	107481480	141776336	76366888	90433816	145531344	96767072	157230080	151170560	103614784	131687248	159363776	113811344	98045504	78021320	69937176	86868592
1237	3-phosphoglycerate	Carbohydrate	Glycolysis, Gluconeogenesis, and Pyruvate Metabolism	1414	LC/MS Neg	132	583	184.986	724	80731-10-8	C00597	HMDB0000807	450771	667498	452072	327642	781772	866316	654643	657847	857767	248691	3838291	229619	4299718	736907	3532337	1348263	716595	317144	803675	1215054	606714	261115	490530	1308721	702481	511992	496955	1178864	563620	419098
481	3-sulfo-L-alanine	Amino Acid	Methionine, Cysteine, SAM and Taurine Metabolism	47089	LC/MS Polar	382	2890	167.997	72886	498-40-8	C00506	HMDB0002757	496646	545366	449992	419242	456778	342864	522348	533292	591039	476193	594665	844305	569508	798514	307446	418515	408862	770225	643777	473775	688345	847807	676883	474427	590586	314217	551010	549631	707903	745929
4237	3-ureidopropionate	Nucleotide	Pyrimidine Metabolism, Uracil containing	3155	LC/MS Pos Early	1053	875	133.061	111	462-88-4	C02642	HMDB0000026	5000255	3974858	2962709	5160795	2642815	3612134	3664471	4575113	4862297	5668658	4897191	4230136	6728054	2843183	3905742	4424369	2918347	2520721	4601660	3994671	7024238	5643186	3996009	3577009	3828098	4227093	3757101	5422377	3062290	9069454
6237	4-acetamidobenzoate	Xenobiotics	Chemical	57585	LC/MS Neg	100009413	1403	178.051	6918889	556-08-1	D03836		4857310	4566153	6.87695e+06	11429689	5149616	5898937	6188978	5495028	4235610	6698823	5026701	7446191	7860572	8242673	5353501	6.10904e+06	6716939	5166598	5334731	6368892	6025704	8410407	7.40564e+06	5553588	6.27238e+06	5646699	6.14261e+06	4236571	8491532	4.02608e+06
560	4-acetamidobutanoate	Amino Acid	Polyamine Metabolism	1558	LC/MS Pos Early	1113	1350	146.081	18189	3025-96-5	C02946	HMDB0003681	9565966	7508444	7.43282e+06	13256394	7609908	11063948	9800553	12055831	7372229	11548874	9653271	12421046	13034032	7598933	7977133	11556616	9304503	7862035	8655929	8412831	12837639	13495314	9893835	9606440	11330351	9065622	8362053	8739857	6999748	8495015
3219	4-cholesten-3-one	Lipid	Sterol	38125	LC/MS Pos Late	100002227	2520	385.346	91477	601-57-0	C00599	HMDB0000921	772622	809211	831366	774703	571404	1137085	1196892	1121788	811632	842126	555614	743279	777831	1024391	778397	1.03727e+06	934142	871859	741037	674847	859651	879539	1175754	928982	927751	658714	786586	412406	514152	482438
4522	4-ethylphenyl sulfate	Xenobiotics	Benzoate Metabolism	36099	LC/MS Neg	100001756	3580	201.023	20822574	123-07-9	C13637	HMDB0062551	35404	34156	26724	36515	38909	37661	33207	44781	40359	49909	48917	62697	34091		37738	43630	40588	34342	41556	33608	45987	32555	26301	51012	47465	141713	38464	43102		41410
563	4-guanidinobutanoate	Amino Acid	Guanidino and Acetamido Metabolism	15681	LC/MS Pos Early	100000096	2320	146.092	500	463-003;463-00-3	C01035	HMDB0003464	11568146	8572481	9867110	11077546	6033650	11971080	11584118	14127775	8799708	9366214	9455375	10298113	11087854	7578052	9316040	16244646	7631947	8067409	9075290	9774117	13577350	15555343	11973655	12507786	14220612	11721741	6.86565e+06	10397702	5843594	9385584
591	4-hydroxy-nonenal-glutathione	Amino Acid	Glutathione Metabolism	48487	LC/MS Neg	100006240	3319.2	462.192	92970719	99927-70-5		HMDB0240578	118597	84885	108010	198699	49946	212791	52283	208344		54300	37970	171242		132605	178372	205223	241888	45934	212265	279322	220069	120579	121627	140723	86992	211845	160315	117063	76919	80792
1957	4-hydroxybutyrate (GHB)	Lipid	Fatty Acid, Monohydroxy	34585	LC/MS Polar	100001507	1765	103.04	10413	502-85-2	C00989	HMDB0000710	4.03985e+06	1228835	957310	2193540	988863	5444119	2569326	3063745	3164306	4944826	7023134	2370437	3048206	1922089	4239810	3169347	2054108	2.09631e+06	5674119	4589862	4615105	3285755	3095740	5506241	4212563	3663898	1014832	7909660	1255569	2791508
51	4-hydroxyglutamate	Amino Acid	Glutamate Metabolism	40499	LC/MS Pos Early	100002544	1141	164.055	439902	2485-33-8	C03079	HMDB0001344	1300979	1680991	1174161	1543452	1803478	1225629	1586947	1634232	1144761	1397139	1374371	2415424	1193777	1499973	1197298	2038354	1305250	1.84731e+06	2294522	1311478	2116867	2310592	1.90379e+06	1507184	1795013	2002510	1.83687e+06	1991924	2.04485e+06	2225359
175	4-hydroxyphenylpyruvate	Amino Acid	Tyrosine Metabolism	1669	LC/MS Neg	1141	1690	179.035	979	156-39-8	C01179	HMDB0000707	32932096	30137844	13117534	4049369	13084132	17001776	27644924	11718087	11412898	17368722	9167684	13063003	6735295	17673572	19321972	2583256	13900141	15312561	25573950	12936181	28233312	23394594	27962166	13062632	38329456	43787696	8002731	18746396	16397966	22193888
97	4-imidazoleacetate	Amino Acid	Histidine Metabolism	32349	LC/MS Pos Early	100001207	2055	127.05	96215	645-65-8	C02835	HMDB0002024	881751	1355658	945885	975655	713372	1229981	1139402	896378	657462	921097	908289	954103	683885	822951	1064558	927034	877694	787988	1115562	1095232	954417	892562	1164087	1148219	1087419	1202518	620876	744789	703483	680456
343	4-methyl-2-oxopentanoate	Amino Acid	Leucine, Isoleucine and Valine Metabolism	22116	LC/MS Neg	100000551	2170	129.056	70	816-66-0	C00233	HMDB0000695	255561	226673	191892	192243	209127	256712	208091	305281	274607	752744	247681	236985	211260	163151	270322	228449	753541	223620	280607	1013937	306056	260456	836627	267283	937611	369607	238569	249457	235143	318978
4504	4-methylcatechol sulfate	Xenobiotics	Benzoate Metabolism	46146	LC/MS Neg	100004111	2665	203.002	54104170			HMDB0240459	127263	153317	128894	130425	149605	181868	148608	162156	125439	165279	164062	129245	131581	111652	160923	155376	132641	118601	142087	132782	144850	142009	100760	184614	206152	465981	207796	165082	65944	97759
4279	5,6-dihydrothymine	Nucleotide	Pyrimidine Metabolism, Thymine containing	1418	LC/MS Neg	158	1637.8	127.051	93556	696-04-8	C00906	HMDB0000079	147532	83165	88900	93090		76427	94419	160869	283921	204840	164921		189229	56056	284694	353504	63582		266194	441352	268825	114140	83896	171443	252842	89579	100749	450536	95347	142342
4221	5,6-dihydrouridine	Nucleotide	Pyrimidine Metabolism, Uracil containing	61833	LC/MS Neg	100001425	1119	245.078	94312	5627-05-04		HMDB0000497	2676335	1778206	1793530	2622020	1122697	2583022	2264127	2679726	2278009	2.2018e+06	2312961	2388033	7260761	1472096	1802130	1987475	2570022	1480245	3834901	1987125	3210732	4457355	1906113	2133477	2843935	2009921	1512684	1979981	1571220	1781322
136	5-aminovalerate	Amino Acid	Lysine Metabolism	18319	LC/MS Pos Early	100000454	2220	118.086	138	660-88-8	C00431	HMDB0003355	12907729	13001267	15625472	20479972	13307238	17969618	18765024	18069932	14490860	11721530	11008892	17014548	19869032	10885397	15325012	18452152	12158977	12671870	16481843	16129698	14176175	14369897	11912314	19292532	16502317	14937999	10538173	10547779	9654840	7.89195e+06
1504	5-dodecenoate (12:1n7)	Lipid	Medium Chain Fatty Acid	33968	LC/MS Neg	100001232	5224	197.155	5312378	2430-94-6		HMDB0000529	914096					1469046	1114614	2642328	1289007	1770859	703013	2247635	1590453				393425	477199	594085		1430171			667705		428941				790265
290	5-hydroxyindoleacetate	Amino Acid	Tryptophan Metabolism	437	LC/MS Neg	71	1510.2	190.051	1826	54-16-0	C05635	HMDB0000763	95986	115023	119104	156547	104410	94156	111968	133773	64159	96587	86266	186802	204627	92776		122129	82041	82762	63712	77894	66244	117712	92256	83666	133773	81226	50049
119	5-hydroxylysine	Amino Acid	Lysine Metabolism	15685	LC/MS Pos Early	100000054	2790	163.108	3032849	13204-98-3	C16741	HMDB0000450	642779	435289	489702	728011	326797	686019	616125	590099	502645	413605	460845	549566	916581	451108	579191	541420	520551	430720	576696	490507	747039	720380	433940	528978	595393	613315	381075	567464	361223	513411
4254	5-methylcytidine	Nucleotide	Pyrimidine Metabolism, Cytidine containing	22119	LC/MS Pos Early	100000763	2227	258.108	92918	2140-61-6		HMDB0000982	5366757	2889074	2906012	7090871	2678585	5141059	3123208	5736520	3776708	5188286	4150134	4474514	10866493	2100452	3495706	4853510	4771352	2811817	6569404	4284011	5425870	6426313	3377699	4960928	4389083	4652279	2501672	3645646	2503140	4058482
4388	5-methyltetrahydrofolate (5MeTHF)	Cofactors and Vitamins	Folate Metabolism	18330	LC/MS Neg	1244	1820	458.179	3729	68703-91-3;68792-52-9	C00440	HMDB0001396	71111					181053		83053	240216	56366	483977				270978	423825			65572	106373				541009				539038
556	5-methylthioadenosine (MTA)	Amino Acid	Polyamine Metabolism	1419	LC/MS Pos Early	212	2752	298.097	439176	2457-80-9	C00170	HMDB0001173	17971000	17398776	16650545	19035902	13172119	28777782	17214954	20019962	20585786	19870892	26162704	27061982	26081586	19236734	29425474	38885140	31395280	24978230	39098160	30016862	33692616	35943288	27030344	30523498	35660400	31072540	20663696	22972190	22331800	22184866
4223	5-methyluridine (ribothymidine)	Nucleotide	Pyrimidine Metabolism, Uracil containing	35136	LC/MS Neg	100001446	1778.1	257.078	445408	1463-10-1		HMDB0000884	8334228	5251584	5796212	9482466	6160653	8289945	8120716	9784898	6263719	7859995	6118973	10951038	11623477	6605461	6839841	8899095	7483365	7587923	11638964	10593085	12147079	11004441	9782049	9454833	8733588	11268638	6843558	5999645	8709993	9649871
579	5-oxoproline	Amino Acid	Glutathione Metabolism	1494	LC/MS Neg	1021	738.5	128.035	439685;7405	98-79-3	C01879,C02237	HMDB0000267	320328480	319062720	304555232	273547808	368745216	348918208	368631040	304322112	353712704	376723744	405990912	384785920	527654272	262730128	328498528	353901312	270878336	364861984	307318784	282804192	337358400	432383296	332883520	377461280	382977856	327139168	280153728	342757376	410799872	398612544
133	6-oxopiperidine-2-carboxylate	Amino Acid	Lysine Metabolism	43231	LC/MS Neg	100004499	965	142.051	3014237	34622-39-4		HMDB0061705	1254548	997944	1063307	1190769	838379	1432289	1161152	1215571	1106752	1.5405e+06	1393363	2047745	1434741	861350	1164360	1205478	1334591	1068756	1.2497e+06	1091715	1528042	1670415	1196673	1324395	1279613	1097863	1175490	1135083	898571	1326075
1246	6-phosphogluconate	Carbohydrate	Pentose Phosphate Pathway	15442	LC/MS Neg	100000341	583.9	275.017	91493	921-62-0;53411-70-4	C00345	HMDB0001316	1112945	630269	597956	657117	829385	342719	803063	812119	306488	387292	167510	510575	696332	797537	959216	2042626	821189	748941	888411	1330511	801220	625554	944188	235484	760533	1310090	816051	1223431	935708	811977
3241	7-hydroxycholesterol (alpha or beta)	Lipid	Sterol	47890	LC/MS Pos Late	100005999	1930	367.336	15571093		C15610	HMDB0006119	1051012	1.00458e+06	849791	1177849	876103	1019760	906243	1127785	692296	517431	719429	769589	688905	736120	1014271	1084486	969933	1102366	1174330	1108280	865418	778146	839594	941139	1102783	1053485	1146326	456213	506095	621413
4185	7-methylguanine	Nucleotide	Purine Metabolism, Guanine containing	35114	LC/MS Pos Early	100001456	2175	166.072	135398679	578-76-7	C02242	HMDB0000897	5594996	2896871	3270327	5943905	4213456	6665995	3020832	5128710	4828926	4401985	4882030	6124328	9561114	3006850	4449199	4116259	4606068	5.0432e+06	4908185	5824868	6944336	11344794	4179699	8413007	4383553	4254676	2165039	2766238	2530246	4122629
1473	acetyl-CoA	Lipid	Fatty Acid Metabolism	43840	LC/MS Neg	1830	1691	403.556	444493	102029-73-2	C00024	HMDB0001206	33915	55240	22427	30710		213644	51502	95242	116205		119230	38370		18693	102837	84841	33635		71070	52447	47374		67147	177749	70254	36566		54437		42605
1840	acetylcarnitine (C2)	Lipid	Fatty Acid Metabolism (Acyl Carnitine, Short Chain)	32198	LC/MS Pos Early	100000802	2282	204.123	7045767	5080-50-2	C02571	HMDB0000201	174834352	59978312	136981456	121409312	292600480	137599280	169550352	78253512	129227808	282435392	63660436	241585312	130995736	100932800	79038552	148491056	120676456	125811200	85410032	116901544	187521328	279702656	170969472	128771152	70833504	184267744	138978832	74988816	71525520	101683816
1466	acetylphosphate	Energy	Oxidative Phosphorylation	15488	LC/MS Polar	1211	4013.9	138.98	186	94249-01-1	C00227	HMDB0001494	2396838	3064091	3.87145e+06	1634041	3936304	747631	3226586	1924195		1150506	1309766	2599754	3065986	4345676	1043221	2509766	1219810	1793332	884226	1748754	726533	1435650	3.17833e+06	753901	1133145	2263235	4085367	2283681	4157189	3.71377e+06
1441	aconitate [cis or trans]	Energy	TCA Cycle	46173	LC/MS Neg	100001359	580	173.009	643757;444212		C02341,C004174	HMDB0000958,HMDB000072	25828376	30777040	31412196	49518836	33746780	3.95118e+06	34307432	22568794	1889583	22088864	3061454	40733532	39957668	26475620	1911288	15711694	32862200	24545768	19795552	14308447	24948300	37516404	26523184	2709035	23373508	29889458	33484172	3405694	30966422	46985392
4146	adenine	Nucleotide	Purine Metabolism, Adenine containing	554	LC/MS Pos Early	880	2221	136.062	190	73-24-5	C00147	HMDB0000034	127876384	89285800	85968672	113570264	87153544	135776400	94990624	115195840	109166720	141468496	111035152	135254784	125618848	53092728	70751104	90257736	90456296	66357032	121121936	102918800	128532784	161778800	80263912	114098536	107890088	96879248	73627432	76988256	117528280	94867416
4145	adenosine	Nucleotide	Purine Metabolism, Adenine containing	555	LC/MS Pos Early	798	2169	268.104	60961	58-61-7	C00212	HMDB0000050	9956906	5447618	4123883	6290272	4744319	11654143	5559438	9352895	8044011	13173231	9744776	8934914	5237500	3074594	4453671	11524967	4234267	4079754	7258899	3.82455e+06	10024512	8875857	5575972	8372308	6588932	4524711	3.74681e+06	4802864	3805289	7441363
4140	2'-AMP	Nucleotide	Purine Metabolism, Adenine containing	36815	LC/MS Neg	100001694	1497.7	346.056	94136	130-49-4	C00946	HMDB0011617	337020	603512	849741	1071270	1079338	559631	1.02228e+06	484304	458593	354314	218125	915382	935566	1591003	344989	634739	520159	1.36858e+06	448515	383908	476543	879256	1163949	360498	523311	678868	1.9911e+06	448990	1273404	1099570
4141	adenosine 3',5'-cyclic monophosphate (cAMP)	Nucleotide	Purine Metabolism, Adenine containing	2831	LC/MS Neg	207	1952.2	328.045	6076	60-92-4	C00575	HMDB0000058	346466	301265	261863	353150	266441	499557	330390	450567	398577	414353	418403	530014	211440	232666	397501	390185	284946	222736	378610	301260	409077	418959	404426	378060	341295	318048	256890	290641	236720	360213
4139	3'-AMP	Nucleotide	Purine Metabolism, Adenine containing	35142	LC/MS Neg	100001449	1245	346.056	41211	84-21-9	C01267	HMDB0003540	121166	377748	284059	255719		452215	404291	195371	353432	151087	135100	502456	158944	313356	246443	178871	709292	379226	393901	216614	295521	428239	359638	277368	231723	126615	452911	366541	318863	206428
4137	ADP	Nucleotide	Purine Metabolism, Adenine containing	3108	LC/MS Polar	208	4393	426.022	6022	20398-34-9	C00008	HMDB0001341	137668	119416	92826	136686		216688	69130	159228	208337	111867	202837	59709		113002	204216	234949	169868	89757	115330	126288	49084	118859	126661	187849	116372	122218	91905	138295	111950	68738
4138	AMP	Nucleotide	Purine Metabolism, Adenine containing	32342	LC/MS Pos Early	209	1013	348.07	6083	149022-20-8	C00020	HMDB0000045	1044009152	968814272	601118080	756268352	855841152	1532111744	877176064	958891264	1164181120	1480769024	774562752	1462815232	38008564	613518464	947515712	997521856	927192128	953380416	1374516608	1015897856	1421586816	1884683008	988520128	1324963328	1226994816	1016332160	791223552	997387840	802855488	1311009152
4144	adenylosuccinate	Nucleotide	Purine Metabolism, Adenine containing	18360	LC/MS Neg	1303	560	230.53	440122	19046-78-7	C03794	HMDB0000536	21919576	14175353	6239707	13324208	11149033	30007752	16764479	14412163	20261458	45936156	18242528	31470892	45270	7679017	18991360	18394564	18707016	14971542	31389468	18397210	41179456	53663004	18231060	28163828	30357312	24444478	13237504	23745378	13054115	30957866
1575	adrenate (22:4n6)	Lipid	Long Chain Polyunsaturated Fatty Acid (n3 and n6)	32980	LC/MS Neg	100001193	5678	331.264	5497181;5282844	2091-25-0	C16527	HMDB0002226	139496864	338337984	228282128	209436992	340317120	229334512	167504976	194595968	228849328	230056736	240842560	311726528	239964336	234647712	193533008	145307600	210855760	147187040	151332928	201555920	200640848	135067456	229653616	128633584	144787040	678659904	183464560	183599616	329438720	213665760
4113	AICA ribonucleotide	Nucleotide	Purine Metabolism, (Hypo)Xanthine/Inosine containing	38325	LC/MS Pos Early	216	797	339.07	65110	3031-94-5	C04677	HMDB0001517	502019	379685	378166	326775	141780	334150	417406	883786	279607	231886	8177521	750548		296670	651424	522789	461615	777045	557882	582181	511444	355516	693190	501561	575066	482861	564068	479665	438701	586445
29	alanine	Amino Acid	Alanine and Aspartate Metabolism	1126	LC/MS Pos Early	811	1700	90.055	5950	56-41-7	C00041	HMDB0000161	2076201344	1410494720	1356154880	2053666432	1491142272	1439727104	2370728960	1274773120	1452161152	3063980800	1363606912	1820066176	2704192768	1685612544	1506291200	1888175616	1874002560	1764976512	2044928128	1585043072	3437461760	3053830656	2146508032	1634782976	2434091008	2568713472	1848912640	2262559488	2010638464	2594134784
4133	allantoic acid	Nucleotide	Purine Metabolism, (Hypo)Xanthine/Inosine containing	33434	LC/MS Polar	218	2960	175.047	203	99-16-1	C00499	HMDB0001209	286670	259174	176296	291598	249219	397465	303481	339393	293416	359513	296293	388175	349496	276277	303064	433537	314422	202240	331910	283018	336063	395486	301707	412938	365843	310164	308738	280308	204304	295848
4132	allantoin	Nucleotide	Purine Metabolism, (Hypo)Xanthine/Inosine containing	1107	LC/MS Polar	1002	1672	157.037	204;439714;439713	97-59-6	C02350,C02348,C01551	HMDB0000462	16106291	13658050	12158036	15095803	13762097	19404236	16125849	17172648	14315515	16031542	16679954	18656576	17407046	10684808	17031184	17732404	13303927	12914134	16819694	14106605	18721424	15615818	14034495	17562376	16636986	15779600	12272661	11753362	9711305	12914537
424	alpha-hydroxyisovalerate	Amino Acid	Leucine, Isoleucine and Valine Metabolism	46537	LC/MS Polar	100001300	1052	117.056	99823	600-37-3		HMDB0000407	2246548	1608812	1253407	2211270	1400967	2829658	1989107	2934990	2273224	2954394	3593086	3112717	2712146	1552252	2300978	3573370	2225352	1750874	2580850	2053325	3808526	3388403	2259176	3486355	3261011	3081749	1659693	2262562	1087285	2363637
46	alpha-ketoglutaramate*	Amino Acid	Glutamate Metabolism	62101	LC/MS Polar	100002397	1916	144.03	48	18465-19-5	C00940	HMDB0001552	9585451	7232696	5673415	8727873	5470461	12112699	8.33625e+06	11434170	9124587	10996438	11502517	11335315	9763980	4114487	8815121	9404015	6276804	6597692	9796910	7412093	11314637	10117415	7859344	9142229	9579392	9272505	5511493	8507301	6254169	10225847
1445	alpha-ketoglutarate	Energy	TCA Cycle	528	LC/MS Polar	93	2700	145.014	51	305-72-6;328-50-7;22202-68-2	C00026	HMDB0000208	29959680	24376840	17421972	33030552	22201488	29134940	26558062	25945772	18914084	24531308	22361512	34429540	23674324	35798592	22518348	58180752	29466712	26525288	37550552	26786968	43763728	42239908	35278152	31421190	35000408	42623428	35194612	43629948	34656920	37379992
4359	alpha-tocopherol	Cofactors and Vitamins	Tocopherol Metabolism	1561	LC/MS Pos Late	1105	2522	430.378	86472	59-02-9;10191-41-0	C02477	HMDB0001893	19364988	29164844	28304256	21443478	19730610	20647032	29958752	21505912	25994004	20122164	16113730	18297708	26649012	15703229	13848435	12914050	20264102	13066156	18470230	11604856	15174975	12751282	12409351	14784245	21533178	17030296	12731561	11110231	9842177	8890054
1277	arabitol/xylitol	Carbohydrate	Pentose Metabolism	48885	LC/MS Polar	100006430	1932.4	151.061	6912;94154		C00542,C01904,C00379	HMDB0002917,HMDB0001851,HMDB0000568	2770347	1884451	1585094	2549965	1624856	4127863	2582099	3173435	3239863	2.96247e+06	3783802	2342751	3015715	1668608	3196174	3441497	1965839	1613783	3547140	2310284	3075888	2495962	2422654	3579819	3461844	2456965	1634827	2.95408e+06	1297463	2.69021e+06
1283	arabonate/xylonate	Carbohydrate	Pentose Metabolism	48255	LC/MS Polar	100006115	2700	165.041	122045;6602431		C00502,C05411	HMDB0000539	1023858	588920	795157	1097052	1615057	1684986	1037010	1061037	1107919	1089084	1148753	1510791	1339722	863395	1332388	1796721	883223	2647809	3885195	1.39418e+06	1553347	1213054	1316380	1228189	1037137	1287523	890223	1122129	1025314	1391459
1517	arachidate (20:0)	Lipid	Long Chain Saturated Fatty Acid	1118	LC/MS Neg	893	6240	311.296	10467	506-30-9	C06425	HMDB0002212	39480512	46331516	35082832	44470888	38416784	41664572	27131704	32093464	38473996	39825548	45146364	49694364	39917672	35411152	32715468	26645108	39320836	36121516	39367336	41600480	46875816	30294056	40224440	31426170	41779376	143695200	43928820	43273916	41587584	52266100
1573	arachidonate (20:4n6)	Lipid	Long Chain Polyunsaturated Fatty Acid (n3 and n6)	1110	LC/MS Neg	229	5535	303.233	444899	506-32-1	C00219	HMDB0001043	863766656	1083619456	808812416	1050114560	1092849792	1083090432	592986304	702204992	746046208	1015166976	1074880128	1225171072	961160000	745722048	789076160	662643008	817588736	600012416	659570368	752284736	896211136	458124672	1001707008	555592384	870419328	3639638528	643842496	716733184	780064384	975593024
2167	arachidonoyl ethanolamide	Lipid	Endocannabinoid	32463	LC/MS Pos Late	1488	1560	348.29	5281969	94421-68-8	C11695	HMDB0004080	746371	1323865	1112425	813391	1354897	968089	1165387	998167	1106296	1130393	1076546	1060509	1520249	861084	1197263	877773	920255	852833	807986	1020931	1019277	1106097	852266	796031	705324	685398	754467	717638	1128305	1104895
1894	arachidonoylcarnitine (C20:4)	Lipid	Fatty Acid Metabolism (Acyl Carnitine, Polyunsaturated)	57518	LC/MS Pos Late	100015837	1353	448.342	136212424			HMDB0006455	471976	61176	249940	306932	2671498		315711	151134	200958	1024440		661460	243305	374410	126487	792201	274488	947451	104438	215767	638040	1029057	275408		96637	591985	334885	227068	132060	107588
1867	arachidoylcarnitine (C20)*	Lipid	Fatty Acid Metabolism (Acyl Carnitine, Long Chain Saturated)	57513	LC/MS Pos Late	100015833	1512	456.405	53477833			HMDB0006460	348408	144112	211246	358927	835791	107668	296905	119564		452913	59935	424871	432176	520127	181136	213530	214548	461833	104572	205433	592483	1261328	277514	246278	290496	269200	270634	110105	170392	212759
522	argininate*	Amino Acid	Urea cycle; Arginine and Proline Metabolism	57461	LC/MS Pos Early	100002769	2150	176.103	160437	157-07-3		HMDB0003148	570429	337513	430033	347227	124589	615213	625570	438498	223596	383289	919125	403323	561305	830357	532849	341909	386708	301066	595977	395086	897348	689064	854508	472064	1076672	830938	275560	368702	217557	191814
483	arginine	Amino Acid	Urea cycle; Arginine and Proline Metabolism	1638	LC/MS Pos Early	231	2825	175.119	6322	1119-34-2	C00062	HMDB0000517	1590038400	1536489088	1316836864	1665030656	1185579776	2028624768	1815029888	1670329344	1600824704	1413348736	1619642880	1758029312	1989702784	1347353472	1564946432	1722391168	1572365312	1433929344	1704630912	1511595520	1816718976	1843840768	1473566848	1655280640	1700572416	1608471680	1415139840	1587494784	1215504640	1570479104
484	argininosuccinate	Amino Acid	Urea cycle; Arginine and Proline Metabolism	15497	LC/MS Pos Early	232	2745	291.13	60150382	156637-58-0	C03406	HMDB0000052	39337824	24569284	16715465	31881832	15039443	36395404	42295144	29780168	29456038	43540380	34427368	39102896	54654740	18927824	28788230	34062728	31128904	20463436	33777056	22251986	59091940	46543760	27894142	33899896	40995776	38614500	20767266	34493304	19655220	36021676
40	asparagine	Amino Acid	Alanine and Aspartate Metabolism	512	LC/MS Pos Early	917	1225	133.061	6267	70-47-3	C00152	HMDB0000168	2736982272	2420966656	2110166016	2841263360	2107663488	3167487232	2406068992	2576567808	2744281600	2811831808	2499766272	2948193280	3614650880	1863465472	2338524672	2522897664	2099316480	2338634240	2922230016	2343916288	3132263936	3188805888	2574385664	2725916160	2741717760	2791662336	2137302144	2769307136	2498451968	2976070144
36	aspartate	Amino Acid	Alanine and Aspartate Metabolism	443	LC/MS Pos Early	234	1165	134.045	5960	56-84-8	C00049	HMDB0000191	1640828800	1920488832	1616827904	1642158976	1975536256	2576501248	1886123520	2421659648	2575793664	1291828096	1514073472	2575490560	2572088064	1342408448	2002286720	1152985216	1396803072	1905787904	1847970688	1953368320	1772917888	2556560640	1922130816	1654426496	1670971904	1506836992	1531219456	1680135936	1739061504	2047678336
3100	behenoyl dihydrosphingomyelin (d18:0/22:0)*	Lipid	Dihydrosphingomyelins	57331	LC/MS Pos Late	100009026	3300	789.684	44260132			HMDB0012091	16795376	54898808	17793148	21048412	20520020	27860926	19688684	15757152	37181548	25274566	25536058	26054314	35826464	15427142	23901236	21759018	19933932	41761076	40439104	18650164	37640068	33410162	22674720	29160352	39657608	24342596	33753824	44710160	21486212	33515504
3106	behenoyl sphingomyelin (d18:1/22:0)*	Lipid	Sphingomyelins	48492	LC/MS Pos Late	100006294	3250	787.669	44260125			HMDB0012103	167011184	180242544	112432816	199315120	124208840	175955360	182019472	141722096	175787952	217733504	177257584	192205888	275862400	115861200	177802384	174067840	125483576	120384040	185905968	151566576	208768656	154478848	103467056	182695936	212198336	160074656	149442336	141224384	123628280	202608976
1868	behenoylcarnitine (C22)*	Lipid	Fatty Acid Metabolism (Acyl Carnitine, Long Chain Saturated)	57514	LC/MS Pos Late	100015832	1561	484.436	71464577			HMDB0062468				185402	230805		104419	69771				165902	140196	197991		105721	110662	129335			212842	516156	122614	100813		106216	172982	158944
4475	benzoate	Xenobiotics	Benzoate Metabolism	15778	LC/MS Neg	100000008	1750	121.029	243	65-85-0	C00180	HMDB0001870	1242347	881912	722112	820673		774256	782863	1020581	743713	718186	770047	918277	647838	642380	633953	1023636	755273	679592	1230733	754951	758211	794248	1163943	863069	819764	1067913	1147857	841112	949591	658865
4238	beta-alanine	Nucleotide	Pyrimidine Metabolism, Uracil containing	55	LC/MS Pos Early	244	1905	90.055	239	56-41-7;107-95-9	C00099	HMDB0000056	55306520	44181432	46966184	62751888	34415512	70555424	64254488	85650152	55738956	76889504	64823908	70559464	55701408	38552016	54255044	62114580	48159224	58981848	81141872	72265264	63266292	61851404	54205200	71396840	69445064	56443332	38241480	50919800	23800762	41335208
56	beta-citrylglutamate	Amino Acid	Glutamate Metabolism	54923	LC/MS Neg	100003271	530	320.062	189741	73590-26-8	C20775		50806700	65717832	79662392	21357422	24524416	153515792	58691336	103572400	50846280	99650784	143867088	84058432	73739944	48122332	121475632	168452624	102088480	61585788	45457048	108906280	107716016	43796328	44238456	92610904	105932704	94290832	10813391	68345176	56941204	55240824
4827	beta-guanidinopropanoate	Xenobiotics	Food Component/Plant	35101	LC/MS Pos Early	100001411	2145	132.077	67701	353-09-3	C03065	HMDB0013222	4767492	8168850	6679232	4496512	6976012	11749748	9052797	11352298	4972721	12090932	9414251	11012789	5220528	2014896	5527111	8410263	6458819	5658968	11551500	10158519	8064745	7054885	4967027	12993671	5498982	7755317	5455333	9960979	4663799	7.1327e+06
363	beta-hydroxyisovalerate	Amino Acid	Leucine, Isoleucine and Valine Metabolism	12129	LC/MS Polar	1442	1149.8	117.056	69362	625-08-1		HMDB0000754	2279840	1897144	1739413	2017782	1164137	2.50049e+06	2231357	2517307	2874116	3010581	3073228	3092658	2700463	1.685e+06	2070557	2942605	2016262	1634264	2254198	1778049	3215472	2948027	2410392	2440637	2577531	2371540	1817709	2848807	1567611	3051585
364	beta-hydroxyisovaleroylcarnitine	Amino Acid	Leucine, Isoleucine and Valine Metabolism	35433	LC/MS Pos Early	100001594	2584	262.165		99159-87-2			2050662	881573	1019827	1940366	1297066	638609	1705831	1038064	1242219	1.75828e+06	683445	2.01645e+06	1273956	1284818	1016020	4233770	2957663	1138177	717113	1056812	4.00938e+06	2371597	1731932	1174136	1207834	2577717	2749790	2.88739e+06	851273	1935812
7	betaine	Amino Acid	Glycine, Serine and Threonine Metabolism	3141	LC/MS Pos Early	799	1064	118.086	247	107-43-7	C00719	HMDB0000043	600364288	753408960	760098560	586767552	967988608	795961536	635667328	682316160	934636736	1168882176	738955904	1026703680	736762176	605929664	570103360	883688000	499329056	909687168	766447680	652202496	814601408	1048806528	647797184	749002752	660342656	824689216	533384832	725509184	595741888	748733248
4408	bilirubin (E,E)*	Cofactors and Vitamins	Hemoglobin and Porphyrin Metabolism	32586	LC/MS Pos Late	100001950	1045	585.271	129320511				186675	148113	82025	92430	68567	124310	162298	145211	268951	200163	214927	140887	113442		82322	72554	100640	56027		50714	56265	46632	43031	83740	150580	151576		83193		82726
4407	bilirubin	Cofactors and Vitamins	Hemoglobin and Porphyrin Metabolism	43807	LC/MS Pos Late	1090	1840	585.271	5280352	635-65-4	C00486	HMDB0000054	2231465	2335948	1517814	2164470	1434916	3073850	2371313	2339296	3600205	3.90611e+06	4630938	3656562	2882934	873103	1779721	1512280	1160383	1073745	1750945	1340090	2116512	1339128	1135007	1566315	1837812	1.93325e+06	1018340	2309818	1307660	2419255
4410	biliverdin	Cofactors and Vitamins	Hemoglobin and Porphyrin Metabolism	2137	LC/MS Pos Late	250	1016	583.255	5280353	55482-27-4;55482-27-4	C00500	HMDB0001008	176029	282203	193938	146853	204532	276074	285228	194118	297808	358841	275741	303345	251702	98399	129998	67861	195887	84970	89456	121662	157334	132516	120266	95921	150898	240136	104815	153971	144036	206511
4383	biotin	Cofactors and Vitamins	Biotin Metabolism	568	LC/MS Pos Early	251	2253	245.095	171548	58-85-5	C00120	HMDB0000030	3198957	2137479	2.03211e+06	4926932	2.04274e+06	3513674	3635660	3947084	2962241	3139674	2441034	3524868	6298348	1869117	3298208	2191787	2477500	2349315	3532365	2496154	3800772	3.73303e+06	3035520	4.03882e+06	4328786	2706453	4684760	3124831	2583906	2434267
1768	butyrylcarnitine (C4)	Lipid	Fatty Acid Metabolism (also BCAA Metabolism)	32412	LC/MS Pos Early	100001054	2860	232.154	439829	25576-40-3	C02862	HMDB0002013	54535588	9350098	44426792	13086917	82954712	59484664	37864428	16817620	45459548	160065328	21352452	115976160	28973684	15882741	13834998	17213124	13820083	30489932	27457120	40173492	37601800	145369984	49602632	31254466	14911696	60914568	31100976	9552469	37449104	27552552
261	C-glycosyltryptophan	Amino Acid	Tryptophan Metabolism	48782	LC/MS Pos Early	100006379	2700	367.15	10981970	180509-18-6		HMDB0240296	454239	446039	298082	566885	420966	568238	487134	474923	374815	461952	505333	516111	570626	435918	663840	655277	549854	360899	649867	466075	555388	700936	393143	687629	522244	499183	319355	630707	304796	618421
3224	campesterol	Lipid	Sterol	33997	LC/MS Pos Late	100001269	2873	383.367	173183	474-62-4	C01789	HMDB0002869	141185	377817		205804		226670			108163				234156		245602		173818		605176		520645			408309			278277	410494	437166	411363
58	carboxyethyl-GABA	Amino Acid	Glutamate Metabolism	40007	LC/MS Pos Early	100003260	2085	176.092	2572	4386-03-02		HMDB0002201	1.00385e+06	1512938	1451951	1239015	2098159	1760291	1.86163e+06	1695850	1894153	1656869	1779163	1788957	2738310	1284350	1990723	1384667	1317840	841147	981401	1316259	1921737	1939638	1464590	1306705	1729968	1203950	1548350	1.82643e+06	1.67504e+06	1747096
1932	carnitine	Lipid	Carnitine Metabolism	15500	LC/MS Pos Early	100000007	1978	162.113	288	461-05-2	C00487,C00308	HMDB0000062	331857984	92166992	216904080	298137984	374046592	193492912	257456272	169935552	243226896	397819072	146836928	297141952	186070528	120204432	144188992	562405120	418466976	194576272	135819280	184874480	354058336	281062080	269223232	233966048	163757552	291381504	250436048	249751504	92843192	136150448
84	carnosine	Amino Acid	Histidine Metabolism	1768	LC/MS Pos Early	249	2942	227.114	439224	305-84-0	C00386	HMDB0000033	3969191	4363621	3238914	5060247	3685540	5403168	4865060	4637842	4421905	4958107	4331059	5916112	6445499	3653030	4594605	4843439	4145018	3604398	4239776	3720925	4979677	5889829	4412258	5011756	5296359	4821927	4192376	4472522	4255075	5447606
4497	catechol sulfate	Xenobiotics	Benzoate Metabolism	35320	LC/MS Neg	100001605	1906	188.986	3083879	4918-96-1		HMDB0059724	524657	527709	470820	524407	599257	720127	547893	628450	421331	545864	589159	483917	435525	363179	642462	620584	485611	429869	524752	467479	458914	442903	301255	743902	689601	1348749	514038	207832	131761	273397
3051	ceramide (d16:1/24:1, d18:1/22:1)*	Lipid	Ceramides	57437	LC/MS Pos Late	100015727	3850	620.598					10073353	11973564	13106525	3935543	11789935	10045774	12152644	13638905	13971085	11776062	12000320	15314158	13302016	12282978	13706788	13218832	12158441	9845682	16268069	11429778	13355912	12150140	11424017	12433386	16988244	11186811	18442468	11049134	9768693	11018677
3047	ceramide (d18:1/14:0, d16:1/16:0)*	Lipid	Ceramides	57432	LC/MS Pos Late	100015735	2477	510.488					11254924	17951794	23487152	9992582	13752468	8297693	15084097	13747100	17804938	10020014	10789739	11949338	17370240	21996328	12533270	11582303	17822402	10383777	19495068	10874910	15136074	16650616	17430930	12136759	15323757	10994998	17030704	13249563	12088878	10411325
3048	ceramide (d18:1/17:0, d17:1/18:0)*	Lipid	Ceramides	57434	LC/MS Pos Late	100015737	3055	552.535					13327752	23674848	24011660	12596996	19279528	9518863	17389966	15882750	17982070	8259027	11500509	14698136	23892012	21276868	16031354	13064343	18185146	13597760	13869814	12380639	15384405	15218286	16002636	9179371	16069751	9964969	21742328	12104818	15527192	13448514
3052	ceramide (d18:2/24:1, d18:1/24:2)*	Lipid	Ceramides	57443	LC/MS Pos Late	100015744	3858	646.613					37956396	46242500	53506128	50020540	38939616	35045472	59697684	56586316	61889288	43151888	40238388	58571784	66781000	54791616	42354592	50974168	55539784	38770100	61003908	39693392	65608716	58548460	40878472	39800624	73106080	38747424	68844240	45890152	41216856	42739228
3456	chenodeoxycholate	Lipid	Primary Bile Acid Metabolism	1563	LC/MS Neg	1123	5264	391.285	10133	474-24-9;474-25-9	C02528	HMDB0000518		88353	82371		57875	82063	78672	71149	61848		84963	46845	63249				95636	49332	75103		57227	73248	91500	31755		255391		86333	46539
3192	cholesterol	Lipid	Sterol	63	LC/MS Pos Late	266	2707	369.352	6432564;11025495;5997	57-88-5	C00187	HMDB0000067	251348320	246993056	230180128	268121520	173829568	223768192	303127872	291656224	322635168	345784160	255359296	342677696	335180960	209356544	263367792	304950304	238747232	242743472	301388672	225479600	355786432	257828688	257494640	232126896	316884704	225649104	225229056	222614096	221013680	317546336
3193	cholesterol sulfate	Lipid	Sterol	35324	LC/MS Polar	100001606	681	465.304	65076	2864-50-8	C18043	HMDB00653	1379596	983172	887091	1184193	1303182	1623899	874302	1407968	1076317	1449452	1336517	1446770	895654	751050	1531883	1329763	871228	1404394	821212	1321846	947129	957839	809540	1402592	961476	1331000	804693	770842	750621	1335091
2232	choline	Lipid	Phospholipid Metabolism	15506	LC/MS Pos Early	1256	1961	104.107	305	67-48-1	C00114	HMDB0000097	613136064	725109504	584698176	645538880	620716480	674127616	864584000	696611648	530749376	612116096	565962752	784904128	959979072	823900736	647627904	721826432	628883008	578757120	617163840	560646528	753591360	790082368	794850048	642864896	744485120	643681856	741792896	828370816	795281408	925181440
2233	phosphocholine	Lipid	Phospholipid Metabolism	34396	LC/MS Pos Early	267	700	184.073	1014	72556-74-2	C00588	HMDB0001565	3781981440	3248558592	3068020224	4095549952	2853260032	4070085632	3372232960	4117790720	3745701888	4099979008	3236591360	4302405632	4645990912	2953957632	3465909504	4989074432	3878665984	3667450880	4144808704	3970969344	4830372864	4528923648	3892193280	4029540096	4322779648	3824146688	3238888960	4187671040	3710019072	4562741760
1439	citrate	Energy	TCA Cycle	1564	LC/MS Neg	1124	582	191.02	311	77-92-9	C00158	HMDB0000094	199414256	226173776	244376880	344135616	260691248	57623584	241859936	154536048	33108872	147906304	41617216	257740208	262841280	215505264	29922962	136606336	225884800	192644048	165229808	126101208	173568112	264989120	211479264	43027320	174542800	212164208	296082432	57181500	266967504	320863520
492	citrulline	Amino Acid	Urea cycle; Arginine and Proline Metabolism	2132	LC/MS Pos Early	391	1520	176.103	9750	372-75-8	C00327	HMDB0000904	61493308	48660996	44028904	62494620	45632384	83693744	51349248	68862000	68001320	57691216	67878600	72699704	75332800	42205580	60941680	64870912	44453384	50962204	66657872	52561924	73484696	76896056	55844816	62690328	57334300	58879364	43096696	41226892	39869480	49620132
593	CoA-glutathione*	Amino Acid	Glutathione Metabolism	62804	LC/MS Neg	269	1326	535.084	46873828	6477-52-7	C00920		186096	325635	253252	308906		516635	189974	646088	327484	71225	930869	86022	416955		317114	577837	400809		208366	98574	195316		336171	636554	543234	143440	136129	303002	109136	376059
4341	CoA	Cofactors and Vitamins	Pantothenate and CoA Metabolism	57837	LC/MS Neg	270	1448	766.108	87642	85-61-0;18439-24-2	C00010	HMDB0001423	305837	621599	274722	941624	35443	1747982	344544	1243262	1152273	127166	2.71974e+06	205015	1021196	81515	1095760	1651517	1275538	43569	1052861	309069	620095	80462	779961	2210213	1301373	391447	395268	1539420	302597	731271
528	creatine	Amino Acid	Creatine Metabolism	27718	LC/MS Pos Early	1221	1947	132.077	586	57-00-1	C00300	HMDB0000064	953666368	946359808	937149056	918090816	1332968576	1178114304	859587328	825927616	713235584	1198605568	851376128	941982656	776644416	601800832	1082773888	1225486848	977710976	735020544	902706176	910233024	1073955968	604476928	702131968	1105483008	838009856	692017280	756241088	912729728	785449792	741662784
530	creatine phosphate	Amino Acid	Creatine Metabolism	33951	LC/MS Polar	100000112	3831	210.029	587;9548602	922-32-7	C02305	HMDB0001511	125496	358418	304479	243935	458564		145947				189687	303660	307388			192717	229461					105719							180059
529	creatinine	Amino Acid	Creatine Metabolism	513	LC/MS Pos Early	275	2055	114.066	588	60-27-5	C00791	HMDB0000562	120980760	114589600	99591584	131515760	103732536	159651296	131025856	133161912	111157784	129727992	135918480	151959952	143428000	97090808	134239792	131669256	120694304	111828896	148416624	129577272	148366912	138390896	113239256	150910544	144716640	134312864	111008088	105867728	90667776	109975048
569	cyclic dGSH	Amino Acid	Glutathione Metabolism	63006	LC/MS Polar	100021034	2483	305.045					8495135	7079790	5927201	13379894	5044819	9700597	5040325	9839631	6520420	4568564	3560836	8209864	6136480	7196438	9136827	9858631	9138568	8211093	11226587	11050945	12040169	9367072	7883446	6119996	5114060	9236497	9953187	7620557	3017471	7408559
453	cystathionine	Amino Acid	Methionine, Cysteine, SAM and Taurine Metabolism	15705	LC/MS Pos Early	310	2270	223.075	439258	535-34-2	C02291	HMDB0000099	13001329	20642268	8493787	22695884	7745719	10655793	8290809	19244916	7672648	10272126	20161604	17935876	12730794	13488607	10734278	7274122	4473491	15146376	29225506	7770414	17817388	21144004	8535333	22329790	14028776	16452085	23443824	37102664	41676904	39509708
455	cysteine	Amino Acid	Methionine, Cysteine, SAM and Taurine Metabolism	1868	LC/MS Pos Early	800	1475	122.027	5862	52-90-4;56-89-3	C00097	HMDB0000574	217280848	265283760	207282560	83573736	348378912	109134472	389324960	136129008	419734112	335745312	391016416	213996768	460158016	185681312	103271312	149679536	81973520	392587008	107027632	74858784	156236032	407669760	238753856	188394832	253708592	154059120	129425168	252216592	421561920	410876416
468	cysteine sulfinic acid	Amino Acid	Methionine, Cysteine, SAM and Taurine Metabolism	37443	LC/MS Pos Early	100002113	597	154.017	109	207121-48-0	C00606	HMDB0000996	725259	857971	1.02258e+06	851341	1114553	1327269	837242	593401	569177	789623	473924	1669329	1627544	862511	351686	667513	395435	611497	350923	286088	735808	690468	460921	342362	455295	469769	310655	486705	1184739	1264108
573	cysteine-glutathione disulfide	Amino Acid	Glutathione Metabolism	35159	LC/MS Pos Early	100001437	2465	427.095	3080690	13081-14-6	R00900	HMDB0000656	2643820	5550801	4034483	438415	6465512	755553	8610194	1630648	5289906	5696369	5255633	2749690	7072638	2022610	591218	1004123	515500	5531055	496133	284105	1132604	5059679	3072511	1.90955e+06	3083771	1247972	1278512	1684367	7514847	7159934
576	cysteinylglycine	Amino Acid	Glutathione Metabolism	35637	LC/MS Pos Early	278	2132	179.048	439498	19246-18-5	C01419	HMDB0000078	12918403	12749737	9256337	14933606	9510142	16162750	10153532	13173096	15747598	11102651	14050910	17175244	12164985	10918712	12991217	14565147	14396080	11676312	17328080	13814997	16528750	17475768	13721702	14344396	14405903	15793537	12478940	13021335	11011062	16651316
462	cystine	Amino Acid	Methionine, Cysteine, SAM and Taurine Metabolism	56	LC/MS Pos Early	279	2000	241.031	67678	56-89-3	C00491	HMDB0000192	139963	515002	374861		1093410		1557772	65044	992545	757491	935059	128945	1335721	165132				747928				523640	253920	120235	192304			137484	1684346	778786
4250	cytidine	Nucleotide	Pyrimidine Metabolism, Cytidine containing	514	LC/MS Pos Early	827	2124	244.093	6175	65-46-3	C00475	HMDB0000089	779967488	654881664	583200192	903339712	592478848	736143168	618964608	861771200	662597952	685610112	661098048	837195456	1097079552	537767616	607823040	662347264	646352192	606118784	824784576	695300416	721864640	847012096	673423552	681163008	704820800	718750784	626197696	642680448	639465024	840117312
2234	CDP-choline	Lipid	Phospholipid Metabolism	34418	LC/MS Pos Early	1220	725	489.115	13804	33818-15-4	C00307	HMDB0001413	19551392	18145344	12035637	19437078	14369427	27378008	17638960	21572282	19656660	19946598	29331876	18001460	17935430	22363800	24084538	22698678	18546126	22467330	25492974	25569928	21643910	26452106	17996444	24949860	19604576	15533735	5950456	10905556	11094238	10074549
4246	CMP	Nucleotide	Pyrimidine Metabolism, Cytidine containing	2372	LC/MS Pos Early	282	835	324.059	6131	63-37-6	C00055	HMDB0000095	28252224	27822226	17283606	42502204	17038234	51143828	27167630	40408520	41139992	48956696	45824528	30772014	16462610	19604292	32832482	37009324	21959842	27717742	43869652	40757128	43255244	31380204	36184468	63578784	39487300	32243538	22388636	53036100	23701920	29534590
1392	cytidine 5'-monophospho-N-acetylneuraminic acid	Carbohydrate	Nucleotide Sugar	36831	LC/MS Polar	1223	3900	613.14	448209	3063-71-6	C00128	HMDB0001176	1125546	931947	870088	1076404	1070371	1115954	1142845	1248763	1275565	982387	1463064	1164943	743985	1138225	1110319	967933	897178	1172861	1186561	1077862	1037078	1135213	1131646	1164547	1100892	1031572	1.03677e+06	1144363	1071760	1226534
2239	CDP-ethanolamine	Lipid	Phospholipid Metabolism	34410	LC/MS Polar	100001407	4210	445.053	123727	72842-05-8	C00570	HMDB0001564	867709	1603765	1397407	1.01062e+06	1.32968e+06	1515275	1267117	1158550	1664709	894742	2058984	797683	1159994	1196214	1.59568e+06	1.67033e+06	1216098	1445317	1146402	1294847	830125	1001040	1264666	1160771	810862	619874	1073886	1325894	1442876	1287218
4251	cytosine	Nucleotide	Pyrimidine Metabolism, Cytidine containing	573	LC/MS Pos Early	881	2060	112.05	597	71-30-7	C00380	HMDB0000630	130512944	106884616	94456048	153674096	97367664	121315048	100865736	147096960	111461120	116577392	110525344	138006976	184252128	89374464	98245376	116151192	108673816	101596320	138771792	119899944	118870472	142572912	113400000	115020000	118876976	122347264	105474600	106698432	106095712	140689936
1931	deoxycarnitine	Lipid	Carnitine Metabolism	36747	LC/MS Pos Early	100001662	2052	146.118	22620	6249-56-5	C01181	HMDB0001161	126938920	98165320	125018768	138762384	151813264	134218592	146245088	103957520	129048560	201953952	104119728	182449600	157376464	113479064	109527072	227189952	129605088	130882464	120331720	102540592	201545760	210765856	167962304	112420376	124860368	147286560	143385536	153185520	112710976	145681360
3478	deoxycholate	Lipid	Secondary Bile Acid Metabolism	1114	LC/MS Neg	302	5294	391.285	222528;440355	83-44-3	C04483	HMDB0000626		107992	98208		102624	72366	54421	68779	67294		74037	115426	112851		128444	159350	90108	97359	69663	172318	150439	110840	94974	95838	220374		239070	173933	97754	169185
2888	diacylglycerol (14:0/18:1, 16:0/16:1) [2]*	Lipid	Diacylglycerol	54954	LC/MS Pos Late	100010935	3183	584.525					4583442	2653006	2548117	2743093	2531541	2141492	3419119	5043179	3971079	4910042	3.82238e+06	4222242	3003554	1212329	3081742	3212740	3203255	3397544	4264170	2866128	4569155	4.06922e+06	4468289	4248688	4438000	4407222	3.77708e+06	3214802	3461758	3733400
2889	diacylglycerol (16:1/18:2 [2], 16:0/18:3 [1])*	Lipid	Diacylglycerol	54966	LC/MS Pos Late	100010940	2733	608.525					1750955	898068	1066512	1054844	1075382	1413513	1601862	2780918	1309063	1503548	1319088	1647308	1143299	1289033	953178	1336744	1129052	1165705	1.55542e+06	1048859	1674654	1.55211e+06	2.05998e+06	1752512	1725854	1435015	1909581	1387636	1.70652e+06	1299228
1570	dihomolinoleate (20:2n6)	Lipid	Long Chain Polyunsaturated Fatty Acid (n3 and n6)	17805	LC/MS Neg	1231	5730	307.264	6439848	2091-39-6	C16525	HMDB0005060	234623600	329361440	196983408	264602032	218495120	344566624	154215792	225691088	284086848	232586272	277645472	296142464	237734736	207503056	267760064	204272400	294508832	188592000	296805088	291362112	305491968	175862544	359814720	232613792	318773536	1285474816	298218112	273001248	267943888	393256448
1572	dihomolinolenate (20:3n3 or 3n6)	Lipid	Long Chain Polyunsaturated Fatty Acid (n3 and n6)	35718	LC/MS Neg	100001739	5596	305.249	5280581	17046-59-2	C03242	HMDB0002925	271639968	308537664	240521648	331481760	285190432	303598432	180564144	258118912	236002224	232387648	244365312	364404192	307434432	255718272	213987504	217821360	289701504	211033136	230516896	237471808	299516928	181531552	381257664	169806784	300208064	855402816	269892736	226548048	320858304	298297920
4205	dihydroorotate	Nucleotide	Pyrimidine Metabolism, Orotate containing	601	LC/MS Polar	923	1910	157.025	648	155-54-4	C00337	HMDB03349	18769894	307386	757103	3342203	313393	11705275	4305433	16074274	11539123	55594112	10215547	23347558	4686909	1108543	2215013	25506368	10775990	10703250	16731255	6635379	51887072	36974664	17973980	5146169	19405432	20861376	4978373	10128133	2037909	51533412
1232	dihydroxyacetone phosphate (DHAP)	Carbohydrate	Glycolysis, Gluconeogenesis, and Pyruvate Metabolism	15522	LC/MS Pos Early	309	539	171.005	668	102783-56-2	C00111	HMDB0001473	39497272	30531718	29121528	35519404	28041352	44034728	33745316	41978216	32409352	35430312	28554756	27794726	32646408	30939722	45329920	40848368	35746984	25160036	40827680	38910104	37046276	32009740	32773278	39222236	35837888	32475300	27202712	33209538	31461292	26673224
498	dimethylarginine (ADMA + SDMA)	Amino Acid	Urea cycle; Arginine and Proline Metabolism	36808	LC/MS Pos Early	100001810	2850	203.15	123831;169148	102783-24-4	C21189,C03626	HMDB0003334,HMDB0001539	602534720	556583552	416362048	625994944	155502464	670023808	604783104	635311680	447517728	358660416	386039744	423108192	844431168	289229664	459763424	304858976	443555104	440582592	470732832	418497856	465575360	544956608	397578752	565795392	455728576	565923968	235889312	634637248	417370688	607506496
6	dimethylglycine	Amino Acid	Glycine, Serine and Threonine Metabolism	5086	LC/MS Pos Early	806	1104	104.071	673	1118-68-9	C03626	HMDB0000092	3692299	2501066	2.09591e+06	3756025	2433199	4019142	3300888	3386990	3686978	4292879	3831714	4340078	4604176	3107869	2942150	3237856	3009172	2715661	3661101	2494664	4654537	3965812	3.62081e+06	3438411	3423198	3.62442e+06	2831810	4366890	3570961	4804935
1657	dimethylmalonic acid	Lipid	Fatty Acid, Dicarboxylate	42978	LC/MS Polar	100004251	2702	131.035	11686	595-46-0		HMDB0002001	138941	146251	172869	118117	100042	104743	166723	126931	133104	152776	214779	153890	288867	146447	163580	223397	126930	211316	212317		156775	122130		196335	130766	182456	143172	102191		91990
1577	docosadienoate (22:2n6)	Lipid	Long Chain Polyunsaturated Fatty Acid (n3 and n6)	32415	LC/MS Neg	100001182	6034	335.296	5282807	7370-49-2	C16533	HMDB0061714	26009650	38636196	23490322	30317142	26268452	37925880	17620982	25451576	31891370	26439880	29527590	31716852	26868076	24567944	27301884	21185538	33086470	21902804	28030034	30743920	29677606	20708154	36811408	23619826	32607812	134119472	28463800	29119638	27113616	43089532
1563	docosahexaenoate (DHA; 22:6n3)	Lipid	Long Chain Polyunsaturated Fatty Acid (n3 and n6)	44675	LC/MS Neg	100000665	5525	327.233	445580	6217-54-5	C06429	HMDB0002183	184544800	237692528	184458896	236059136	227849232	216319360	122454936	151764976	147545824	170652704	147090816	244473680	172479120	170827808	159072288	129627824	188042064	151810832	151249904	175075184	169152320	89787920	206332576	122001736	212028256	855904768	163894592	126254848	129085568	161997984
1562	docosapentaenoate (DPA; 22:5n3)	Lipid	Long Chain Polyunsaturated Fatty Acid (n3 and n6)	32504	LC/MS Neg	100001181	5571	329.249	6441454	2234-74-4	C16513	HMDB0001976,HMDB0006528	238858688	391589696	284852160	314953120	394464672	295316800	183412032	216713744	226661504	260331072	237956432	348918976	250254672	258629264	244640160	180686640	267995744	220977776	195437824	259665504	231179264	141144688	291334016	164155488	272573728	1127348224	220752656	187582736	227231072	233992560
1574	docosatrienoate (22:3n6)*	Lipid	Long Chain Polyunsaturated Fatty Acid (n3 and n6)	57467	LC/MS Neg	100015762	5850	333.28	75955220				75289696	195719824	110782360	95965768	134263248	147050896	67427488	76703736	136712544	121526352	128508664	118430888	99636152	97841048	130232896	62990188	129552672	76554800	85606376	132110264	86388024	70217616	103358592	80569280	76309792	425149280	82892648	94293928	117356744	122050656
1689	dodecadienoate (12:2)*	Lipid	Fatty Acid, Dicarboxylate	62276	LC/MS Neg	100020478	5146	195.139	25480				438438	148371	166350					744250								265127								80745
3169	eicosanoylsphingosine (d20:1)*	Lipid	Sphingosines	57597	LC/MS Pos Late	100015870	1443	328.321					519440	675157	641714	518556	752948	563016	463343	594173	652217	723961	619189	713603	499277	361794	746912	568562	503351	731713	720640	686145	567735	843913	796525	532996	598035	709118	482065	912929	779768	1388115
1560	eicosapentaenoate (EPA; 20:5n3)	Lipid	Long Chain Polyunsaturated Fatty Acid (n3 and n6)	18467	LC/MS Neg	2050	5450	301.217	446284	10-2005-9;10417-94-4	C06428	HMDB0001999	47642400	41225808	36731324	56024760	38472600	47230580	26303340	32010860	29160964	37979368	32142916	53872312	37227472	38272176	31342088	33399948	39483864	33134920	36959256	35612452	44947256	20893778	48367112	25303064	57354776	288145952	35205520	28579328	27689304	36076656
1543	eicosenoate (20:1n9 or 1n11)	Lipid	Long Chain Monounsaturated Fatty Acid	33587	LC/MS Neg	100001335	5950	309.28	5282769;5282768;94159		C16526	HMDB0002231,HMDB0062436	170666640	278033600	167997168	224623280	131486448	231315936	117936304	159677120	215022144	154375152	196059232	214360400	185943360	179273520	164345904	139086176	253250048	140161904	207687024	185689984	230180288	125948840	234564624	163960176	261369728	854970624	257338912	241583792	220475744	286580128
1887	eicosenoylcarnitine (C20:1)*	Lipid	Fatty Acid Metabolism (Acyl Carnitine, Monounsaturated)	57519	LC/MS Pos Late	100015838	1484	454.389					536106	559639	296485	382479	329593	684687	403652	453395	440544	252141	544277	464305	556855	267578	410860	722149	630640	594495	487237	499406	638871	552090	672586	499542	717337	584311	557588	402537	527465	406782
4892	ergothioneine	Xenobiotics	Food Component/Plant	37459	LC/MS Pos Early	100002154	850	230.096	5351619	58511-63-0	C05570	HMDB0003045	334370	349974	201551	332047	426917	368211	412909	407763	281585	448669	326214	332186	383469	239179	226546	217800	315567	239232	321734	247207	283775	248621	212929	370266	374762	317379	215874	186086	150306	195046
1547	erucate (22:1n9)	Lipid	Long Chain Monounsaturated Fatty Acid	1552	LC/MS Neg	1087	6355.6	337.311	8216;5281116	112-86-7	C08316	HMDB0002068	33316504	51794692	30504206	41651856	23761492	44468508	20186396	28352494	39200640	29352200	33713460	39292212	32717786	30884220	26053548	23191842	39328512	25365634	35916532	29840976	37001640	22953322	37863608	27050122	45593804	146198256	42535196	41581116	38936652	52478912
4894	erythritol	Xenobiotics	Food Component/Plant	20699	LC/MS Polar	100000846	1491	167.056	222285	149-32-6	C00503	HMDB0002994	8735011	7513870	6100673	9338761	6108052	12365070	8851246	10611952	9760188	10516840	10596635	13043464	12191329	6524008	8631448	10210123	8167419	7441293	9301029	8536709	10918700	10457786	9786246	11696930	10416992	9741786	8539828	10336377	6968677	9943549
1431	erythronate*	Carbohydrate	Aminosugar Metabolism	42420	LC/MS Polar	100001320	2186	135.03	2781043	88759-55-1		HMDB0000613	435204224	339920896	302074400	401372672	262122704	506377568	398652192	459985760	378138688	437923136	482085632	480014528	389586880	308209408	396279328	494554048	356830976	346879776	434161088	329010304	466101440	511317760	437667040	413153184	412377280	415522464	318839040	329181504	263954064	377212832
407	ethylmalonate	Amino Acid	Leucine, Isoleucine and Valine Metabolism	15765	LC/MS Polar	2054	2785	131.035	11756	601-75-2		HMDB0000622	19148764	7793804	6427712	13139333	6449821	14376624	11017100	15946322	15381557	21420784	20280800	15991271	12228180	7573298	9229396	12538955	8894619	9894182	15718631	8371294	19148948	33155284	10794796	15441291	12080201	16006894	9260703	13202411	9062609	20342706
4332	FAD	Cofactors and Vitamins	Riboflavin Metabolism	2134	LC/MS Neg	327	2425	784.15	643975	146-14-5;84366-81-4	C00016	HMDB0001248	1149545	1141390	902446	1219093	1035388	1.45946e+06	1215218	1217550	1218293	1085490	1211052	1464192	1376504	1056798	1287984	1503199	1228191	1217765	1392442	1109535	1309005	1573924	1318533	1236134	1309843	1328099	1133926	1313802	1058984	1459323
4333	FMN	Cofactors and Vitamins	Riboflavin Metabolism	15797	LC/MS Neg	100000251	2390	455.097	643976	130-40-5	C00061	HMDB0001520	95324	73770	64675	100523	60494	115179	94857	90325	89574	120319	93365	125186	141978	54948	84274	86274	78959	58481	107427	92601	106345	105696	81466	87135	87771	81913	55871	56632	71998	90772
1346	fructose	Carbohydrate	Fructose, Mannose and Galactose Metabolism	577	LC/MS Polar	878	2065	179.056	2723872	57-48-7	C00095	HMDB0000660	15768596	15973296	16073936	20800528	13516722	11273851	15879601	14909111	10061741	12444508	11308023	24369136	24007026	15153136	13045163	18463408	12684478	12101482	11638916	12601945	14313499	11705504	19004722	10271517	13666636	19466120	23355376	24113628	17283044	30183868
1230	Isobar: hexose diphosphates	Carbohydrate	Glycolysis, Gluconeogenesis, and Pyruvate Metabolism	46896	LC/MS Neg	100002180	551	338.989	10404962;3934;90658350;124383956;4453;445557;718;82400		C05378,C00354,C01231	HMDB0003514,HMDB0001058	10164878	9963299	7850953	12444699	7425705	10474984	11517001	11613132	5084257	6924378	6235619	5901006	15802144	9513576	20081770	16505496	7891879	5409644	14471147	13066059	9449458	9029261	7498329	7037588	9174269	9871194	4918592	12349269	8026476	7.65748e+06
121	fructosyllysine	Amino Acid	Lysine Metabolism	46227	LC/MS Pos Early	100005373	2784	309.166	9839580	21291-40-7		HMDB0034879	538182	767169	563515	657945	308003	520806	585779	633286	366476	504634	482637	784722	1621428	631205	501602	967893	722163	412953	484380	441393	726765	680221	468808	416349	484314	459045	552495	678371	378510	581005
1449	fumarate	Energy	TCA Cycle	1643	LC/MS Polar	330	3084	115.004	444972	100-17-8	C00122	HMDB0000134	167139968	97306136	87348080	118998880	82906096	167892672	145593008	122001616	134607280	189348192	180123744	152118272	149869664	94055320	124157184	140020016	119157256	90161544	136734720	108535128	182752464	146558112	142617696	175722656	153245152	127851416	100928960	131449176	104557680	140000416
1372	galactonate	Carbohydrate	Fructose, Mannose and Galactose Metabolism	27719	LC/MS Polar	100001026	3085	195.051	12310779;128869	299-28-5	C15930,C00880	HMDB0000565	1428542	1931288	997608	1638809	567464	2820719	1983246	2230587	1.82483e+06	1080657	2405752	1637533	1506661	982280	2683256	1875404	1484600	1182711	3108711	1601282	2213465	1150199	1916453	1504160	1885652	1170079	1226500	3184478	1410226	2416051
1363	galactose 1-phosphate	Carbohydrate	Fructose, Mannose and Galactose Metabolism	15706	LC/MS Polar	100000300	4552	259.022	123912	19046-60-7	C00446	HMDB0000645	3516538	3.26327e+06	3690811	3177964	3.97181e+06	1053062	3539375	2991977	1140165	1943078	473758	2795296	3.26704e+06	3.83292e+06	3040516	3399148	3209444	3775419	3060937	3118714	2544860	3.34823e+06	3447518	639361	2466914	3149533	3891067	3553208	3.58423e+06	3077403
650	gamma-glutamyl-2-aminobutyrate	Peptide	Gamma-glutamyl Amino Acid	37092	LC/MS Pos Early	100001502	2380	233.113		16869-42-4			656954	603377	491989	934241	554930	629094	539141	638366	645132	762714	460715	662516	1078874	434205	524618	614564	452079	629774	643488	612497	693775	897480	702792	691600	674135	586475	584626	916883	587919	845661
640	gamma-glutamyl-alpha-lysine	Peptide	Gamma-glutamyl Amino Acid	55015	LC/MS Pos Early	100010901	2784	276.155	65254				394963	330735	324770	170895	284701	208855	819635	231407	477682	426262	354416	274883	1033332	319564	216766	276613		434417	173032	144022	287932	692433	402034	328437	467093	264340	129576	502636	459715	563280
641	gamma-glutamyl-epsilon-lysine	Peptide	Gamma-glutamyl Amino Acid	33934	LC/MS Pos Early	100001262	2725	276.155	7015685	17105-15-6		HMDB0003869	203867	193050	151272	66168	224462	119824	290667	155296	134018	272524	216354	105304	330498	128285	137934	118528		216143	93229	93013	133966	244900	125175	175437	117566	125277	111612	144791	194217	338618
632	gamma-glutamylalanine	Peptide	Gamma-glutamyl Amino Acid	37063	LC/MS Pos Early	100001843	1986	219.098	440103	5875-41-2	C03738	HMDB0029142	7490642	3811598	4195715	1469988	6893187	1186310	10356685	1.77536e+06	5752638	19133378	5270122	3139563	12111681	4455129	1919183	3.74239e+06	2209979	9286905	2150257	1391678	6502655	14554480	7.00325e+06	3216489	7582128	4823655	2778848	8249391	10527526	10351821
633	gamma-glutamylcysteine	Peptide	Gamma-glutamyl Amino Acid	1778	LC/MS Pos Early	1036	2118	251.07	123938	636-58-8	C00669	HMDB0001049	7.31028e+06	6.04347e+06	5802501	2710586	10330724	4834728	11931982	4550842	10259055	11258970	10038695	5594167	12768120	4808929	4674560	5363807	3.05988e+06	10507901	4235720	3452986	4517351	11205970	6932927	5257064	7361909	4310694	3337400	6920625	12960800	9342944
634	gamma-glutamylglutamate	Peptide	Gamma-glutamyl Amino Acid	36738	LC/MS Pos Early	331	1775	277.103	92865	1116-22-9	C05282	HMDB0011737	79614184	69624520	77735536	35596836	95357720	38901904	97919768	51558160	90105824	91750728	82335600	80804896	127700496	47190368	44897484	53933532	21791310	91402976	40497384	36839676	45953516	113220336	51070624	49860572	79014592	45137000	45816460	59629544	119095736	97066024
635	gamma-glutamylglutamine	Peptide	Gamma-glutamyl Amino Acid	2730	LC/MS Pos Early	1140	1430	276.119	150914	10148-81-9	C05283	HMDB0011738	90644632	106481320	113394424	31806988	153532400	52035908	143987072	70060248	176001280	110795440	147163680	94934064	243645840	66080536	59983712	88585968	33430442	160088192	42426928	37549552	55833688	143311808	119692424	85428168	119347952	67790352	55490572	128193840	200048128	127699120
636	gamma-glutamylglycine	Peptide	Gamma-glutamyl Amino Acid	33949	LC/MS Pos Early	100001294	1535	205.082	100099	1948-29-4		HMDB0011667	8649672	10034919	9661438	4421135	12303969	5176673	15851541	6122887	10937249	16542766	7703142	8455789	19517204	9746032	5441612	10508962	4564432	17057332	6.58334e+06	4148326	7617339	21837340	13719972	9515787	13229638	8367203	5735078	12909129	18076128	19211604
637	gamma-glutamylhistidine	Peptide	Gamma-glutamyl Amino Acid	18245	LC/MS Pos Early	1235	2740	285.119	7017195	37460-15-4		HMDB0029151	389042	362581	358291	187219	404354	330882	971699	317008	614465	626125	567211	382923	1196064	434312	355010	484860	153149	632414	328113	181212	449443	972236	633713	462508	632089	391235	205368	551126	733814	775078
638	gamma-glutamylisoleucine*	Peptide	Gamma-glutamyl Amino Acid	34456	LC/MS Pos Early	100001485	2940	261.144	22885096			HMDB0011170	1321568	1155543	1252605	888273	1273913	1860351	2038364	1599897	1883720	1825131	1755474	1847820	2864217	1675479	1507532	1.98093e+06	888289	1827811	1311400	1229364	1510977	2913858	1997791	1717377	1946981	1443842	1035071	1458512	1728889	1663485
639	gamma-glutamylleucine	Peptide	Gamma-glutamyl Amino Acid	18369	LC/MS Pos Early	1268	2991	261.144	151023	2566-39-4		HMDB0011171	1868841	1831407	1916238	1145948	2052901	2156878	3756998	2017647	3024573	2757751	2388008	2237445	5166356	2112685	1910250	2448610	992266	2639581	1555057	1383213	1909796	3949735	2623957	2356578	2722976	1758079	1205608	1982316	2560212	2776917
642	gamma-glutamylmethionine	Peptide	Gamma-glutamyl Amino Acid	44872	LC/MS Pos Early	100001313	2640	279.101	7009567	17663-87-5		HMDB0029155	4.08923e+06	3794658	3140984	1527621	3470531	2240953	8745446	3057748	4819919	5264799	4325142	3253445	10015398	3347100	2323963	3.75862e+06	1524792	5509454	1981561	1529925	3349913	8266547	4679439	3201577	5378163	2855605	1649518	5004600	6003991	6335426
643	gamma-glutamylphenylalanine	Peptide	Gamma-glutamyl Amino Acid	33422	LC/MS Pos Early	100000491	2992	295.129	111299	7432-24-8		HMDB0000594	531524	577630	517523	298305	548306	513098	982867	540121	800826	726584	520361	580544	1582924	592006	404534	613529	255501	728285	431361	236049	483737	1051399	685220	715372	709753	533257	318517	630406	686743	978049
644	gamma-glutamylthreonine	Peptide	Gamma-glutamyl Amino Acid	33364	LC/MS Pos Early	100001314	1750	249.108	76078708	5652-48-2		HMDB0029159	1362231	1424697	1651937	868924	1832906	1315716	2353146		1688844	2145893	1484693	1288445	3.04298e+06	1318671	1239696	968149	806732	1.57882e+06	786781	1094247	949871	2199059	1548315	1208019	1508913	1141954	789044	1329149	2201881	1806805
646	gamma-glutamyltyrosine	Peptide	Gamma-glutamyl Amino Acid	2734	LC/MS Pos Early	1102	2518	311.124	94340	7432-23-7		HMDB0011741	412193	354630	319997	200973	428379	222412	785585	330941	528766	592364	474035	431920	1106775	566040	324632	457971		543281	286271	149584	351649	964426	515573	426628	487031	410966	208166	355846	633712	604672
647	gamma-glutamylvaline	Peptide	Gamma-glutamyl Amino Acid	43829	LC/MS Pos Early	100001126	2700	247.129	7015683	2746-34-1		HMDB0011172	1119090	1107782	1004718	918626	1.03127e+06	1400692	2.08153e+06	1066005	1761661	1387269	1301637	1422271	2892903	1304732	1121883	1.36933e+06	863380	1346660	1104266	905764	1.31259e+06	2022334	1480910	1.37189e+06	1540587	1273796	870258	1191416	1430864	1603483
4804	gluconate	Xenobiotics	Food Component/Plant	587	LC/MS Polar	338	2922	195.051	3085666;10690	527-07-1	C00257	HMDB0000625	781113	296491	395496	438914	562337	188456	450776	630186	224738	696809	254060	427713	443181		913293	1702335	302136	259349	636457	742065	708347	436107	431463	575271	489198	527159	373438	1419034		620451
1402	glucosamine-6-phosphate	Carbohydrate	Aminosugar Metabolism	580	LC/MS Polar	290	4521.5	258.038	440997	3616-42-0	C00352	HMDB0001254	45121216	59470400	70341280	57855992	57421120	6.23964e+06	50381396	24787368	5.8892e+06	13624269	2115342	48425588	44046584	80833800	22117644	54067540	36915284	45286568	19224052	37536816	24542176	23568172	55125268	2862308	21376984	55501584	82783384	37833848	61639960	56538480
1223	glucose	Carbohydrate	Glycolysis, Gluconeogenesis, and Pyruvate Metabolism	20488	LC/MS Polar	572	2342	179.056	5793	50-99-7	C00031	HMDB0000122	89777536	67275472	71885600	102810528	54290776	21218088	64407760	67306536	11961753	29588332	13717039	87390816	95737120	67381680	47746592	78239312	57234336	57061328	57988788	65419740	66458564	60896352	70703824	22759562	54704844	88052504	72850984	72320504	53318316	102513344
1224	glucose 6-phosphate	Carbohydrate	Glycolysis, Gluconeogenesis, and Pyruvate Metabolism	31260	LC/MS Polar	291	4537	259.022	5958	103192-55-8	C00092	HMDB0001401	40833892	54838776	77356072	51789456	62650484	4767788	44667404	22430848	5829332	12642325	2174491	37956640	36543288	76809208	20010024	51480176	37764760	51412408	16160449	33768208	21865852	18592394	48622596	2414543	16689896	47641344	87194128	31652692	54444016	45631164
1406	glucuronate	Carbohydrate	Aminosugar Metabolism	15443	LC/MS Polar	100000257	3233.3	193.035	441478;94715;23677976;65041;444791	207300-70-7	C16245	HMDB0000127	436390	433325	426765	481915	403744	532480	529411	380095	407055	438217	405674	639999	571426	685480	439754	570698	415297	423210	470504	352833	524729	463414	557384	293113	439948	451958	663332	365868	503024	467226
44	glutamate	Amino Acid	Glutamate Metabolism	57	LC/MS Pos Early	561	1500	148.06	33032	56-86-0	C00025,C00217	HMDB0000148	11826407424	11709921280	10896622592	12881508352	11350576128	14946126848	12345462784	13873828864	13301420032	10822128640	12566980608	15648218112	13964047360	8937769984	12309678080	13118988288	9998623744	11083218944	12897890304	12327163904	11911405568	12869958656	11974311936	12410650624	12098043904	10692227072	10901111808	11666134016	11827363840	12970166272
54	glutamate, gamma-methyl ester	Amino Acid	Glutamate Metabolism	33487	LC/MS Pos Early	100001103	2170	162.076	68662	1499-55-4;1499-55-4		HMDB0061715	29176000	20088816	15583229	23608436	13800452	70466104	31038794	31588376	37578152	27071236	49293236	33597924	44971404	12862986	22877724	38992048	11012826	16547151	26185750	13387398	25872432	24129012	28876994	30516044	24653326	16015301	13571836	19878050	17838768	25786746
45	glutamine	Amino Acid	Glutamate Metabolism	53	LC/MS Pos Early	563	1291	147.076	5961	56-85-9	C00064	HMDB0000641	3074476800	3958156544	3897689088	4154644992	3738194688	5737310208	3438198272	4669232640	4827334144	2190235136	3958976512	4955398144	5936236032	2665513728	4315586560	4642096640	3022748928	3732329216	3979481856	3917386496	3256758272	3071318272	3622819584	4181273088	3981171712	3560873472	3649538560	4039499264	4490977792	3647262208
6450	glutamine_degradant*	Partially Characterized Molecules	Partially Characterized Molecules	46225	LC/MS Pos Early	100001540	1900	129.066		2353-44-8			7417173	6027661	6017245	9285171	6257556	7.77027e+06	7.27551e+06	9271976	6345778	6509053	6880617	7897762	7.38181e+06	5172821	7.26099e+06	8109731	6905645	7224653	8.16595e+06	7.58238e+06	6988986	7813767	5402794	8586544	8090568	7171793	5840165	5292991	4033368	4734887
1659	glutarate (C5-DC)	Lipid	Fatty Acid, Dicarboxylate	396	LC/MS Polar	339	2900	131.035	743;4418048	110-94-1	C00489	HMDB0000661	3137481	2294517	2152692	3692213	1797106	3567043	3027341	3437089	3036507	4157966	3988556	3.903e+06	3965939	2513353	3229321	4.05788e+06	2974133	2642577	3855728	2687952	4542265	4932462	3707569	3917252	3805184	3465301	2823246	4095489	3131037	4.1097e+06
567	glutathione, oxidized (GSSG)	Amino Acid	Glutathione Metabolism	27727	LC/MS Pos Early	448	2667	613.159	65359	103239-24-3	D00031,C00127	HMDB0003337	26413498	31695476	22667720	27159378	18980364	23317844	23107838	30928792	13721613	17028092	11984241	31209104	22545520	21295100	16670326	23135182	26738846	16508662	21590096	17714948	34050012	28198910	23782512	16664110	25640000	27431508	20655818	11676369	18614694	29508388
566	glutathione, reduced (GSH)	Amino Acid	Glutathione Metabolism	2127	LC/MS Pos Early	496	2000	308.091	124886	70-18-8	D00014,C00051	HMDB0000125	727775936	593856000	484687040	873019392	511564032	740371648	431966112	763938560	531402176	461304448	470953696	574105216	490879648	586863296	754316608	782382144	731903360	654576768	857212928	814187840	627493696	781849152	602201664	678866368	667045824	830966976	720420608	650474688	521049920	759742720
1243	glycerate	Carbohydrate	Glycolysis, Gluconeogenesis, and Pyruvate Metabolism	1572	LC/MS Polar	1052	2070.4	105.019	752;439194	600-19-1	C00258	HMDB0006372,HMDB0000139	8840902	8049804	4644682	8301261	6671686	9488807	8861364	8176355	6581055	5799335	10947140	12319958	10598098	10979862	8128976	8312017	7189187	8957831	7943230	5906561	8578215	8598610	8150231	9441178	6966744	6380569	14486200	11139081	13832454	14028378
2841	glycerol	Lipid	Glycerolipid Metabolism	15122	LC/MS Neg	1254	758	91.0401	753	56-81-5	C00116	HMDB0000131	2302502	2731232	1.74599e+06	2771569	1.75509e+06	3351895	2514475	3557107	2469557	2186289	2900773	3036712	4095001	2046723	2805519	2590228	2103229	1.56894e+06	3.15716e+06	2311577	2479088	3.27568e+06	2781324	3880554	3064273	2418972	2126787	2834425	2353826	2914535
2842	glycerol 3-phosphate	Lipid	Glycerolipid Metabolism	43847	LC/MS Pos Early	100000258	580	173.021	754	29849-82-9	C0093	HMDB0000126	1007169	1242555	1064622	1234048	823910	2265266	1739591	2034042	2173099	1.86757e+06	2950313	1461009	1809899	1331275	2272977	2860785	1865810	1256269	2088138	1849152	2215506	1879164	1795297	3037791	2477844	1456975	1429979	3353519	1612325	1.96461e+06
2240	glycerophosphoethanolamine	Lipid	Phospholipid Metabolism	37455	LC/MS Polar	100001620	3075	214.049	123874	33049-08-0	C01233	HMDB0000114	2255918	4269843	1613932	1660500	1386006	3584356	3919921	3060232	2333236	4243771	2.86774e+06	2497620	2848587	4360571	2287071	2792041	2260739	1581512	1812074	1.55888e+06	2572011	2208463	3.60649e+06	3406597	2763194	3182874	4347548	7.77386e+06	4711240	6559523
2847	glycerophosphoglycerol	Lipid	Glycerolipid Metabolism	48857	LC/MS Polar	100001619	2430	245.043	54575349		C03274	HMDB0240316	10955540	8889013	7199831	8876652	5035845	12607415	12167562	12163173	7579845	14887641	11719518	13640185	10580183	9759082	9351479	17945816	10516810	6804424	8675576	7516138	12539996	11267949	10227612	10252424	10191456	9103987	10136180	14952159	8627982	14011555
2242	glycerophosphoinositol*	Lipid	Phospholipid Metabolism	47155	LC/MS Polar	100001621	3850	333.059	167572	16824-65-0			7126051	5344719	4055048	5132140	4.14371e+06	10931676	6274685	5844234	5178216	8432490	10722945	11018122	4.11597e+06	8961356	3813549	5248574	6.79234e+06	4542601	6123670	5867272	5821266	8749112	7611669	9915393	8998999	7962750	6.93661e+06	8.38618e+06	8295867	6063963
2236	glycerophosphorylcholine (GPC)	Lipid	Phospholipid Metabolism	15990	LC/MS Pos Early	100000269	672	258.11	71920	28319-77-9	C00670	HMDB0000086	75441600	90393264	71325280	75200904	62602064	85432576	95884304	81227016	63001024	74707280	69163312	83956160	86491416	110601616	66865164	74158992	79663328	58899824	59649492	56352792	76467792	70803960	90282120	73653248	91699504	85155240	105190784	91940576	100001496	95208504
2241	glycerophosphoserine*	Lipid	Phospholipid Metabolism	57404	LC/MS Pos Early	100015666	577	260.053	3081457				1492836	2233459	1909797	2498555	963697	3.56174e+06	1401405	3449912	2612854	2382585	2522966	2995262	2342819	1080320	2433434	3472593	2682357	2381943	3575434	1721423	3911271	2789451	2936849	3365425	4127188	2762580	2173341	2103894	2526559	3506285
1	glycine	Amino Acid	Glycine, Serine and Threonine Metabolism	58	LC/MS Pos Early	340	1375	76.0393	750	56-40-6	C00037	HMDB0000123	541667968	579976448	495824224	568958208	477804320	612467328	655505472	559365760	562783104	587036480	469073056	634696512	811254208	508046848	570530624	681498496	509306240	667485312	728301504	496837728	715277888	877135744	674720320	684602496	721415360	631692416	488579072	714509952	661037568	815380416
3461	glycochenodeoxycholate	Lipid	Primary Bile Acid Metabolism	32346	LC/MS Neg	1628	5236.1	448.307	12544	16564-43-5	C05466	HMDB0000637	840831	1599904	1059546	876528	1028410	1627471	1320603	1153283	1190598	1713707	1410469	1603519	1320327	952248	1140987	922607	1144459	700492	673168	905237	1103530	764051	846026	1166414	1089759	1828353	1.28801e+06	1120108	752937	1082702
3454	glycocholate	Lipid	Primary Bile Acid Metabolism	18476	LC/MS Neg	342	5163	464.302	10140	475-31-0;863-57-0	C01921	HMDB0000138		121317	55022	60404	83168	122686	121732	108409	89451	170167	133864	179505	115291	49895	100151	69117	64212		48484	49575	39971		83526	108487		156476	160501	88547
3080	glycosyl ceramide (d16:1/24:1, d18:1/22:1)*	Lipid	Hexosylceramides (HCER)	57457	LC/MS Pos Late	100015730	3373	782.65					2267689	2166232	1597778	1.91761e+06	3144915	3741159	2153651	4305988	2960435	1650869	4.10814e+06	2099492	1724053	1382641	6134633	4675159	2548545	1718384	6.6351e+06	3467057	3904384	2219503	1833252	7320330	5.39159e+06	2.97455e+06	1570967	3392293	965336	3049761
3078	glycosyl ceramide (d18:1/20:0, d16:1/22:0)*	Lipid	Hexosylceramides (HCER)	57595	LC/MS Pos Late	100015882	3414	756.635					14414170	12704926	7844792	12203383	18620268	9991009	12911500	20051936	13236933	7892121	24153998	10326188	12540857	6292647	24400590	17845408	14068094	4630784	17755216	15948239	14059817	7203956	6110167	27009832	16443224	14114976	7.96515e+06	13371468	7362342	20696068
3081	glycosyl ceramide (d18:1/23:1, d17:1/24:1)*	Lipid	Hexosylceramides (HCER)	57448	LC/MS Pos Late	100015751	3667	796.666					3085815	2165069	2086284	2778143	3.47605e+06	3509269	3059289	6178878	3.18923e+06	2209560	3.73493e+06	3055745	2508186	1440424	6.31576e+06	5772457	2842417	2.04089e+06	5525196	3790852	3950978	2665418	1658679	5383086	5414560	3.30617e+06	1493473	3190794	1399989	3156297
3082	glycosyl ceramide (d18:2/24:1, d18:1/24:2)*	Lipid	Hexosylceramides (HCER)	57453	LC/MS Pos Late	100015745	3380	808.666					6373909	6476848	7643160	8743753	7013611	8314506	6389924	15432581	7485990		6317127	7619235	5689950	2713075	12398543	11447960	9600103	3000570	13192756	9509669	8919726	7633445	3370953	11410564	10381752	5642906	3221310	6788419	2362160	7.69588e+06
3064	glycosyl-N-(2-hydroxynervonoyl)-sphingosine (d18:1/24:1(2OH))*	Lipid	Hexosylceramides (HCER)	57444	LC/MS Pos Late	100015752	3839	826.677					969357	2137269	3912423	188114		1623804	2510364	8866887	3630196		526141	5055920		308843	3997407	4.01993e+06	353359	7938032	4100955	5919861	4058224	494846	15386752	4488675	7997233	731278	7013035	5686770	978582	4262462
3068	glycosyl-N-behenoyl-sphingadienine (d18:2/22:0)*	Lipid	Hexosylceramides (HCER)	57421	LC/MS Pos Late	100015625	3420	782.65					3274629	2683541	2358605	4392774	4296382	1769846	2749094	5740951	2551268	1755082	2.43712e+06	3.26002e+06	3072430	1071120	4716271	3675693	2964004	875542	2.6805e+06	3248569	2693954	2590803	864377	2.66224e+06	2.99907e+06	2801757	1310575	2039462	1.47452e+06	4232772
3057	glycosyl-N-palmitoyl-sphingosine (d18:1/16:0)	Lipid	Hexosylceramides (HCER)	53013	LC/MS Pos Late	100009272	2623	700.572					144549920	131524544	141371568	142025728	171071648	140478832	139809488	244355312	143040448	92275312	138758480	110014160	143183680	79556304	194797376	127564752	150233472	62159748	162253552	125977488	151697936	105201304	83692368	146756992	175153024	117256096	76208192	132113344	84579536	154853616
3055	glycosyl-N-stearoyl-sphinganine (d18:0/18:0)*	Lipid	Hexosylceramides (HCER)	57418	LC/MS Pos Late	100015694	3134	730.619	6321364				2526702	5887653	1866073	1498569	3931919	2.79528e+06	2200609	3756212	3443298	1409186	11059950	3929968	2438974	2183477	8580778	10358404	6732795	3254690	13059958	5174840	7392355	4095468	4581089	11398458	12861679	6587019	4965199	12892076	3934519	9773949
3058	glycosyl-N-stearoyl-sphingosine (d18:1/18:0)	Lipid	Hexosylceramides (HCER)	52234	LC/MS Pos Late	100001882	3053	728.604					18586890	14534814	9957378	15171316	26127056	12712411	13339265	26736114	11556638	9655356	29269608	13139455	15742730	6377762	33095728	21051404	14255694	5642770	17594648	19480478	14167888	7113734	6132749	33825308	17032590	16873474	8761380	14411609	8823381	24982940
818	glycylisoleucine	Peptide	Dipeptide	36659	LC/MS Neg	100001790	1820	187.109	259613	19461-38-2		HMDB0028844	68062	56198	50776	53655		120289	185348	152092	71086	46049	78902	37047	100059	40583	104192	66241	42467	42514	67003	73242	48030	75550	47421	87361	86295	40172	32276	96493	47994	66949
819	glycylleucine	Peptide	Dipeptide	34398	LC/MS Neg	100001258	1891	187.109	92843	869-19-2	C02155	HMDB0000759	382638	385013	330813	301968	164161	771136	1063937	930251	391552	244317	441386	328446	425435	210003	585159	443699	239674	253119	354564	384288	222565	359485	297650	479724	601116	282817	159328	563969	261718	380644
829	glycylvaline	Peptide	Dipeptide	18357	LC/MS Pos Early	100000487	2734	175.108	2724807	1963-21-9		HMDB0028854	581635	678749	510317	546773	279268	1193603	2091782	1679569	824005	542275	810776	502774	948491	352513	910842	928822	428095	429138	559977	587085	583079	592718	481696	955443	1113419	456889	319851	1089422	363505	599983
4500	guaiacol sulfate	Xenobiotics	Benzoate Metabolism	46111	LC/MS Neg	100004208	2344	203.002	22473			HMDB0060013	405095	312112	87076	247300	146124	398343	292054	362944	215465	216069	162952	318494	308972	308130	477806	441221	415752	346208	579919	406352	340942	345240	275808	528946	421655	394004	225294	202172	211793	171447
527	guanidinoacetate	Amino Acid	Creatine Metabolism	43802	LC/MS Pos Early	344	1937	118.061	763	352-97-6	C00581	HMDB0000128	155953280	96094880	105921576	36385040	75843736	124453216	77025472	122825840	119759432	111495760	89770200	89922768	50054600	70942136	98267384	217648944	93688208	128127016	111759312	128043216	155694032	193906576	117505288	128718624	111285768	108931024	89022144	143517392	67638688	98702376
4182	guanine	Nucleotide	Purine Metabolism, Guanine containing	32352	LC/MS Pos Early	172	2032	152.057	135398634	73-40-5	C00242	HMDB0000132	8765901	2905049	10150531	39575636	1553123	63784740	18676676	17542974	187003072	42122524	282390144	2469440	1295987072	8044387	6175140	173535760	112738384	66989396	89656968	4869535	3451052	4677029	22916184	142534272	5011787	3198380	4333636	8548463	117474472	2225078
4181	guanosine	Nucleotide	Purine Metabolism, Guanine containing	1573	LC/MS Neg	1099	1662	282.084	6802	118-00-3	C00387	HMDB0000133	7245962	8197145	7679368	21961824	12667514	4464232	4240143	6462353	9532094	5831436	20720360	2117817	88893504	6273411	3.96039e+06	16829746	12354011	5797837	9825307	3985006	3812210	2813067	3.73189e+06	5133258	2280736	4460611	1.90722e+06	5726197	10795395	2905402
1387	guanosine 5'-diphospho-fucose	Carbohydrate	Nucleotide Sugar	15903	LC/MS Neg	335	755	588.075		15839-70-0			789640	721769	827656	763358	555893	856000	913728	808398	850297	572288	755851	1159450	784586	1143896	877935	1.0332e+06	919472	1270762	819293	890816	903560	1205456	1124590	720815	1015514	897433	1105532	1149909	849525	1.00952e+06
4176	5'- GMP	Nucleotide	Purine Metabolism, Guanine containing	2849	LC/MS Pos Early	347	800	364.065	6804	5550-12-09	C00144	HMDB0001397	166105056	140028048	105143344	134222032	108574000	209510160	137863696	172559104	155174368	182138256	133718552	189560256	1955619	100247728	151984944	180896368	145991664	156097248	207899984	169620400	181206800	205926672	162455168	182547888	178122320	150016432	143702144	158970448	131091480	191371616
4356	gulonate*	Cofactors and Vitamins	Ascorbate and Aldarate Metabolism	46957	LC/MS Polar	100001586	2750	195.051	152304	20246-53-1	C00800	HMDB0003290	17670268	9343126	7838223	15879026	1371920	32167756	18862496	17549024	12873552	4280876	28670136	16432999	23903334	14447645	16651296	9176401	13087759	12419013	12398368	9576726	25238068	12282824	47624568	11787659	11800162	11379665	17818552	13106453	8656452	23697976
1561	heneicosapentaenoate (21:5n3)	Lipid	Long Chain Polyunsaturated Fatty Acid (n3 and n6)	57658	LC/MS Neg	100015797	5514	315.233	11998573	24257-10-1			790063	1347340	876764	1086382	1236650	1056212	522158	583945	691986	768546	769526	1168190	895386	966937	872970	678452	917346	786534	611981	844181	652356	360277	895423	481318	1084328	5167482	839924	554899	594867	717722
6162	HEPES	Xenobiotics	Chemical	21248	LC/MS Neg	100000843	1022	237.091	23831	7365-45-9			1124490624	1167577984	894297664	1118413696	1070001216	1261328256	1206820992	1105087744	1170980608	1281859456	1273610752	1364977664	1399678976	967095808	1191180160	1126979456	1093275264	895649856	1186722560	990569920	1295199232	1272580608	1079934592	1342155648	1261551872	1217091456	1103578624	1240316288	1076207744	1334724992
3168	heptadecasphingosine (d17:1)	Lipid	Sphingosines	57427	LC/MS Pos Late	100015724	1377	286.274	5283557	6918-48-5			2471301	1621980	1416113	2270180	1580602	1449161	1847662	1980112	1706896	2272009	889277	2.0948e+06	2484258	1469604	904300	1112405	1271423	1683559	1368168	1051057	2230203	2865169	1529051	809403	2434415	2.01521e+06	1946721	1482624	1917966	2.01923e+06
1490	heptanoate (7:0)	Lipid	Medium Chain Fatty Acid	1644	LC/MS Neg	925	3670	129.092	8094	111-14-8	C17714	HMDB0000666	110720	118710	108359	67270				156562	99447		84612	156419	90357			136281		63423		122521		158814		106858		128633
3167	hexadecasphingosine (d16:1)*	Lipid	Sphingosines	57428	LC/MS Pos Late	100015723	1289	272.258	14767871				2089134	1777280	1401033	2452647	2.03818e+06	1587212	1.94159e+06	2513968	2.00248e+06	2450277	1431502	2142257	2661527	1591677	1115257	1430076	1297489	2.06999e+06	1420071	1222444	2266766	2482975	1557290	1001910	2160059	1855555	2.09174e+06	1387566	1805260	2472245
1844	hexanoylcarnitine (C6)	Lipid	Fatty Acid Metabolism (Acyl Carnitine, Medium Chain)	32328	LC/MS Pos Early	100000781	3358	260.186	6426853	6920-35-0		HMDB0000756	461336		134327	128108	1161016		316039			1931138		877479		210542		124278	146170	492625		165161	311344	1611666	165366	156226		494498	227540			158226
4461	hippurate	Xenobiotics	Benzoate Metabolism	15753	LC/MS Neg	100000014	2106.9	178.051	464	495-69-2	C01586	HMDB0000714	13314972	10699255	9518319	18631230	9991629	17000836	16046309	15465266	10109025	12264744	12733264	15891500	14939963	11872205	15000123	20265656	15339519	13374465	15976588	14037530	18929484	17891628	10952628	18896264	17751072	14664208	10621177	6229907	3511170	6300687
70	histidine	Amino Acid	Histidine Metabolism	59	LC/MS Neg	355	755.9	154.062	6274	5934-29-2	C00135	HMDB0000177	38032992	39893940	34645112	42768140	31401220	55395568	52312608	49410088	44092388	32015310	40727828	39415200	65430112	34299136	49670820	42091104	32036914	39134552	40638192	38420308	46801084	45114088	37201464	45904168	46328176	40798776	32851550	42552376	39384912	43875480
450	homocysteine	Amino Acid	Methionine, Cysteine, SAM and Taurine Metabolism	15128	LC/MS Pos Early	311	2155	136.043	778	454-29-5	C00155	HMDB0000742	7529704	10177605	10254721	7672423	7926835	11112683	12566079	6500952	11515990	9635505	11543436	13139043	12705777	7576309	6712961	5.46381e+06	8855116	13200622	9247939	8829738	9606733	15619798	12281801	8205549	7639046	12322646	10874189	6236700	7985172	9002472
24	homoserine lactone	Amino Acid	Glycine, Serine and Threonine Metabolism	15696	LC/MS Pos Early	100000262	1980	102.055	445963	2185-02-06	C19777		829270	1037198	799749	915299	889302	1220995	919121	770906	776415	1131199	1260254	944926	703458	1619326	1194729	1513061	1375579	1471088	1801795	1.25483e+06	1272822	1336504	1223232	1389808	1661153	1495575	1315178	990104	917855	1.23939e+06
4932	homostachydrine*	Xenobiotics	Food Component/Plant	33009	LC/MS Pos Early	100001550	1750	158.118	441447	1195-94-4	C08283	HMDB0033433	7280138	3931745	5715189	6764047	9559653	6789559	7893734	5249638	14008822	23610696	8921382	21235584	13958018	4652423	4550038	12913766	6705821	6080098	5121876	5141915	17389216	21490448	13302575	6475587	5691328	8082882	6958312	18041242	11556084	15840533
117	hydroxy-N6,N6,N6-trimethyllysine*	Amino Acid	Lysine Metabolism	62959	LC/MS Pos Early	100021123	2759	205.155					1339215	969540	857427	1097261	705471	1216730	1003671	1114125	856883	1391191	1008940	1374612	2410916	795943	818635	1027593	720045	759157	957485	597819	1257168	1214615	1138938	712400	1147479	1160055	1009328	1132974	1215901	1538979
470	hypotaurine	Amino Acid	Methionine, Cysteine, SAM and Taurine Metabolism	590	LC/MS Pos Early	358	724	110.027	107812	300-84-5	C00519	HMDB0000965	84329592	68610392	78610832	98317480	54699104	111535408	100581632	124464480	117997296	141589200	129788200	151515696	135772256	60647616	108367048	125885112	92304176	117383808	145987280	129386392	157791360	146995664	133429832	128271760	132283952	97396944	57049136	141981904	61082728	113982888
4119	hypoxanthine	Nucleotide	Purine Metabolism, (Hypo)Xanthine/Inosine containing	3127	LC/MS Neg	171	1291.2	135.031	790;135398638	68-94-0	C00262	HMDB0000157	345900576	317505088	320968960	508779424	300299040	346963232	338066368	365621664	308929440	359726912	421405984	294278784	737299328	320872736	351403008	336292864	304814464	225417008	348796800	287804896	356041536	286083104	277684928	301496064	297452896	332184320	226170656	283039648	311657632	296031328
83	imidazole lactate	Amino Acid	Histidine Metabolism	15716	LC/MS Pos Early	100000263	2040	157.061	793	14403-45-3	C05568	HMDB0002320	677675	549968	294864	583461	411712	817684	667269	747881	467391	734015	718084	604123	547024	478622	675670	712765	443147	507941	1014837	621357	1129479	1030548	791687	639499	1253566	1094224	904077	1.83216e+06	736152	1408614
80	imidazole propionate	Amino Acid	Histidine Metabolism	40730	LC/MS Pos Early	100003434	2263	141.066	70630	1074-59-5		HMDB0002271	1829765	1235104	1087667	2075578	955250	2034375	1.71302e+06	2472363	1479181	2940084	2538662	2364494	1.76337e+06	996984	1500265	1.79069e+06	1467445	1223686	2.05647e+06	1413588	2087804	2140184	1625919	2101409	1757769	1409491	1067574	1584171	1252744	1557507
298	indolelactate	Amino Acid	Tryptophan Metabolism	18349	LC/MS Neg	100000463	2286	204.067	92904	832-97-3	C02043	HMDB0000671	5.7946e+06	6455034	2244941	935424	1792051	5564081	8545061	3152476	4439602	5675698	8689960	2082230	1911920	3795896	8903593	1388232	2299134	2211647	6036015	2802269	8.13401e+06	4507248	8609721	4976065	10820611	7.8952e+06	1661138	5229121	3819136	5290426
4118	inosine	Nucleotide	Purine Metabolism, (Hypo)Xanthine/Inosine containing	1123	LC/MS Pos Early	361	1269	269.088	6021	58-63-9	C00294	HMDB0000195	295524000	254005504	253560192	390359040	317398720	144089568	223406416	252086128	162658144	197817200	216599152	224676144	433041088	267827360	209015888	298851776	236191520	186172208	232005888	174805232	221990464	165210304	191482976	111989080	161141056	297018368	122728456	225175136	211051648	237989984
4117	inosine 5'-monophosphate (IMP)	Nucleotide	Purine Metabolism, (Hypo)Xanthine/Inosine containing	2133	LC/MS Pos Early	362	650	349.054	8582	4691-65-0	C00130	HMDB0000175	113265208	100384456	80756792	36967524	29899400	126725392	165500880	206054720	153060688	29335532	98307880	234626912		93054808	189735184	161015680	101934576	221815296	166472384	214326464	126990016	48653628	241574256	170985008	182641104	102968408	166737632	164752064	118239952	168577744
2210	inositol 1-phosphate (I1P)	Lipid	Inositol Metabolism	43849	LC/MS Polar	370	4785	259.022	440194	573-35-3;106032-59-1	C01177	HMDB0000213	153119	278772			222049	210959			159097	188201	260090			224818	294892	283142	290172	236243	211733	247169	196871			197055		219858	227617
426	isobutyrylcarnitine (C4)	Amino Acid	Leucine, Isoleucine and Valine Metabolism	33441	LC/MS Pos Early	100001055	2810	232.154	168379	25518-49-4		HMDB0000736	8881728	3120559	4848383	6776993	6491629	4300834	8133666	2941954	5296222	10738866	2240067	9197012	4807624	4901153	3.77718e+06	15307042	8729426	3390984	3266781	4962490	10906842	11366819	5737317	4195517	4827684	8352575	9430287	4948780	5228647	5244322
385	isoleucine	Amino Acid	Leucine, Isoleucine and Valine Metabolism	1125	LC/MS Pos Early	376	2800	132.102	6306	73-32-5	C16424,C00407,C06418	HMDB0000172	2160518400	1965721472	1848536704	2220508416	1764168448	2790973952	2305501184	2589799680	2692580352	2082671744	2524529920	2756793856	2883335424	2055472128	2532825344	2703214336	2072962816	2222852096	2623887360	2376683520	2897276416	2993859840	2445476096	2493004032	2755601152	2332479744	1977065856	2267725312	2129416448	2286682624
853	isoleucylglycine	Peptide	Dipeptide	40008	LC/MS Neg	100003169	1992	187.109	342532	868-28-0		HMDB0028907	347397	324105	227966	383492	147940	889775	1209899	1000829	505371	300143	535907	345923	638484	187332	550337	444214	245357	250948	324670	401706	289807	369714	310882	633123	510785	302837	138610	635817	235341	406984
354	isovalerylcarnitine (C5)	Amino Acid	Leucine, Isoleucine and Valine Metabolism	34407	LC/MS Pos Early	100001393	3085	246.17	169235	31023-24-2	C20826	HMDB0000688	9091420	2520419	5372946	21502924	3986562	2981878	5127571	2729621	3584233	11012961	2909577	9663644	3258364	3417764	4957702	18521356	8810963	3036605	2670199	3104501	6142991	7556832	4675745	4285392	4366378	5514040	7571552	4733677	2965868	3912392
353	isovalerylglycine	Amino Acid	Leucine, Isoleucine and Valine Metabolism	35107	LC/MS Neg	100001452	1950	158.082	546304	16284-60-9		HMDB00678	250217	134605	75164	139369	154191	348393	156935	336353	240261	256506	316780	257774	372070	183140	251278	248054	143523	236776	260972	209787	361574	365874	173553	333819	294899	261811	210157	295732	123795	164201
272	kynurenate	Amino Acid	Tryptophan Metabolism	1417	LC/MS Neg	98	2224	188.035	3845	492-27-3	C01717	HMDB0000715	296941	328965	248094	366941	217595	362583	370462	356633	316467	490717	428266	556745	495957	255471	313955	386100	293562	275498	278426	376882	588516	532583	456742	430036	489375	505472	268190	354807	187486	327682
267	kynurenine	Amino Acid	Tryptophan Metabolism	15140	LC/MS Pos Early	100000265	2739	209.092	161166	2922-83-0	C00328	HMDB0000684	1.7135e+06	934484	1093952	1076853	1154654	1374903	1793383	1263549	1386870	2537492	2343974	1934136	1.83868e+06	2732858	1317068	1644011	796380	1747382	1.72069e+06	976124	2543985	2968885	2043536	1.64543e+06	1630447	1996388	1618412	2119151	1576380	791318
1240	lactate	Carbohydrate	Glycolysis, Gluconeogenesis, and Pyruvate Metabolism	527	LC/MS Neg	482	681.6	89.0244	612	79-33-4	C00186	HMDB0000190	1307293568	970083520	694300480	1090095232	792296384	1887965440	1330882816	1384018176	1639827584	2044793984	2546189056	1902654208	1338733696	955943168	1555885824	1653288960	1292088192	1156633088	1531012736	1392262528	1970442112	1680740224	1377843456	2138702464	1733287040	1646799744	834593536	1490813440	767492480	1546926592
3090	lactosyl-N-behenoyl-sphingosine (d18:1/22:0)*	Lipid	Lactosylceramides (LCER)	57422	LC/MS Pos Late	100015623	3842	946.719	44260143			HMDB0011594	18174318	17929918	14363999	23083092	8680739	15162111	17924860	27663688	7.6884e+06	9277055	3272874	20554312	21892590	6071809	26894920	9109907	16677369	7127028	35180896	19139642	12793289	11638569	10281360	24039204	24245572	12894461	12159329	14413096	10996288	20693768
3091	lactosyl-N-nervonoyl-sphingosine (d18:1/24:1)*	Lipid	Lactosylceramides (LCER)	57370	LC/MS Pos Late	100015620	3778	972.735					68249336	72254448	63438816	92910824	30224668	91290224	64171568	133470368	32535564	39582140	26283390	98213792	71550952	21644368	131373848	43362116	73637168	42039108	158844064	90988344	52676696	46481928	50861020	102757184	119223776	61620840	48116152	66006848	33754468	87923688
3087	lactosyl-N-palmitoyl-sphingosine (d18:1/16:0)	Lipid	Lactosylceramides (LCER)	53010	LC/MS Pos Late	100009030	2527	862.625	53477895	4201-62-1			91065584	68187880	67077108	121688096	53602056	77733736	52918448	132669864	28435128	45639392	30537392	89817656	85510320	30631778	106041536	35925316	54102648	46187644	89806432	81134096	42177148	40866320	54134940	79632272	69236448	64204412	48733280	50195024	50924684	116189816
3088	lactosyl-N-stearoyl-sphingosine (d18:1/18:0)*	Lipid	Lactosylceramides (LCER)	54980	LC/MS Pos Late	100010945	2906	890.656	10260120			HMDB0011591	8911580	6414854	5.71813e+06	10163043	5359711	5948772	6345138	12057420	2600134	2719120	2827566	7.15531e+06	11144703	1787059	13430559	3.50399e+06	5203403	2206583	9681586	7660709	3925204	2686479	2672546	12435060	7182283	4445208	4337412	5297106	4302134	9192041
1861	laurylcarnitine (C12)	Lipid	Fatty Acid Metabolism (Acyl Carnitine, Medium Chain)	34534	LC/MS Pos Late	100001392	1235	344.279	168381	25518-54-1		HMDB000225	97854			181172	174061			45708				110115	97477	133086	81955	110714		118535		133549	151028	244101	74809			284465		75241		66533
332	leucine	Amino Acid	Leucine, Isoleucine and Valine Metabolism	60	LC/MS Pos Early	397	2864	132.102	6106	61-90-5	C00123	HMDB0000687	2296973312	2163964416	1975247104	2340657664	1847327616	3118181120	2863754240	2812071424	2710213888	2099308672	2423953664	2776980480	3294001920	2035478528	2778066944	2840570368	2111875840	2376498688	2759251712	2497675008	3145139200	3031783168	2537184768	2679480832	2855720448	2422206464	1975569536	2388780288	2202960128	2461844736
1047	leucylglutamine*	Peptide	Dipeptide	48189	LC/MS Pos Early	100003183	2620	260.161	4305457			HMDB0028927	58081	91722				184318	130370	111652	142899	59469	111435	96941	116671		98979	84147	50559		55488		92710	57093	84677	168155	82227			60567		94246
872	leucylglycine	Peptide	Dipeptide	40045	LC/MS Pos Early	100003185	2778	189.123	79070	686-50-0		HMDB0028929	100367					202757	254024	174664	120548	70383	161451	153888	143680		119866	149070	55869	54641	103151	89385	118145	64820	106856	180432	172029	58477		79353		112668
3108	lignoceroyl sphingomyelin (d18:1/24:0)	Lipid	Sphingomyelins	57330	LC/MS Pos Late	100006298	3437	815.7		60037-60-7			156192240	164047840	110147608	187531904	117771008	172974832	169786208	120439720	162563600	229501360	166395440	164899568	235135040	123515320	142753184	147156832	121727368	124705504	184281360	132997824	189133184	169262704	104363576	163183488	205386000	160030576	138382208	136235840	106577952	172751536
1869	lignoceroylcarnitine (C24)*	Lipid	Fatty Acid Metabolism (Acyl Carnitine, Long Chain Saturated)	57515	LC/MS Pos Late	100015834	1603	512.467					253824	129722	149013	254422	201579	117728	212212	120994	142096	215787	124718	180209	210739	197339	95257	201126	178287	121618	74907	87506	260642	294901	157740	190507	112160	177495	142574	143742	105077	151959
1567	linoleate (18:2n6)	Lipid	Long Chain Polyunsaturated Fatty Acid (n3 and n6)	1105	LC/MS Neg	180	5535	279.233	5280450	60-33-3	C01595	HMDB0000673,HMDB0006270	503431392	448349856	335379392	527787840	289380320	454341344	244249968	372790208	353800384	415459744	381219904	564249216	460841376	314966720	297442304	332852384	470176800	323812416	426424000	360774016	517046176	249363680	504840896	328206880	572694080	1785566720	458406688	386063904	455029696	518666560
2182	linoleoyl ethanolamide	Lipid	Endocannabinoid	52608	LC/MS Neg	100006726	6150	322.275	5283446	68171-52-8		HMDB0012252	2.0699e+06	1764374	1451372	2484182	1583136	2141000	1094959	1571139	2129447	1476371	2127112	2583513	1555462	1593462	1566946	1491602	2.04743e+06	1.98701e+06	2390781	1723450	1829847	1229428	1991231	1468347	2337246	9118502	2009702	1.90434e+06	1814842	2892319
2941	linoleoyl-arachidonoyl-glycerol (18:2/20:4) [1]*	Lipid	Diacylglycerol	54955	LC/MS Pos Late	100010922	2590	658.54	9543796			HMDB0007257	788003	741146	1.03842e+06	789327	1317837		808163	1569806	638086	852669	822872	1150791	585121	630645	790879	1250315	575694	1027959	817487	795139	623296	886643	780891	1077630	811435	1120774	688206	422400	739344	617379
105	lysine	Amino Acid	Lysine Metabolism	1301	LC/MS Pos Early	407	2850	147.113	5962	56-87-1	C00047,C00739	HMDB0003405	476902048	468186880	398560256	471603584	292157248	547735360	589371008	512104032	399568256	320682976	347664032	403836672	617035520	357867232	430230048	373374176	424629632	369168736	420671168	412768672	435533632	465083776	370652928	436279872	424490880	445806528	302616320	482790176	346295456	461907424
1289	lyxonate	Carbohydrate	Pentose Metabolism	61858	LC/MS Polar	100019968	2350	165.041					882406	596117	672997	600861	868107	950053	893013	713896	824342	876408	952251	1063968	802573	678820	815549	877249	540371	606152	709842	593012	1252988	921003	659336	896143	954592	944480	865979	865119	526750	1297340
1451	malate	Energy	TCA Cycle	1303	LC/MS Polar	409	3343.1	133.014	525	6915-15-7	C00497,C00149,C00711	HMDB0000744,HMDB0031518,HMDB0000156	2412024320	2074705792	1906929024	2465885696	1905246592	2440256512	2558407680	2052594048	2251771904	2567422720	2780887040	2354798080	2678281728	2267585024	2334269952	2402391296	2356675840	1977158656	2626626816	2155478016	2638818048	2704499456	2281198592	2683345408	2562191616	2645490944	2157996288	2445669632	2406099968	2560258304
1671	maleate	Lipid	Fatty Acid, Dicarboxylate	20676	LC/MS Polar	100000707	2640	115.004	444266	110-16-7	C01384	HMDB0000176	10336990	5819504	4372280	6316971	4.0269e+06	9761449	7358533	6742393	10301407	16935544	10689509	8.11128e+06	9537912	5655888	6973907	8.22469e+06	5838128	4578621	7.66115e+06	5823500	11443401	8800310	7.75157e+06	10088051	8.13536e+06	6901837	5066145	6516886	5682329	7.63794e+06
4628	maltol sulfate	Xenobiotics	Food Component/Plant	48696	LC/MS Neg	100006106	1503	204.981					334660	48444	24255				26915			45679			135241	30279	175128		25543	167715	131326	68471		75174							253217	179509
1351	mannitol/sorbitol	Carbohydrate	Fructose, Mannose and Galactose Metabolism	46142	LC/MS Polar	100001740	2320	181.072	6251;5780		C00392,C00794	HMDB0000247,HMDB0000765	11650996	12672003	10922796	14310178	12153421	17545624	12846152	13615334	14924385	17513336	19258696	20858440	17676862	12285033	13286146	18109568	11972441	15909362	11917339	11952208	18815856	17421000	14165389	17974600	13883350	14344169	13863683	20977336	11755040	18051186
4958	mannonate*	Xenobiotics	Food Component/Plant	62864	LC/MS Polar	100003695	2736	195.051	3246006	642-99-9			945308	689576	809845	1150103	673646	1.14142e+06	816535	847710	942011	1.00869e+06	936269	1176422	1087129	598719	1056704	2203240	1101386	1004941	1046514	1118470	814701	1252988	864529	1241639	958553	990582	652123	1152573	821094	1106882
1352	mannose	Carbohydrate	Fructose, Mannose and Galactose Metabolism	584	LC/MS Polar	803	2200	179.056	185698;82308;18950;439680	3458-28-4	C00159,C02209,C00936	HMDB0000169	8258355	6123078	7970340	10552817	6070083	2014490	7.47828e+06	6438218	1743438	2504085	1224124	7762009	9462322	9181077	4354226	8954821	5779774	6900385	5277179	6072105	5778273	5868824	8462648	1915473	5095881	7970635	8573700	6.22743e+06	6156671	9986676
1353	mannose 6-phosphate	Carbohydrate	Fructose, Mannose and Galactose Metabolism	1469	LC/MS Polar	294	4510	259.022	439198	70442-25-0;104872-94-8	C00275	HMDB0001078	10767565	14006921	17190982	13644473	14113914	1395109	11472944	6304992	1381315	3222898	414662	11286737	10531237	18481604	5.39689e+06	13634300	8918687	11564226	4451286	8325825	6093066	5408790	13447316	664541	4639060	12420544	19285600	8287419	13280785	12910832
1512	margarate (17:0)	Lipid	Long Chain Saturated Fatty Acid	1121	LC/MS Neg	891	5731	269.249	10465	506-12-7		HMDB0002259	83788808	95206848	76275720	92427896	87157368	87445744	60057420	72928456	79007504	80177992	84269936	107581944	86481880	78512456	70465816	65797820	87090144	70577952	77713688	84849992	91996752	55330612	89459720	61515380	94999544	303172128	82504296	84043424	85499528	95222312
1865	margaroylcarnitine (C17)*	Lipid	Fatty Acid Metabolism (Acyl Carnitine, Long Chain Saturated)	57512	LC/MS Pos Late	100004054	1424	414.358	53477803	106182-29-0		HMDB0006210	219604	100716	174522	356794	694360		221719	94047		233246	83546	267336	222643	414349	150966	157287	139777	375963		185769	248910	743964	200840	122637	181944	145633	220644	68618	189908	104933
1579	mead acid (20:3n9)	Lipid	Long Chain Polyunsaturated Fatty Acid (n3 and n6)	35174	LC/MS Neg	100001472	5650	305.249	5312531	20590-32-3		HMDB0010378	185727824	288362368	158482816	207828976	210133344	240798176	100165336	133994472	199661472	237316480	260957152	195350496	160108720	140365792	254424928	150388416	218675472	144572240	211468272	242579744	198010112	108392832	181214832	182688000	180976144	907659456	152480592	189204608	165874448	305396000
434	methionine	Amino Acid	Methionine, Cysteine, SAM and Taurine Metabolism	1302	LC/MS Neg	415	1147	148.044	6137	63-68-3	C00073	HMDB0000696	72713368	61017448	51969744	73874752	44401688	100895640	113374536	95358584	70291224	56833548	60281680	78514736	113469288	51468496	82270376	73841728	57987536	65097384	76790080	68228568	84757920	90987056	66549900	79933640	85063048	65912832	49931020	82454920	60577992	81263464
439	methionine sulfone	Amino Acid	Methionine, Cysteine, SAM and Taurine Metabolism	44878	LC/MS Pos Early	100004635	1250	182.048	69961	820-10-0		HMDB0062174	18455312	15543862	14087189	18167280	13052803	29780328	18348974	21817004	17082480	12606625	14224634	15307411	15669256	13667561	19952804	25001496	15727286	18196672	26382164	17117676	20656938	19330856	14692285	23402284	25187562	19228524	18066042	6686820	5882349	6694200
440	methionine sulfoxide	Amino Acid	Methionine, Cysteine, SAM and Taurine Metabolism	18374	LC/MS Pos Early	100000039	1272	166.053	158980	3226-65-1	C02989	HMDB0002005	14058317	12644661	10724506	12175687	7.67024e+06	21155960	16612494	20875712	13174340	10306946	11370930	13574462	13579735	9846825	14883198	17481346	10942118	9682967	14248897	11229981	17410056	15689525	15673612	20217712	17448318	14317995	12231128	10427478	9846719	13608023
4543	methyl-4-hydroxybenzoate sulfate	Xenobiotics	Benzoate Metabolism	48429	LC/MS Neg	100006116	2873	230.997	10657183			HMDB0041646							18045	37730		22029	22828	23441	28584		23405	22983					18574		44040	41527				39202		47579
1774	methylmalonate (MMA)	Lipid	Fatty Acid Metabolism (also BCAA Metabolism)	1496	LC/MS Polar	418	3078.4	117.019	487	516-05-2	C02170	HMDB0000202	5275502	3612576	2887799	3349308	3040347	5776660	6.32406e+06	6027129	4461593	7985166	7.96994e+06	6616164	5520492	3017347	3891575	5.53522e+06	3901558	4014173	5.11509e+06	5071155	7388446	7087902	4457404	5.07761e+06	5603098	5059941	2962029	4329676	2212310	4713245
4283	methylphosphate	Nucleotide	Purine and Pyrimidine Metabolism	37070	LC/MS Polar	100001805	3760.1	110.985	13130	7023-27-0		HMDB61711	1224471	665042	694317	916969	693356	1302121	934176	1025314	1140186	1349125	939706	1271554	1046118	759425	741759	1.02782e+06	693996	768111	891037	672362	1162386	871700	1173346	972914	931960	823352	1028428	908970	732204	1090488
410	methylsuccinate	Amino Acid	Leucine, Isoleucine and Valine Metabolism	15745	LC/MS Polar	2051	2800	131.035	10349	498-21-5		HMDB0001844	9236513	6041586	5268420	8482194	5391694	11828046	7875034	9060541	7.91782e+06	9939224	12079631	10128574	8887995	5032803	7.97637e+06	8.38572e+06	6748329	5471379	7746564	6093417	10081073	8597736	6451320	8751884	7825323	8180387	5370291	6233522	3487739	6149434
2201	myo-inositol	Lipid	Inositol Metabolism	1124	LC/MS Polar	363	3506.3	225.062	892	87-89-8	C00137	HMDB0000211	187966672	195753632	158977040	311983936	187558832	227035648	189033200	189848336	182610656	199253040	178264208	226992384	234158960	188905152	171722928	144220176	177963760	204794928	191186496	147936928	174456416	149340752	171162464	172074848	156904048	135441872	152377328	159468032	160193840	189683680
1507	myristate (14:0)	Lipid	Long Chain Saturated Fatty Acid	1365	LC/MS Neg	519	5440	227.202	11005	544-63-8	C06424	HMDB0000806	506658528	352910048	314953536	503657952	246626688	573163968	314620992	439710336	437734752	487125440	447750144	581822208	451759968	262751296	324909344	331149344	410299136	260263472	508617184	341076832	530193664	290160480	519323360	416601888	576766720	1914320512	405358944	483910176	404125920	572009472
1526	myristoleate (14:1n5)	Lipid	Long Chain Monounsaturated Fatty Acid	32418	LC/MS Neg	100001198	5346.9	225.186	5281119	544-64-9	C08322	HMDB0002000	13878564	14690135	12490400	14894070	9251479	19344434	13557647	21284864	14308523	19565352	17339872	22855764	20074924	10954486	13452253	10251888	11717368	9232188	16578218	13163550	17159480	13358648	16193109	21376678	15698726	36794760	11702907	11805359	13833243	15281133
3098	myristoyl dihydrosphingomyelin (d18:0/14:0)*	Lipid	Dihydrosphingomyelins	57365	LC/MS Pos Late	100009038	2060	677.559	44260138			HMDB0012085	28614182	82126696	31000488	33126810	40637912	37412472	26014544	25150450	43939876	40274204	33724376	54024408	43370788	35982748	64460680	65498184	49510968	101894504	115769720	51449988	91663280	82447680	72652536	50681960	87512008	75756048	52738036	116743496	49002416	96974208
1862	myristoylcarnitine (C14)	Lipid	Fatty Acid Metabolism (Acyl Carnitine, Long Chain Saturated)	33952	LC/MS Pos Late	100001270	1350	372.311	6426854	18822-89-4		HMDB000506	1038550	241061	363333	1947460	2005175	228534	657473	264996	235681	1315428	137827	809096	943392	1079622	554865	518742	619176	906998	307284	424290	966115	3109354	989189	485979	474094	803858	506555	232652	420754	257997
138	N,N,N-trimethyl-5-aminovalerate	Amino Acid	Lysine Metabolism	57687	LC/MS Pos Early	100015962	2186	160.133	14274897				15841968	4115847	9757724	12990490	19333778	8697072	15235667	6924373	12151027	25921526	5902973	22815904	13440576	6985957	5706236	23413314	19205828	9297270	5520255	7823576	24287364	26067506	17770772	9916043	6.92113e+06	15516121	13968551	17400860	8181659	11366386
519	N,N,N-trimethyl-alanylproline betaine (TMAP)	Amino Acid	Urea cycle; Arginine and Proline Metabolism	62947	LC/MS Pos Early	100020217	2470	229.155				HMDB0240365	2151722	1540798	1276985	2196025	2505087	2351611	722806	2689217	2029853	1963818	2216391	2744839	2764687	468875	2410094		1744967		2879054	2398299	3712197	1845079	1664613	4208238		2003033	2125452		1952081	3206687
1219	N,N-dimethyl-pro-pro	Peptide	Modified Peptides	64571	LC/MS Pos Early	100022041	2500	241.155					5220902	4229143	4422205	6718734	5800753	5073112	6003028	5111684	6202928	5091036	5317621	7.15133e+06	7183877	4359976	6570499	6.26757e+06	4941150		7146343	5285958	8173246	7324630	4759229	6566424	6649792	4273552	5833806	5672751	5159418	6285349
55	N-acetyl-aspartyl-glutamate (NAAG)	Amino Acid	Glutamate Metabolism	35665	LC/MS Pos Early	100001612	1035	305.098	188803	3106-85-2	C12270	HMDB0001067	726573	784091	1154505	701867	431354	1782630	1049342	1660403	751995	865713	1776864	1233739	1.96663e+06	753920	1036068	934897	741303	718026	854199	1217942	1544754	789902	792900	987648	1455341	971019	562671	1.02464e+06	1465940	706170
1412	N-acetyl-glucosamine 1-phosphate	Carbohydrate	Aminosugar Metabolism	15741	LC/MS Polar	1212	4052	300.049	440364	31281-59-1	C04256	HMDB0001367	87303.2	177157	153267	167427	125075	117417	147157	65523.4	39432.8	102164	98712	107226	1448670	130471	54085.2	67302	146437	169862	83403.1	132889	139763	169502	144373	93231.7	149425	119148	117004	99620	186823	191332
544	N-acetyl-isoputreanine	Amino Acid	Polyamine Metabolism	62309	LC/MS Pos Early	100020487	2305	203.139	131802901						3935465	5814323	2599371	6439610	4428993		4599410	2571860		6056715		4133772	7350829	9861944	4234553	4891967	5.91167e+06	7118534	6574252	5988774	4440184	5194416	4763210	3769011	4726148	5513090	3607116	5104205
31	N-acetylalanine	Amino Acid	Alanine and Aspartate Metabolism	1585	LC/MS Neg	1110	861	130.051	88064	97-69-8	C02847	HMDB0000766	35118740	26943360	23359046	34744532	19085508	40295608	33889600	34565844	30550572	33571944	35359172	37654304	42253776	24421562	28981344	29315926	28527444	27114416	35094868	28195996	36035936	44900872	32596556	34436640	32355120	33960856	23405752	34421060	27616430	34965032
499	N-acetylarginine	Amino Acid	Urea cycle; Arginine and Proline Metabolism	33953	LC/MS Pos Early	100001266	2245	217.13	67427	155-84-0	C02562	HMDB0004620	383943	346797	294485	402255	249439	593952	494921	530048	428128	423981	378560	437643	455628	340398	464954	633081	481437	351464	483461	365471	514670	555703	539355	450602	429976	421022	370467	475570	301185	443564
42	N-acetylasparagine	Amino Acid	Alanine and Aspartate Metabolism	33942	LC/MS Pos Early	100001257	785	175.071	99715	4033-40-3		HMDB0006028	1355568	1132755	1043872	723111	750459	1255296	1263449	1246742	1275968	754383	1.24947e+06	1.43316e+06	1598687	1239603	1121478	1102498	1.2687e+06	1106424	1212907	967015	1175629	1458135	998367	1099339	1212405	1.24139e+06	1417775	1395916	991058	1210883
37	N-acetylaspartate (NAA)	Amino Acid	Alanine and Aspartate Metabolism	22185	LC/MS Polar	100000787	3143	174.041	65065	997-55-7;997-55-7	C01042	HMDB0000812	38850784	27204216	25592734	49427816	16539364	58223812	34147056	56361900	30954888	25316612	42813316	41499684	68536784	27482608	32153574	23517220	27055376	23800000	66955252	45052516	59765880	38614080	30595868	52939564	52304260	27267730	112955568	72768720	82354552	74659040
456	N-acetylcysteine	Amino Acid	Methionine, Cysteine, SAM and Taurine Metabolism	1586	LC/MS Pos Early	1107	1416	164.038	12035	616-91-1	C06809	HMDB0001890	1862627	1263828	796932	770038	1131792	725265	1191281	1302910	1186510	1532764	1195044	1208503	661641	1556447	643627	1.61663e+06	1210914	1997302	1110644	699353	1478148	2104158	1.68735e+06	1031675	872213	1.81212e+06	1593262	1482095	2403006	1748254
1411	N-acetylglucosamine 6-phosphate	Carbohydrate	Aminosugar Metabolism	15107	LC/MS Polar	1213	4114	300.049	439219	102029-88-9	C00357	HMDB0002817	696485	820183	702080	839415	634618	587447	713744	552086	416454	549666	627686	599217	5362313	760787	522267	702900	838042	722014	642115	731738	629432	628652	702583	629180	771100	637680	531431	794795	894808	537743
1433	N-acetylglucosamine/N-acetylgalactosamine	Carbohydrate	Aminosugar Metabolism	46539	LC/MS Pos Early	100006435	715	222.097	84265;439174		C01074	HMDB0000212,HMDB0000215	6761753	7.13859e+06	6659805	7499790	10164638	7176607	8946357	6946613	5949762	7082376	5678350	6246963	10696914	8147345	3925561	7.3099e+06	6436630	6980973	8.0172e+06	6788247	7116167	7.91869e+06	8813868	6495233	6343753	6374537	10090813	8441081	10975289	7988100
1430	N-acetylglucosaminylasparagine	Carbohydrate	Aminosugar Metabolism	48149	LC/MS Pos Early	1215	1212	336.14	123826	2776-93-4	C04540	HMDB0000489	3.33173e+06	3.0306e+06	3335873	2.86826e+06	2494593	4127756	4785808	5835701	5668042	2.77045e+06	3042933	4.94476e+06	6165888	3227760	6618579	9556217	3716718	5022933	7381898	7363941	5922565	5560265	5161158	7443809	6609710	3630299	2.73745e+06	9469304	3244422	4283793
47	N-acetylglutamate	Amino Acid	Glutamate Metabolism	15720	LC/MS Pos Early	100000282	1050	190.071	70914	5817-08-03	C00624	HMDB0001138	14637989	13521492	16850688	19278084	11806465	15226747	18079010	18938976	14666872	11438175	14774649	19489648	20020842	13685132	16045306	18358240	15309233	15646093	17688330	15955012	16976406	16763476	16962522	14491650	15874930	16915772	16883200	13190286	16386199	12403575
48	N-acetylglutamine	Amino Acid	Glutamate Metabolism	33943	LC/MS Pos Early	100001253	845	189.087	182230	2490-97-3	C02716	HMDB0006029	15411042	15601956	15689688	16327266	14066602	18736560	15619481	16704419	17075616	12024937	14554536	16915552	20059096	12300068	13483796	14748491	13165475	14272766	14800538	12792301	13460505	15860251	14251171	12673222	13505492	14571379	13854929	12964389	16890272	13064665
2	N-acetylglycine	Amino Acid	Glycine, Serine and Threonine Metabolism	27710	LC/MS Pos Early	100001006	826	118.05	10972	543-24-8		HMDB0000532	1134562	1050902	926389	1007580	762853	1329862	892966	1294919	1162792	1224448	1270678	1314309	901538	767003	1399537	1548136	1199438	866256	1376380	1684414	1206772	1608897	1275776	1413907	1355923	968297	716622	1100238	644567	1211908
73	N-acetylhistidine	Amino Acid	Histidine Metabolism	33946	LC/MS Pos Early	100001293	2065	198.087	75619	39145-52-3	C02997	HMDB0032055	434177	615498	431068	258772	374232	445886	344172	315644	188561	747718	297962	736219	276367	688603	426788	395526	719625	397905	668793	624256	1.04111e+06	406325	481548	417348	784612	786412	494649	140185	283131	439929
387	N-acetylisoleucine	Amino Acid	Leucine, Isoleucine and Valine Metabolism	33967	LC/MS Neg	100001276	2325	172.098	306109	3077-46-1		HMDB0061684	86924	102375		47202	107004	181512	161175	171727	136254	121629	101772	198015	284406	143112	116896	134478	243966	192385	122293	230272	261967	227797	247532	132666	200514	217466	60507	130990	245475	208096
336	N-acetylleucine	Amino Acid	Leucine, Isoleucine and Valine Metabolism	1587	LC/MS Neg	1082	2400	172.098	70912	1188-21-2	C02710	HMDB0011756	253575	215618	194478	228970	179528	399282	294748	344867	320209	256083	282458	401295	365500	242890	250097	307231	286654	242345	316980	240285	381800	425923	369595	286324	340343	432926	216556	237433	340273	287180
435	N-acetylmethionine	Amino Acid	Methionine, Cysteine, SAM and Taurine Metabolism	1589	LC/MS Neg	1083	1787	190.054	448580	65-82-7	C02712	HMDB0011745	124965112	100461864	76417168	94327968	60026640	143225216	144766544	117982424	119993080	116956264	108301504	148505600	131016792	81699976	91510776	88082104	96489472	109034880	98961168	76200072	113342384	157254544	111566968	100275736	98651584	153511792	74206552	115875768	149147168	115428304
441	N-acetylmethionine sulfoxide	Amino Acid	Methionine, Cysteine, SAM and Taurine Metabolism	45428	LC/MS Pos Early	100005463	880	208.064	11902949	108646-71-5			2381836	2380319	1752919	1351733	1013218	3.87576e+06	2766575	3937154	2777233	2517495	2344495	2816453	2213634	1451891	2722507	2381644	1931889	1407020	1222392	1321112	1799393	1946305	2600703	2689838	1452740	2198174	1307470	1758354	2684449	2262099
1418	N-acetylneuraminate	Carbohydrate	Aminosugar Metabolism	32377	LC/MS Polar	1162	3072.6	308.099	439197	131-48-6	C00270	HMDB0000230	7088777	6583569	6135049	16041158	10056158	8944166	8473091	7051835	5500523	14086155	6803874	8911275	14263503	7.44689e+06	7112660	5286945	6175764	4634013	8833780	6240629	10401511	8.13812e+06	5902015	7096418	8924992	8966932	8478151	7362103	7286935	10333965
141	N-acetylphenylalanine	Amino Acid	Phenylalanine Metabolism	33950	LC/MS Neg	100001256	2597	206.082	74839	2018-61-3	C03519	HMDB0000512	165473	122091	108528	200968	121640	208139	169714	374889	133923	125881	138221	234486	177785	148494	143151	225090	122854	188596	164044	163949	170901	197094	153862	177576	214638	151330	85745	161942	174246	190360
538	N-acetylputrescine	Amino Acid	Polyamine Metabolism	37496	LC/MS Pos Early	192	2230	131.118	122356	18233-70-0	C02714	HMDB0002064	23338776	31030014	22515010	28923648	22617556	30638012	28516602	21357436	29191668	40465768	28646784	43882872	47873108	17350896	22490098	23298872	15824669	33758468	41354608	20017492	26986224	33050000	36290872	17363088	26395660	42617636	43972732	65174244	64137448	68154752
11	N-acetylserine	Amino Acid	Glycine, Serine and Threonine Metabolism	37076	LC/MS Pos Early	100001851	800	148.06	65249	97-14-3		HMDB0002931	95923080	84590792	86947216	97019136	69183248	108026824	104179936	103752624	97956520	92223288	92153824	109684776	126911456	78369696	80749040	93401872	88423632	87440576	100615104	76995536	97440864	111800648	93098608	84735936	87915920	91584712	78677672	81520984	81883216	80968384
473	N-acetyltaurine	Amino Acid	Methionine, Cysteine, SAM and Taurine Metabolism	48187	LC/MS Neg	100005466	800	166.018	159864			HMDB0240253	4739033	3.52604e+06	4750938	4817295	2401709	6996264	7.47117e+06	8863374	5420891	9347678	15128983	8631351	12641959	2713317	5584111	7.43504e+06	5164992	4.00047e+06	7034037	7059680	6.8458e+06	6641377	6293656	7.88053e+06	6575558	5302805	2457056	7559035	2470443	4735821
18	N-acetylthreonine	Amino Acid	Glycine, Serine and Threonine Metabolism	33939	LC/MS Neg	100001274	821.6	160.061	152204	17093-74-2		HMDB0062557	33347092	26064088	28678036	38304600	21533818	37686660	37133352	39516936	31260554	33375366	35252272	39423852	50339448	28347504	32055056	34818664	32362196	29368956	38798232	33058768	38271348	40482056	36648544	35331376	34788484	29603264	25623016	32163320	25790754	31615904
417	N-acetylvaline	Amino Acid	Leucine, Isoleucine and Valine Metabolism	1591	LC/MS Neg	1084	1704	158.082	66789	96-81-1		HMDB0011757	1.49167e+06	1057120	998529	1519279	910542	1755721	1518646	1569273	1267722	1503925	1305047	1853478	1.97357e+06	1078017	1051216	1187765	1085088	1159695	1494668	1048749	1.53588e+06	1943581	1350811	1284543	1.38521e+06	1.39419e+06	970297	1115972	1120845	1218227
4204	N-carbamoylaspartate	Nucleotide	Pyrimidine Metabolism, Orotate containing	1594	LC/MS Polar	1108	3800	175.036	93072	923-37-5	C00438	HMDB0000828	48952016	1134291	2.09044e+06	7635618	1174187	18228054	10125902	27549280	19233026	118888416	20983180	61228436	8840896	3606005	4683231	45459052	34477616	32999612	36282656	21382452	109893856	94130304	43975592	9512077	45872160	57218488	14315774	23685150	6524124	102628616
508	N-delta-acetylornithine	Amino Acid	Urea cycle; Arginine and Proline Metabolism	43249	LC/MS Neg	100004523	858	173.093	9920500		C00437	HMDB0003357	2201951	1702785	1644563	2151381	1497779	3295278	2236416	2643608	2642293	1773041	2.63623e+06	2540468	1942163	1912594	2503909	2809480	1847638	2046786	3157232	2301336	3130773	2840369	2.32519e+06	2784870	3186670	2144757	2310757	1841850	1707360	1872578
266	N-formylkynurenine	Amino Acid	Tryptophan Metabolism	64334	LC/MS Neg	186	2000	235.072	910	1022-31-7	C02700,C02406,C15605	HMDB01200	95823	87415	85708	92848	65037	114359	59448	129803	78207	86518	67426	102002	135650	70135	108930	81748	53154	76158	84109	107892	74294	81170	63838	105240	84725	110025	83069	80423	70492	80252
437	N-formylmethionine	Amino Acid	Methionine, Cysteine, SAM and Taurine Metabolism	2829	LC/MS Neg	194	1543.8	176.039	439750	4289-98-9	C03145	HMDB0001015	14585656	10938880	8972494	16416927	7.96812e+06	16648290	13438394	14354270	13272213	15410655	12120321	18544604	19033028	11281728	14679081	13360227	15127626	13377210	17912862	11216800	14721415	18755800	14439414	13964234	15421003	17957336	16773780	13705659	13516578	15338179
1434	N-glycolylneuraminate	Carbohydrate	Aminosugar Metabolism	37123	LC/MS Pos Early	100001491	636	326.108	123802	1113-83-3	C03410	HMDB0000833	357265	283091	323141	393700	376169	518395	374412	558913	528855	436244	392422	360394	455832	273003	447411	397696	246769	312062	503304	377258	477817	370149	272401	397806	431903	399477	254303	326517	317383	445544
59	N-methyl-GABA	Amino Acid	Glutamate Metabolism	39577	LC/MS Pos Early	100003152	2109	118.086	70703	1119-48-8	C15987		3332600	2934225	3398857	3850747	2423246	4620594	4054450	5268411	3664994	7095786	4.10535e+06	4620701	4633557	2948306	4097005	5710157	3360492	4805368	5784594	4357024	4559524	4.12015e+06	4032315	5469260	5049316	3795878	2770963	4290274	2007482	3111490
518	N-methylproline	Amino Acid	Urea cycle; Arginine and Proline Metabolism	37431	LC/MS Pos Early	100001956	1335	130.086	643474	475-11-6		HMDB0094696	3787158	3236514	3203337	3681397	4329311	5341525	3740055	3754029	4560959	4654699	3882169	4695390	4380124	2447830	3802949	4646892	3791777	3467478	4380340	3493091	4993824	5686560	3413400	4194134	4156441	3536143	3640637	4402011	3043238	4784660
521	N-monomethylarginine	Amino Acid	Urea cycle; Arginine and Proline Metabolism	43586	LC/MS Pos Early	100004488	2845	189.135	132862	53308-83-1	C03884	HMDB0029416	19812684	18717096	15001081	20143988	10867553	16250426	25328840	21813268	18185034	10679893	10097691	11397926	25243272	13489534	18912968	11429634	17594840	17055672	19533320	17497216	11312251	21603252	16796300	13324024	12777903	19376136	7467125	19897444	15042161	19132528
2172	N-oleoyltaurine	Lipid	Endocannabinoid	39732	LC/MS Neg	100003119	5610	388.253	6437033	52514-04-2			2751183	3044053	1104373	2669321	1738469	733144	725495	1140479	2796953	1454523	1805490	2038430	2794532	2241220	2836437	1160598	1851741	1465821	2736958	3491593	2168486	1577839	3157460	1697923	3.65684e+06	15523236	2028320	3981359	4383937	7092402
3010	N-palmitoyl-deoxysphinganine (m18:0/16:0)	Lipid	Dihydroceramides	64549	LC/MS Pos Late	100021879	3240	524.54	10118967	378755-69-2			19584870	24127034	21049872	16911648	8847004	24610168	15658109	17894456	20620956	27240336	21791672	23021280	29469740	16561740	40459456	44011568	41161648	42627164	52751236	25555724	77499512	34533032	55913740	30147780	79392160	53057396	41143204	86366352	43489260	82617760
3043	N-palmitoyl-heptadecasphingosine (d17:1/16:0)*	Lipid	Ceramides	57430	LC/MS Pos Late	100015731	2645	524.504					13594023	7.94864e+06	11693257	14015180	16395646	10091204	7661632	18087264	8911448	13148398	11582840	16599861	9144361	11258816	12733834	12412775	7819911	13688026	6.7423e+06	9986538	7751458	8567696	10687198	9451168	7630807	11390664	12228414	6.50452e+06	9075076	12170192
3011	N-palmitoyl-phytosphingosine (t18:0/16:0)	Lipid	Dihydroceramides	62881	LC/MS Pos Late	100019761	2632	556.53	10506988			HMDB0010697	1227724	401262	586616	1036138	1585366	1303062	431002	1440317	574358	1043052	1306188	1120209	357500	691597	1484652	1220541	311684	975094	383348	1259991			507560	1047499	473951	1089800	526161	426819	474567	1390754
3031	N-palmitoyl-sphingadienine (d18:2/16:0)*	Lipid	Ceramides	57416	LC/MS Pos Late	100015609	2490	536.504					23473878	37529144	47984664	21054764	23332620	17793570	34176724	29132130	43013212	19691644	21194812	25483192	40995680	43218136	21438496	21431400	38321716	22903608	33769516	17420496	33864220	35936608	43854700	17930730	32600598	19304242	40199252	30267798	31468892	20723680
3009	N-palmitoyl-sphinganine (d18:0/16:0)	Lipid	Dihydroceramides	52604	LC/MS Pos Late	100009028	3090	540.535	5283572	5966-29-0		HMDB11760	157135872	419497440	257677136	130254600	235225296	125838912	120684016	165315664	272938272	119922080	152225536	207760656	180990304	246999216	179933040	197646464	229185200	337630464	291876576	136162224	233167088	282994816	320491328	134987184	242246400	197999968	308801856	327104128	255862704	260466064
3021	N-palmitoyl-sphingosine (d18:1/16:0)	Lipid	Ceramides	44877	LC/MS Pos Late	1518	2893	538.519	5283564	24696-26-2		HMDB0004949	721996864	624548992	804077184	742176704	681484096	609470016	611231616	853829248	735135936	646338944	594873536	813732544	832626496	677283904	752812096	680164736	629478336	619029568	569353344	570907264	605025920	596665728	716364608	535611200	621158976	603546176	739847744	529585376	581508928	797071232
2174	N-palmitoyltaurine	Lipid	Endocannabinoid	39835	LC/MS Neg	100003239	5560	362.237	14504290	83982-06-3			363517	455725	178523	645079		231459	126146	211000	568875	358773	241759	448621	363835	328678	448081	119499	312131	138188	389684	550233	366478	222374	413735	371073	555510	2580250	227498	412896	483930	949295
3012	N-stearoyl-sphinganine (d18:0/18:0)*	Lipid	Dihydroceramides	1759	LC/MS Pos Late	922	3526	568.566	5283573	2304-80-5			13549650	38473896	19433596	9485159	19269706	18726732	12625459	19940896	25558530	12830181	56534392	31867806	17369934	17171858	28052086	29395216	20937520	21326608	33664180	21121780	21873346	17738122	22914200	24529320	38958284	20918902	32310734	37467752	23249770	23894604
3025	N-stearoyl-sphingosine (d18:1/18:0)*	Lipid	Ceramides	54979	LC/MS Pos Late	1547	3392	566.551	5283565	104404-17-3		HMDB0004950	49231540	68544464	58040220	45230332	61150456	40234840	56988656	57628696	58767404	42486556	71550272	62353736	74695920	51651480	63345304	48310768	49761836	31601720	49143092	46604736	48109452	39957804	39512392	55715916	55550188	39268388	79656208	40945888	48940480	61998920
2173	N-stearoyltaurine	Lipid	Endocannabinoid	39730	LC/MS Neg	100003240	5782	390.268	168274	63155-80-6			1501932	1485637	599278	1397195	851183	787486	437273	681827	1299476	846517	1233730	1062290	1144501	1065818	1.41787e+06	697546	1.21156e+06	807364	1340331	1.85459e+06	1233437	690470	1288809	1050145	1765384	7359993	848083	1494308	1104305	2819144
4152	1-methyladenosine	Nucleotide	Purine Metabolism, Adenine containing	15650	LC/MS Pos Early	1242	2120	282.12	27476	15763-06-1	C02494	HMDB0003331	5357275	2290098	2664570	5283388	3721529	5657323	3153505	5107028	4212615	4249924	6112524	5091507	13076810	2499992	4565019	5980402	3975451	2359682	6947590	3296467	5398263	5452592	3174202	4103847	4686731	4005871	3027202	3511269	2482439	4230730
4191	N2,N2-dimethylguanosine	Nucleotide	Purine Metabolism, Guanine containing	35137	LC/MS Pos Early	100001412	2210	312.13	135501639	2140-67-2		HMDB0004824	2021809	997251	974731	2324994	1130236	2251448	1357820	2203569	1436764	1761880	1.93828e+06	1431475	3582956	712802	1.70981e+06	1992429	1402643	868150	2314721	1357356	1850632	1503095	1.04803e+06	1978569	1.53959e+06	1.65287e+06	909126	1410005	923439	1219606
116	N6,N6,N6-trimethyllysine	Amino Acid	Lysine Metabolism	1498	LC/MS Pos Early	189	2825	189.16	440120	23284-33-5	C03793	HMDB0001325	17250116	12533615	12554128	14417361	11957051	26448616	23808220	21835712	19015448	20193192	16380641	23516968	20948052	12193437	16901272	18390564	16356600	14823939	19320606	14389107	26403082	24614716	16822904	20495532	20686064	19078680	16539202	17570240	13013480	17740244
107	N6-acetyllysine	Amino Acid	Lysine Metabolism	36752	LC/MS Polar	100001734	2612.6	187.109	92832	692-04-6	C02727	HMDB0000206	718222	517185	481342	484534	284920	752252	1042403	810143	463486	603989	577002	687504	786158	538620	399052	464170	405941	440730	568761	466349	681092	561370	496014	479397	585155	556840	361213	535901	259556	487405
4163	N6-carbamoylthreonyladenosine	Nucleotide	Purine Metabolism, Adenine containing	35157	LC/MS Neg	100001415	2164	411.127	161466	24719-82-2		HMDB0041623	452452	311483	362106	684351	238718	567524	535820	646228	371161	459051	466426	639886	1006356	368767	379308	605497	382982	397753	506734	436242	596077	774729	505672	465625	535979	424303	418880	465120	306240	464835
1435	N6-carboxymethyllysine	Carbohydrate	Advanced Glycation End-product	36713	LC/MS Pos Early	100001768	2500	205.118	123800	5746-04-03		HMDB0240347	169973	111841		136637	82612	308521	164771	242728	187581	103910	152474	171271	168904	139622	158703	242772	153373	112944	202367		177487	121645	148286	174877	235651	162003	176444	71244	77857	84748
114	N6-methyllysine	Amino Acid	Lysine Metabolism	62860	LC/MS Pos Early	100003415	2831	161.129	164795	1188-07-4	C02728	HMDB0002038	4726086	3603058	3931638	4678194	3555998	6057464	8281633	5942489	5268520	6255854	5682330	6332362	5238063	3814048	4416746	6.77417e+06	4734162	4246618	5031130	4317045	7383979	6445211	4700086	4609135	5902966	4677179	5161429	4528240	3686268	5020601
4173	N6-succinyladenosine	Nucleotide	Purine Metabolism, Adenine containing	48130	LC/MS Neg	100001664	940	382.1	165243	4542-23-8		HMDB0000912	2175652	1310692	974056	1.97388e+06	1416452	2381071	2023209	1548013	1809016	3423749	1779461	2241494	1070683	1583199	1819915	2787563	1850521	1620122	2316109	1644504	3168818	3.98705e+06	1.87275e+06	2234918	2141537	1692139	1520937	1.94566e+06	1847766	2609888
1549	nervonate (24:1n9)*	Lipid	Long Chain Monounsaturated Fatty Acid	52674	LC/MS Neg	100001231	6804	365.342	5281120	506-37-6	C08323	HMDB0002368	31254996	82660040	54243980	38752320	14846438	34896588	43455372	18694824	67173144	20482064	32230724	52866044	68872920	68557024	10426857	13466460	67275760	18494700	55430608	34983764	37290664	52419488	78892336	21465300	79938240	222988544	79731512	69155912	80865056	43484968
1889	nervonoylcarnitine (C24:1)*	Lipid	Fatty Acid Metabolism (Acyl Carnitine, Monounsaturated)	57531	LC/MS Pos Late	100015846	1602	510.452						73339	236785	279722	275429		301158			208773			190996	289102	90715	161824	194444	88068			238418	377178	224922		90994	126750	218634	136047	94913	123277
4303	nicotinamide	Cofactors and Vitamins	Nicotinate and Nicotinamide Metabolism	594	LC/MS Pos Early	432	1942	123.055	936	98-92-0	C00153	HMDB0001406	733868928	735120256	606472448	783816832	704974784	850806720	789793856	780541312	809581568	861268352	743992128	860780800	831824448	653941120	705380672	785559616	662160064	792239744	846220800	771225088	862916800	963701952	859251712	765508672	943844288	752177472	825764288	872068992	822301504	974950208
4307	NAD+	Cofactors and Vitamins	Nicotinate and Nicotinamide Metabolism	5278	LC/MS Neg	1310	1434	662.102	5892	53-84-9	C00006	HMDB0000217	476686	535740	348590	488551	475727	736102	566374	589888	609191	693036	894743	712681	592971	421995	734938	649845	522208	429813	624537	623075	716403	564033	697772	830730	707608	510258	432712	619794	487558	750613
4308	NADH	Cofactors and Vitamins	Nicotinate and Nicotinamide Metabolism	31475	LC/MS Neg	428	1540	664.117	439153	58-68-4;606-68-8	C00004	HMDB0001487	72070	76918		67910	47610	201446	57840	107258	81385	139013	190932	167951	81122		127950	152159		48276	178306	77738	200889	183981	109058	156438	148386	78774		48176		143906
4306	nicotinamide riboside	Cofactors and Vitamins	Nicotinate and Nicotinamide Metabolism	33013	LC/MS Pos Early	100001310	2040	255.098	439924	1341-23-7	C03150	HMDB0000855	640433	427977	269000	524479	378354	774539	457317	421554	833996	573810	392786	689979	535124	401410	737581	397019	464910	724080	726870	434596	789051	931276	676705	588486	653695	1077235	682885	539169	719382	761477
1565	nisinate (24:6n3)	Lipid	Long Chain Polyunsaturated Fatty Acid (n3 and n6)	57810	LC/MS Neg	100015785	5657	355.264	11792612	68378-49-4		HMDB0013025	4608246	5707723	5115863	4815376	4238023	5704566	2873243	3715468	3469350	3692047	3591098	5552178	3546757	4895477	3230560	2955554	4279947	4242308	2505689	3511547	4231682	2210065	5096906	1.98203e+06	4263308	15091624	3330231	2768052	2720998	2325590
1516	nonadecanoate (19:0)	Lipid	Long Chain Saturated Fatty Acid	1356	LC/MS Neg	892	6068	297.28	12591	646-30-0	C16535	HMDB0000772	9613813	12881042	8755237	11903920	11135067	11072538	6.73937e+06	8673088	10146986	10765587	11038487	12707623	10837838	9979413	8871803	7078941	10511633	8287726	9877773	10417225	11807699	6952562	9877157	8268389	10942522	40820088	10222867	9813217	9845692	11688681
217	O-methyltyrosine	Amino Acid	Tyrosine Metabolism	37451	LC/MS Pos Early	100002078	2790	196.097	441350;2723935	1080-06-4	D00762	HMDB0014903	215712	213437	194833	148163	122257	599967	449287	321530	406658	212012	513073	287078	184555	211445	475855	240767	200669	238934	215346	168087	222181	152878	204122	284352	269191	187891	172056	194707	207486	219985
6088	O-sulfo-L-tyrosine	Xenobiotics	Chemical	45413	LC/MS Neg	100005384	990	260.023	514186				320645	302404	196149	377800	353767	438268	379756	387778	381996	306415	450492	444399	521956	352343	413156	510408	339737	189329	401077	350283	462925	472407	393911	418161	510749	402518	330190	416697	308740	363778
1533	oleate/vaccenate (18:1)	Lipid	Long Chain Monounsaturated Fatty Acid	52285	LC/MS Neg	100008930	5655	281.249	637517;445639;5281127;5282761		C01712,C08367,C00712,C21944	HMDB0000207,HMDB0000573,HMDB0003231,HMDB0240219	3367157504	3504200704	2539427072	3472351744	2598405376	3339074816	1966798592	2875814912	3049785600	3096709120	3111050240	3720033536	3005095424	2759137280	2665472256	2525877760	3414718208	2531764224	3494600960	2978679808	3680579584	2114240000	3758874368	2789311488	3930083328	10443708416	3594293504	3220708864	3335647232	3988250368
2159	oleoyl ethanolamide	Lipid	Endocannabinoid	38102	LC/MS Pos Late	1137	1661	326.305	5283454	11-58-0;111-58-0		HMDB0002088	15345697	24641866	20069204	22144800	16379145	23342188	20647572	19479858	22629412	14891455	19793092	21328120	26850192	13863011	24492352	19751434	18501844	19436464	27791478	17807772	19703308	21021222	21842122	20517140	21246610	15436185	22196742	20983476	22819720	24360748
2940	oleoyl-arachidonoyl-glycerol (18:1/20:4) [2]*	Lipid	Diacylglycerol	54961	LC/MS Pos Late	100010937	2990	660.556	9543786			HMDB0007228	40564376	34860384	44190752	42119496	56689280	40182336	38546272	60034628	30634812	44727016	38861544	53294484	36731300	41128416	42298080	43888240	31613382	43439112	28092478	36882564	34552752	38383528	44037964	34440352	34318808	43195016	33748152	28514688	39538208	28972934
2926	oleoyl-linoleoyl-glycerol (18:1/18:2) [1]	Lipid	Diacylglycerol	46798	LC/MS Pos Late	100002989	3115	636.556	14275396	106292-55-1		HMDB0007219		818312	265909		996699	1103515	1460184	208987			1.01327e+06	792865	1252777	300884	446450	264437		275031	1697978		246374	1061280	1661998	1225883	507169	1676368	1549404	1157205	732383	900422
2927	oleoyl-linoleoyl-glycerol (18:1/18:2) [2]	Lipid	Diacylglycerol	46799	LC/MS Pos Late	100002990	3223	636.556	71433693	104346-53-4		HMDB0007219	19591640	18629702	15960848	17814874	14796925	21722848	22582904	27339534	19700756	23245892	19025860	25773494	20632144	16594163	19513256	20148248	19412446	19700150	26246056	17594804	23419936	19868828	26051052	22890550	26411604	23463496	27769796	19794700	24710348	24687990
2924	oleoyl-oleoyl-glycerol (18:1/18:1) [2]*	Lipid	Diacylglycerol	54946	LC/MS Pos Late	100010919	3695	638.572	9543716			HMDB0007218	33891680	41925296	27927524	34642228	28879092	29926206	36582800	48663180	44537308	33276042	33177760	40997884	35966820	29983064	44532696	39792980	42066248	36317364	50300548	30733888	42670836	31215790	38545264	27305700	49394308	40558960	34478320	38082612	43485928	43482584
1886	oleoylcarnitine (C18:1)	Lipid	Fatty Acid Metabolism (Acyl Carnitine, Monounsaturated)	35160	LC/MS Pos Late	100001501	1423	426.358	6441392	38677-66-6		HMDB0005065	704688	162424	466615	1182383	4380381	116594	519886	150772		1163858	91615	918244	631095	1468056	418807	598713	385560	1577090	183196	454619	762187	3518779	687170	262811	331020	1196834	669398	278467	380826	243615
1944	oleoylcholine	Lipid	Fatty Acid Metabolism (Acyl Choline)	53260	LC/MS Pos Late	100009331	1449	368.352	59040790			HMDB0240596	72277	107761	79483	123355	68940	53566	98921	108697		81827		106123	141055	144810	102981	88403	71612	82496	71882	76783	117193	124731	126647		117257	104706	191511	118336	193199	146774
487	ornithine	Amino Acid	Urea cycle; Arginine and Proline Metabolism	1493	LC/MS Pos Early	444	2800	133.097	6262	3184-13-2	C00077	HMDB0000214	56935344	40347352	33775204	18450108	21215028	52321572	34467188	44415152	66474404	59346912	61840904	67377904	53887116	29812068	42309640	72683672	43600144	43194536	51509760	47498264	103403088	110381296	60192428	56765244	53744068	47793436	32551064	100761080	57484400	83600152
4206	orotate	Nucleotide	Pyrimidine Metabolism, Orotate containing	1505	LC/MS Polar	445	1638.1	155.01	967	50887-69-9	C00295	HMDB0000226	456208704	177913472	223897920	256811072	157179328	351954048	296257984	363590080	333884928	468823072	324902464	429208512	233420544	190265920	224130016	398178144	365034368	309001856	356291392	307238816	433692800	449462272	376382048	279220288	339366560	387222912	243972768	284986560	215638496	393828352
4208	orotidine	Nucleotide	Pyrimidine Metabolism, Orotate containing	35172	LC/MS Polar	100001416	2250	287.052	92751	314-50-1		HMDB0000788	27369126	20781410	20499076	33401488	18081236	29732222	27371036	29727704	28476166	33700536	26784240	28865128	37253448	18994824	25215852	30446178	22329990	28409980	32474028	24925904	41445496	45565996	26142296	33873776	30453076	29791290	19028032	29489106	20133520	32185966
263	oxindolylalanine	Amino Acid	Tryptophan Metabolism	64568	LC/MS Pos Early	100022120	2756	221.092	20977764				740064	652638	517446	774631	505059	1083738	1183569	2033524	681390	610041	630937	892213	961078	789520	1099151	1604149	684228	568193	801848	610550	1073056	1117101	1216624	1847997	971456	667747	595647	668560	615687	843698
1510	palmitate (16:0)	Lipid	Long Chain Saturated Fatty Acid	1336	LC/MS Neg	424	5618	255.233	985	57-10-3	C00249	HMDB0000220	4408686592	3673811968	3438831360	4517371392	3174908160	4495313920	3124482304	3837292288	4107066368	4514509824	4279668480	5039193088	3932963072	3230095104	3489510144	3384569600	3828777472	3181370112	4244730624	3855505664	4685680640	3156832256	4490540544	3568296960	4698662400	10547465216	4006273024	4367526912	3969125632	4968145408
1529	palmitoleate (16:1n7)	Lipid	Long Chain Monounsaturated Fatty Acid	33447	LC/MS Neg	452	5475	253.217	445638	373-49-9	C08362	HMDB0003229	807757376	617133824	456256832	726217728	476144800	772139328	403282624	652458432	614777408	830389696	654343104	868215808	648123008	465121568	507440544	519677952	654740672	470840704	784324352	606830080	854244096	445251264	911308736	642065728	834503808	3610393088	625472448	573962752	616856000	791375744
2191	palmitoleoyl ethanolamide*	Lipid	Endocannabinoid	57541	LC/MS Pos Late	100015862	1546	298.274	9835868			HMDB0013648	1352800	1369441	1236076	1269991	1431318	1874942	1307815	1852775	1894459	1297945	1990522	1741980	1486912	1124384	1366258	1324536	1268467	1579067	2393419	1.69795e+06	1537978	1.61183e+06	1424162	1811790	1167664	1201278	1173107	1108402	1185078	1.59175e+06
2910	palmitoleoyl-oleoyl-glycerol (16:1/18:1) [2]*	Lipid	Diacylglycerol	52631	LC/MS Pos Late	100009054	3154	610.54	71768100				9489901	5947440	5059729	6400967	5218934	5482759	7495428	5059933	8484256	9323630	8.09399e+06	3.82908e+06	5581218	5228943	6050500	7936232	6821619	6675897	10285714	6867347	9449450	8221781	7305619	10711277	9107572	9636108	8580416	6141164	8197483	7.78147e+06
1885	palmitoleoylcarnitine (C16:1)*	Lipid	Fatty Acid Metabolism (Acyl Carnitine, Monounsaturated)	53223	LC/MS Pos Late	100009406	1357	398.327	71464547				288977	55142	193906	369590	1469979	78958	239584		125530	652639		348618	227835	424776	147873	268650	171506	509440		139741	315073	1047728	235136	153419	116056	340836	177683	95660	161300	68664
3099	palmitoyl dihydrosphingomyelin (d18:0/16:0)*	Lipid	Dihydrosphingomyelins	52434	LC/MS Pos Late	100008954	2290	705.591	9939965			HMDB0010168	520379904	1051305280	543084992	584467200	638683904	624803904	437832704	438795808	682992640	642448832	582721920	720585024	696567360	572346624	670793920	631251648	553853568	1112403840	831035904	577877120	834307584	808083200	824772416	589734720	732955264	816059200	732964416	1033538560	761433536	1152344192
2162	palmitoyl ethanolamide	Lipid	Endocannabinoid	38165	LC/MS Pos Late	1489	1643	300.29	4671	544-31-0	C16512	HMDB0002100	6544202	7433545	7599965	6967854	7480816	8523392	7445195	7.47663e+06	9243154	6415189	7531676	9840707	9555985	5749083	5970667	5315529	6151765	7564844	9742331	5784069	8072089	9438064	7013727	6739988	6771835	5452419	8336837	5549611	7704914	8.17001e+06
3103	palmitoyl sphingomyelin (d18:1/16:0)	Lipid	Sphingomyelins	37506	LC/MS Pos Late	100002107	2168	703.575	9939941	6254-89-3		HMDB0010169	1073340864	1192923520	1121251200	1104516480	1074758144	1222053120	1055822528	977011456	1158680960	1205252096	1021993664	1143903744	1315500672	985221120	1208255232	964557696	974174336	1044949376	924590080	1107380224	1026477952	910097088	976097984	936835008	999991296	1048720448	915169792	929706496	961897664	1208174848
2913	palmitoyl-arachidonoyl-glycerol (16:0/20:4) [1]*	Lipid	Diacylglycerol	54957	LC/MS Pos Late	100010924	2916	634.54	9543736			HMDB0007112	5671084	6066241	7708958	4910907	6500106	5747936	6.72397e+06	7.93982e+06	6.92203e+06	6.7126e+06	5953658	8049760	8.18409e+06	6242518	5250051	5502773	6150017	5157684	6.49771e+06	5195700	8.10867e+06	4875157	7851477	6246774	6735729	6750666	6272923	6001511	6723229	3834830
2914	palmitoyl-arachidonoyl-glycerol (16:0/20:4) [2]*	Lipid	Diacylglycerol	54958	LC/MS Pos Late	100010925	3015	634.54	9543736			HMDB0007112	19278516	18460088	26433240	19053072	22854960	18436906	28242570	26097556	22488198	24130770	17000774	25814258	27040502	25817384	17549200	18690960	20270232	18124192	18411392	15871953	25451964	26326328	27488480	16056085	22540436	20096536	18614640	18581622	24280602	12030387
2912	palmitoyl-dihomo-linolenoyl-glycerol (16:0/20:3n3 or 6) [2]*	Lipid	Diacylglycerol	54941	LC/MS Pos Late	100010915	3265	636.556					19509580	16208802	18478648	19295584	18053700	24785448	23436156	26572116	21087198	19297324	19521708	24206046	24807550	15345052	19888312	19159692	15574704	13221568	18464988	15855203	22129852	20964316	26910542	17948756	19870464	18182192	19542672	15562806	20482288	13991141
2916	palmitoyl-docosahexaenoyl-glycerol (16:0/22:6) [1]*	Lipid	Diacylglycerol	57373	LC/MS Pos Late	100015618	2749	658.54	9543827			HMDB0007121	5868644	5080335	5898682	6573458	5893468	5051522	5514969	7.68413e+06	4234077	5064740	3831947	6592272	4734350	3595568	4.04708e+06	5894843	4981719	6169442	3073866	4644026	4338451	7137904	4414389	4333086	4076516	6.1651e+06	5427871	3563384	4934029	2496690
2917	palmitoyl-docosahexaenoyl-glycerol (16:0/22:6) [2]*	Lipid	Diacylglycerol	57374	LC/MS Pos Late	100015619	2830	658.54	9543827			HMDB0007121	10456856	7135991	8172991	9273154	8954114	10836240	9737479	15198878	8827535	8702817	7873754	10662230	8582993	7053182	9273061	13024716	7094009	8469458	6625528	8065610	8110624	6805616	10238721	10339302	11024841	10061119	7461559	4888940	5195493	4929343
2907	palmitoyl-linoleoyl-glycerol (16:0/18:2) [2]*	Lipid	Diacylglycerol	52634	LC/MS Pos Late	100009055	3197	610.54	131801744			HMDB0007103	14599882	9278411	10477998	14115211	8981336	13941536	13596003	22259074	15641926	16077146	14162764	16681988	13945934	11058388	13298687	15300870	13069275	13745717	16535798	12077947	17674532	13031446	16448554	17023488	16454574	16260866	15287640	14297686	15665901	15475882
2904	palmitoyl-oleoyl-glycerol (16:0/18:1) [1]*	Lipid	Diacylglycerol	54943	LC/MS Pos Late	100010916	3562	612.556	5282283		C13861	HMDB0007102	985537	622989	824542	1192454	368147	964263	947516	1336889	1068816	1095424		1136826	1077403	649181		1134397	999240	881548	648598	727466	1354582	1314792	1133650	1154645	1398264	982111	1212372	541378	1240402	1041074
2905	palmitoyl-oleoyl-glycerol (16:0/18:1) [2]*	Lipid	Diacylglycerol	54942	LC/MS Pos Late	100010917	3695	612.556	5282283		C13861	HMDB0007102	20277260	16513096	15182709	19535044	14541516	20614308	20024050	26191824	22009140	21707908	18686800	22320842	21492474	13965610	18311284	19511984	16488628	14749416	21850750	15772331	26218818	18882714	20447454	21652660	22529926	20874180	19434194	19264950	18565212	20897624
2901	palmitoyl-palmitoyl-glycerol (16:0/16:0) [2]*	Lipid	Diacylglycerol	54990	LC/MS Pos Late	100010948	3734	586.54	644078			HMDB0007098	789041		308468	662529	209093	506673	504887	742658	541000	803443	623523	698679	581440	183813	312324	513174	345571	313814	591421	291480	868636	648741	495266	667845	577800	594311	443991	534728	400351	545500
3134	palmitoyl-sphingosine-phosphoethanolamine (d18:1/16:0)	Lipid	Ceramide PEs	62984	LC/MS Pos Late	100021162	2207	661.528					5363376	8.11909e+06	5979891	6031889	7251056	4867718	5129647	3311861	3463790	8131786	3181339	4815737	10431803	5061342	3.9026e+06	2347081	2152849	3.82812e+06	2293404	3009833	3399638	4032986	3259362	2695996	3095979	3558705	2851064	3444989	3813773	6365972
1864	palmitoylcarnitine (C16)	Lipid	Fatty Acid Metabolism (Acyl Carnitine, Long Chain Saturated)	44681	LC/MS Pos Late	100000776	1425	400.342	461	6865-14-1	C02990	HMDB0000222	4666493	872354	1723944	7956938	9860320	599962	2499007	792186	839302	5498125	387496	3879085	4324352	5555346	2158484	1790944	1966217	4867486	1089158	1758925	4.17053e+06	17248556	4090974	1531650	1699351	2743702	2179824	837676	1697765	1265936
1943	palmitoylcholine	Lipid	Fatty Acid Metabolism (Acyl Choline)	52944	LC/MS Pos Late	100009233	1482	342.337	151731			HMDB0240592	151619	108986	130993	223123		88149	154628	99952	119366		82329	123690	273494	196577	138979	90362		110410	109262	101513	142315	197009	160726	100200	125913	154466	179863	154402	202351	153268
4335	pantothenate (Vitamin B5)	Cofactors and Vitamins	Pantothenate and CoA Metabolism	1508	LC/MS Pos Early	1024	1667	220.118	6613	137-08-6	C00864	HMDB0000210	747000064	542557888	473819008	919064960	553404992	775180032	749848192	760143424	810396352	992107776	754045888	921957696	1289856384	539414784	737029888	553776320	594549760	572308800	798868096	539756864	878662784	890314432	742930432	828620544	900149824	839539968	976046528	927473408	876956992	913751360
5467	penicillin G	Xenobiotics	Drug - Antibiotic	37468	LC/MS Neg	100002155	3855	333.091	5904	69-57-8	C05551	HMDB0015186	73847904	73974472	60788568	93003344	57492100	123129848	83188608	96197280	76003264	94029632	94378672	103726808	83787432	55065724	93979000	93820064	81561336	45742368	77907496	78490672	98401792	61308028	63996240	100384520	80239072	76228392	51868156	52588008	26365402	52443304
1509	pentadecanoate (15:0)	Lipid	Long Chain Saturated Fatty Acid	1361	LC/MS Neg	980	5521	241.217	13849	1002-84-2;10002-84-2	C16537	HMDB0000826	91200384	80205376	74399224	91828496	66478872	88432472	68791056	76255488	79489720	83960872	80256720	104715080	83037168	71541232	70844072	73215104	86836392	64792176	86009280	78815728	97598096	58351912	95295664	69996352	98818472	261205888	84144040	87453392	78458024	93120728
6187	phenol red	Xenobiotics	Chemical	36817	LC/MS Neg	100001724	3665.9	353.049	4766	143-74-8	C12600		3975838	6576053	4318055	4351784	4259789	8000596	5844718	5736119	6.47401e+06	7852847	7745986	8224102	6747562	3958378	5845187	4688430	5403995	3239419	4314747	4200389	5.67612e+06	4347353	3975109	6.37486e+06	4952301	5851532	5327408	5087693	3.43755e+06	6013075
190	phenol sulfate	Amino Acid	Tyrosine Metabolism	32553	LC/MS Neg	100001510	2156	172.991	74426	937-34-8	C02180	HMDB0060015	4984771	2880592	1910645	2181254	2266581	2949326	2531179	2664580	1.95157e+06	2575268	2197691	2259303	2.62453e+06	1801503	4542111	2399373	2360251	2914806	4.00003e+06	2.75738e+06	2137429	2441080	1583338	3358244	2574702	2904621	6348706	5127885	2320677	2697168
1190	phenylacetylglycine	Peptide	Acetylated Peptides	33945	LC/MS Neg	100001275	2375	192.067	68144	500-98-1	C05598	HMDB0000821	11411911	8235665	7.46483e+06	13156731	7827192	13424971	12055883	12935819	9205200	12750778	11766971	14605560	15663176	8991178	11455326	12336255	11748019	9336961	12544032	10572592	14407335	14979941	11292707	14103822	14023851	12835719	10357912	13676247	10901400	13903082
140	phenylalanine	Amino Acid	Phenylalanine Metabolism	64	LC/MS Pos Early	460	2878	166.086	6140	63-91-2	C00079	HMDB0000159	1318781440	1273730816	1120718336	1401598848	889914816	1735000704	1555706240	1616783744	1404172928	1043012672	1167030272	1362000768	1883778816	1076230784	1487260288	1437712640	1184028032	1267757824	1409398912	1317533824	1538754048	1556512640	1244684288	1470525568	1414951168	1333737600	1030201664	1451010304	1203150720	1435580672
921	phenylalanylalanine	Peptide	Dipeptide	41374	LC/MS Neg	100003589	2745	235.109	5488196	3918-87-4		HMDB0028988	125764		54509	293766		456273	92517	290649	59783	12399	60094	120720	110133	88623	373669	262400	305871		408132	420655	298902	95721	121261	172804	148053	235906	199133	167075	44728	26223
926	phenylalanylglycine	Peptide	Dipeptide	41370	LC/MS Pos Early	100003588	2898	223.108	6992304	721-90-4		HMDB0028995	691767	350877	375415	195408	100398	2.09062e+06	1.58288e+06	1659807	444276	294518	607601	269712	257512	146568	1228923	468289	180975	175499	321101	474436	282308	268950	300444	866189	747166	228249	79308	490932	183774	303410
151	phenyllactate (PLA)	Amino Acid	Phenylalanine Metabolism	22130	LC/MS Polar	100000774	908	165.056	3848	828-01-3	C05607	HMDB0000779,HMDB0000563	7938034	12208844	3195838	915414	2701087	5327239	13992099	3020264	4543720	9927836	18142960	1877645	1.80495e+06	7.21051e+06	15804937	1298210	2636293	2835872	7283036	2978029	13294865	6771380	17262976	4769634	21507152	16143309	1597978	8534213	6271751	9064914
150	phenylpyruvate	Amino Acid	Phenylalanine Metabolism	566	LC/MS Neg	241	2515	163.04	997	156-06-9	C00166	HMDB0000205	3292192	4705657	242830		253626	986621	5681827	355514	508326	2408719	1627801	294478	168244	1.75325e+06	3385054	55719	399901	449409	1.69268e+06	422610	3709023	2187224	4938072	609015	7244242	8105848	76940	1859733	867073	2753645
1468	phosphate	Energy	Oxidative Phosphorylation	42109	LC/MS Pos Early	461	576	98.9842	1061	7664-38-2	C00009	HMDB0001429	506793920	469291776	425319424	548948736	498999584	659474368	465340992	519009984	578545152	550954112	589337728	512416352	666841984	424201312	540118336	508503424	545815424	463102848	623700736	495728640	585155136	623437248	439316608	575345536	522610880	511370432	336832576	453415136	417445760	432653088
1238	phosphoenolpyruvate (PEP)	Carbohydrate	Glycolysis, Gluconeogenesis, and Pyruvate Metabolism	597	LC/MS Neg	463	587.3	166.975	1005	10526-80-4	C00074	HMDB0000263	355168	649145	436214	147706	758555	730234	660905	664653	935225	309471	3949182	205070	4.13015e+06	653677	4437054	1214586	599633	292850	383826	1240337	434071		479123	1430095	724319	483806	411013	1497918	431016	430217
2238	phosphoethanolamine (PE)	Lipid	Phospholipid Metabolism	1600	LC/MS Neg	1026	638	140.012	1015	1071-23-4	C00346	HMDB0000224	2255394	10113534	6301735	2.77103e+06	6125620	4782209	6340421	3839045	4962575	1.66415e+06	5480143	3482453	4411105	5260481	5976002	5948731	3367819	5830571	4287750	4469241	1932920	4.84357e+06	6008694	2975938	2053506	1635080	3.97848e+06	6127661	12807651	6303398
4338	phosphopantetheine	Cofactors and Vitamins	Pantothenate and CoA Metabolism	15504	LC/MS Neg	100000328	1597	357.089	987	NA	C01134	HMDB0001416	813007	2144092	1362249	4691139		3468917	1375643	4644359	2750343	111766	3.38165e+06	307183	4721723	91558	3491316	6459875	4879257		3045766	923566	2134122		4387833	3856387	4697599	1277787	3246354	4008877	1199284	3665318
131	pipecolate	Amino Acid	Lysine Metabolism	1444	LC/MS Pos Early	1025	2200	130.086		4043-87-2			6221181	4398228	4457410	4959468	3.76363e+06	11256546	4676647	7569346	8634990	4941783	9978774	7967521	8668670	4834815	7262476	9432520	4380849	5184331	7733003	4352887	8814455	7718815	7.99225e+06	7.05693e+06	6964673	5719173	5374759	6.78407e+06	5437741	6049803
515	prolylhydroxyproline	Amino Acid	Urea cycle; Arginine and Proline Metabolism	35127	LC/MS Pos Early	100001167	2128	229.118	11902893	18684-24-7		HMDB0006695	2401152	2929329	1.46217e+06	2346478	2261351	3798153	2146455	2206968	3706566	4015358	4.03896e+06	4327032	3.36522e+06	2011608	2191573	2798176	2425739	1.63955e+06	2888365	1808840	3585367	2434309	2941381	3.04766e+06	2.97593e+06	2407179	2274100	3492872	2336707	3331721
495	proline	Amino Acid	Urea cycle; Arginine and Proline Metabolism	1898	LC/MS Pos Early	480	1603	116.071	145742;614;8988	147-85-3	C00148,C000763	HMDB0000162,HMDB0003411	6565116416	5129006080	5204477952	6765767168	4078899968	8580290048	5597289472	7318383616	6073824768	5213753344	7225671680	7318250496	7977764864	4729106944	6332916736	8253548032	5213096448	5490898432	6995858432	6035595776	6546885120	6283314176	6630826496	6711644160	6737660928	5760475648	4941681664	6357875712	4769150464	5758366720
947	prolylglycine	Peptide	Dipeptide	40703	LC/MS Pos Early	100003674	2136	173.092	6426709	2578-57-6		HMDB0011178	16761795	11269447	7777799	10675275	3365313	31556620	27133736	29880866	15714426	13596668	17046916	15182459	23871958	8328423	19075348	14468969	10634300	13234497	18587088	17232164	16434301	20270090	17237754	22268124	22322972	17086046	6861926	27104612	13178440	20858482
1771	propionylcarnitine (C3)	Lipid	Fatty Acid Metabolism (also BCAA Metabolism)	32452	LC/MS Pos Early	100001162	2590	218.139	107738	17298-37-2	C03017	HMDB0000824	18475194	5120618	15350747	3845546	25274546	11868813	16758158	5364529	11386893	38102376	4936939	26310418	8987916	11535780	6096066	10262135	8682344	13017678	8129708	14517015	14263726	37045660	14034522	9265378	5623474	19636534	16695777	4692001	15759730	10792070
4220	pseudouridine	Nucleotide	Pyrimidine Metabolism, Uracil containing	33442	LC/MS Neg	821	1100	243.062	15047	1445-07-4	C02067	HMDB0000767	4.13143e+06	2429405	2303015	4370724	2064862	3507779	2734306	3.92102e+06	2957825	3382934	2901613	3.16937e+06	5447968	2198329	2440653	2922865	3.25521e+06	2367171	4426588	2885007	3.48458e+06	4483585	2649624	3330861	3235975	3301616	2234895	2799095	2157564	2770871
4393	pterin	Cofactors and Vitamins	Pterin Metabolism	43023	LC/MS Neg	100004216	1370	162.042	135398660	22363-60-4	C00715	HMDB0000802	341097	101825	54348	47548		283161	221136	274131	173933	363108	182486	76380		130456	219207	267287	257019	242398	335575	265848	208667	176840	291564	262301	344997	264943	138271	224455	170298	123106
537	putrescine	Amino Acid	Polyamine Metabolism	1408	LC/MS Pos Early	49	3027	89.1073	1045	110-60-1	C00134	HMDB0001414	20476304	22343272	19898838	31922038	22184908	26453372	19921180	18161520	26266892	27235714	23624742	33590096	36348288	14309503	21224830	31457910	21138242	29131902	34950004	24943422	30096134	33685700	36005496	20500820	28825014	29849500	29737520	42243920	33766620	33510916
4449	pyridoxal	Cofactors and Vitamins	Vitamin B6 Metabolism	1651	LC/MS Pos Early	491	2343	168.065	1050	65-22-5	C00250	HMDB0001545	19157000	15079939	12900818	24709062	13453325	28381280	19384972	27344032	19782732	21405730	23021080	27970330	22676312	16907072	23313324	29592216	24125740	16165397	30078312	26382246	31456054	26161876	22725136	27634190	23593494	22561252	18318008	21704152	16966276	26529350
4448	pyridoxal phosphate	Cofactors and Vitamins	Vitamin B6 Metabolism	5331	LC/MS Neg	492	943	246.017	1051	41468-25-1	C00018	HMDB0001491	64449	77153	46763			146170	50259	106300	62609	80329	111567	84433		74464		103989	170627	25011	165229	137989	104819	67216	84800	177323	106475	78530		83105		53071
4446	pyridoxamine	Cofactors and Vitamins	Vitamin B6 Metabolism	2150	LC/MS Pos Early	568	2975	169.097	1052	58052-48-5	C00534	HMDB0001431	3203407	3226168	2529855	4460433	1792859	4928623	3221249	5578400	2676629	3652683	3024582	4540768	3850326	3747054	5292456	5918772	6051963	2339432	4995284	4764984	4701159	3608466	4216142	4830682	3.90398e+06	3.97663e+06	3.87828e+06	3387494	2427849	3459137
4447	pyridoxamine phosphate	Cofactors and Vitamins	Vitamin B6 Metabolism	3138	LC/MS Pos Early	493	1932	249.064	1053	529-96-4	C00647	HMDB0001555	563230	496125	381736	472951	416054	565018	514358	596088	336040	644146	610127	546951	666722	338086	533528	477441	388144	506774	527928	511825	448843	523940	561098	646800	557055	493387	472999	604583	670366	746313
4450	pyridoxate	Cofactors and Vitamins	Vitamin B6 Metabolism	31555	LC/MS Polar	100001121	846	182.046	6723	82-82-6	C00847	HMDB0000017	723958	710657	572278	623132	543664	832733	885476	708159	1.02129e+06	1208638	1083047	1241393	1396886	621317	668094	781088	741425	502127	891638	542744	1.67793e+06	1264282	915007	839989	930034	758440	640099	1145575	766174	1109725
4444	pyridoxine (Vitamin B6)	Cofactors and Vitamins	Vitamin B6 Metabolism	608	LC/MS Neg	936	1657	168.067	1054	58-56-0	D08454	HMDB0000239	2034434	1.93921e+06	1690047	2.06993e+06	1862668	3036257	2446454	2508575	2320183	3364993	3.01918e+06	4989568	2376110	1807830	2524471	2701044	2342465	2473454	2717991	2677461	3.70182e+06	3980907	3.04218e+06	3895070	4.05943e+06	3404292	3139167	3492966	2676779	3.696e+06
1239	pyruvate	Carbohydrate	Glycolysis, Gluconeogenesis, and Pyruvate Metabolism	22250	LC/MS Polar	823	2650	175.025	1060	127-17-3	C00022	HMDB0000243	25838980	10119307	10092400	17417024	9802112	27438548	24183472	27574490	23018582	29000656	27817272	22996096	35464808	11844093	22449610	24845862	19310786	17289480	34759244	17701008	45053144	32107110	24460224	32846188	29256056	26774278	17138206	33901904	12004947	29013176
4299	quinolinate	Cofactors and Vitamins	Nicotinate and Nicotinamide Metabolism	1899	LC/MS Polar	182	3000	166.015	1066	89-00-9	C03722	HMDB0000232	15616688	9095766	13546661	5031166	9470047	15833209	11316451	21672134	20108976	5514131	11056478	20636148	10745369	15129303	13740073	26773296	18970396	14450138	12615741	14611611	23795266	18739984	17272676	11826915	35911344	21045724	17115756	16160264	11004374	20164056
4428	retinol (Vitamin A)	Cofactors and Vitamins	Vitamin A Metabolism	1806	LC/MS Pos Late	498	1636	269.226	445354	68-26-8	C00473	HMDB0000305	350224	482771	444040	389325	272147	469226	488104	415954	506524	620688	442170	652164	872326	349126	486226	480866	355953	410950	380770	402829	554028	659919	557263	223613	514433	535260	395579	436213	620442	655716
1262	ribitol	Carbohydrate	Pentose Metabolism	15772	LC/MS Polar	100000406	1789.6	151.061	6912	488-81-3	C00532,C01904,C00474,C00379	HMDB0002917,HMDB0000508,HMDB0001851,HMDB0000568	1982621	1589652	1412843	2160729	1397757	2210399	1710608	2245727	2.08803e+06	2191430	2216963	1923638	1778916	1330568	1935120	2481702	1725869	1697162	2146091	2200702	2067353	1942506	2266003	2258937	2102970	1621450	1513200	2808497	1468854	2472059
4331	riboflavin (Vitamin B2)	Cofactors and Vitamins	Riboflavin Metabolism	1827	LC/MS Neg	500	3160	255.089	493570	83-88-5	C00255	HMDB0000244	871696	708491	637123	935381	659906	981672	892686	878310	777584	953557	930190	1114339	1255355	689952	897390	1032760	873907	730571	1093196	902642	1195328	1288167	830080	1107392	1146724	1012040	764996	905297	776410	1065783
1263	ribonate	Carbohydrate	Pentose Metabolism	27731	LC/MS Polar	100001007	2425	165.041	5460677	5336-08-03	C01685	HMDB0000867	23862832	18325232	21356560	34194280	18465564	29613902	28631594	30625900	25136592	23484688	27265096	29399124	21402846	17513500	25427094	34813984	20321448	23896668	28831400	21017176	31394270	27335358	20559784	32421144	26267300	28851566	20070016	20416466	19026476	20983158
1261	ribose	Carbohydrate	Pentose Metabolism	1471	LC/MS Polar	914	1508.2	195.051	5779	50-69-1	C00121	HMDB0000283	5199325	5376034	6163169	8534641	6331126	3035894	6336504	5865633	3306268	2746612	3564916	4090003	9156650	5637300	4956878	8209657	3893809	3697063	3322368	4249789	3038032	3.86404e+06	6568105	2831014	4511008	5550182	4635156	4536262	4558189	6554799
1264	ribulose/xylulose	Carbohydrate	Pentose Metabolism	54671	LC/MS Polar	100006122	1400	195.051	151261;5289590			HMDB0000621,HMDB0000751,HMDB0001644,HMDB0003371	3739101	2364585	2922455	5.35762e+06	2446524	3087594	2584332	3432722	1.8146e+06	2547381	2514760	2741620	6.4232e+06	2113581	2522118	2871554	2217805	1582148	3038367	2794698	3185129	2302577	2565284	1924696	2873201	2877135	1764078	2484685	1.86646e+06	3531867
590	S-(1,2-dicarboxyethyl)glutathione	Amino Acid	Glutathione Metabolism	63009	LC/MS Neg	100020967	543	422.087	9802383	1115-52-2			10162972	4339020	3568508	7840704	3536735	10767417	5414757	7742381	8.02501e+06	8.25938e+06	6945903	8773478	6760349	4390244	7311807	8752426	8271512	4847721	10519334	6978147	13761278	11665755	8.12991e+06	10945057	9829385	8619735	7763414	6830891	4765559	7.91237e+06
446	S-adenosylhomocysteine (SAH)	Amino Acid	Methionine, Cysteine, SAM and Taurine Metabolism	42382	LC/MS Neg	197	1832.4	383.114	439155	979-92-0	C00021	HMDB00939	5308009	4424533	4220572	6417421	4549810	6889288	5066618	5893346	4913043	6.38028e+06	6104600	7918538	6965964	3550017	4046879	5724046	4741269	3979358	6.02112e+06	4776398	6141698	7600498	4594682	5303666	5734742	5.53097e+06	3922545	4300163	5359109	5249442
445	S-adenosylmethionine (SAM)	Amino Acid	Methionine, Cysteine, SAM and Taurine Metabolism	15915	LC/MS Pos Early	1263	3002	399.144	34755	24346-00-7;86867-01-8;86867-0108	C00019	HMDB0001185	6026406	5751675	5545669	7378901	4766807	11988931	5875281	7519338	7812228	5253706	9591789	8361021	9293154	7491220	11987453	13316618	10707242	9435105	16449028	12193251	11633718	11456246	10049465	11875118	12616141	11115507	7079427	7324761	6757086	6772621
460	S-carboxyethylcysteine	Amino Acid	Methionine, Cysteine, SAM and Taurine Metabolism	64177	LC/MS Pos Early	100021530	1785	194.048		4033-46-9			3420938	3391863	2832769	2981662	3052949	3089769	3258698	4164161	4894298	4227724	5671196	4978595	7034339	3864948	4903659	4183890	2850786	2342592	4541923	2661216	6452563	6.50908e+06	6046318	3505623	6512213	4429201	7972217	7517837	6366640	8843526
5987	S-carboxymethyl-L-cysteine	Xenobiotics	Drug - Other	47897	LC/MS Pos Early	100002324	1490	180.032	193653	638-23-3	C03727	HMDB0029415		120160			84407		112167	73708		94024		105041	113695	90315		93084	73191	118541	108261	60142	103170	153964	126816	89605	129548	113079				78779
575	S-lactoylglutathione	Amino Acid	Glutathione Metabolism	15731	LC/MS Neg	1343	1248	378.098	440018	54398-03-7	C03451	HMDB0001066	524406	141310	217215	3609555		3166591		1397692				735243	76240	525276	2649310	2243215	3.39054e+06		4884296	5171610	2352235	129012	509853	727945	687358	1.7504e+06	1792671	539078		21249
458	S-methylcysteine sulfoxide	Amino Acid	Methionine, Cysteine, SAM and Taurine Metabolism	43378	LC/MS Pos Early	100002927	900	152.038	82142	6853-87-8		HMDB0029432	1275572	930943	712595	1392062	738867	1525722	1015129	1458744	1.54502e+06	1388438	1493238	1477984	1886095	772011	1126288	1187470	853246	954346	1331229	893057	1.75706e+06	1450754	1242318	1184205	1304106	1146445	1122432	1278581	1212743	1315636
574	S-methylglutathione	Amino Acid	Glutathione Metabolism	33944	LC/MS Pos Early	100001259	2200	322.107	115260	2922-56-7	C11347		702832	481411	521263	707269	393717	1087348	365934	724436	538063	415141	655414	826684	557407	473092	1088821	942076	662023	620038	1067618	707129	1225320	1245931	652863	627406	1169149	721056	748473	792645	771860	767555
438	S-methylmethionine	Amino Acid	Methionine, Cysteine, SAM and Taurine Metabolism	38127	LC/MS Pos Early	100002183	2555	164.074	458	3493-12-07	C05319	HMDB0038670	453989	297804	340751	437168	259024	678009	386128	490431	545757	462735	700967	564260	527649	274722	448185	586168	395809	374420	507601	399693	685475	561026	404569	579898	414620	374444	377681	424336	244781	305989
5	sarcosine	Amino Acid	Glycine, Serine and Threonine Metabolism	1516	LC/MS Pos Early	1023	1280	90.055	1088	107-97-1	C00213	HMDB0000271	4141073	2346030	1757796	3496813	1856912	3724198	4462383	4665741	3680135	5837568	4581357	4190346	4049080	3328869	3061543	5505078	3649553	3709464	6052567	3510155	7032629	7751315	5433677	4966450	4682078	4261023	4243110	5176816	3259896	5346821
1287	sedoheptulose	Carbohydrate	Pentose Metabolism	53237	LC/MS Polar	100002619	2255	209.067	5459879	3019-74-7	C02076	HMDB0003219	1731239	1483658	1916458	2721735	1519040	304380	1641253	983857		443228	329173	3.16871e+06	2652731	2561827	775778	2291645	1104091	1472830	656286	1052170	1344598	1025036	2564254	259910	786291	1958562	2518062	1423811	1707880	3.59346e+06
1257	sedoheptulose-7-phosphate	Carbohydrate	Pentose Phosphate Pathway	35649	LC/MS Neg	100001628	599.6	289.033	616	2646-35-7	C05382	HMDB0001068	15068709	20696636	18826568	23497248	14685547	4212403	17632328	9046205	3005601	4924334	4.08388e+06	29704218	19513228	23565082	6905286	19694164	10583634	12997860	6856992	10725457	9919712	9418943	20239622	3.48707e+06	7469815	19699528	26895390	11560565	17833676	28574566
10	serine	Amino Acid	Glycine, Serine and Threonine Metabolism	1648	LC/MS Pos Early	503	1239	106.05	5951	56-45-1	C00065	HMDB0000187	321741760	431503744	365801984	424591296	349025920	465353760	536030496	363469408	388140832	274163200	186309056	390440928	621918400	373499648	418162208	393754848	412822400	390608864	458836512	455457440	448216320	536243136	427193984	474721792	484674144	502924288	442090720	486010368	531421312	551479104
287	serotonin	Amino Acid	Tryptophan Metabolism	2342	LC/MS Pos Early	504	2550	177.102	5202	153-98-0	C00780	HMDB0000259	7616283	21919668	13411989	17888690	39015412	13292945	13318767	13501576	16877762	12968811	17639688	22269932	12494760	10581523	44676028	9556055	6669559	12213352	13131109	14818316	45623552	34614364	18624084	16279237	17318920	9962477	6889256	27827556	13985801	36171552
545	spermidine	Amino Acid	Polyamine Metabolism	485	LC/MS Pos Early	50	3355	146.165	1102	124-20-9	C00315	HMDB0001257	30763740	26305464	22067818	36827416	18185684	46920184	29415984	33430316	23522324	27678320	31538128	51999432	51670024	20371960	29514014	49393384	28045780	26814460	41993372	34326328	45967944	53861196	29682348	30418900	38071716	38838148	19809406	31823676	26245490	40701160
552	spermine	Amino Acid	Polyamine Metabolism	603	LC/MS Pos Early	507	3350	203.223	1103	71-44-3	C00750	HMDB0001256	879183	673350	433727	1.03814e+06	562654	1198759	684293	819920	430982	764483	768205	1402564	1342291	625105	1209653	1.74737e+06	740908	671974	867612	1113006	1153329	1246141	713705	803587	902223	1123185	406545	686217	552327	1366609
3002	sphingadienine	Lipid	Sphingolipid Synthesis	57426	LC/MS Pos Late	100015643	1350	298.274	6449795	25696-03-1			10862368	8330058	4475287	10105370	10309424	4482896	9432122	9492396	9831978	11327574	5.90616e+06	10535193	13091234	7.8563e+06	3.49182e+06	6391838	5948567	8176488	6463312	7471381	9667604	10608525	6875989	3066383	9388659	8985608	9678467	7677705	9314123	12692976
3000	sphinganine	Lipid	Sphingolipid Synthesis	17769	LC/MS Pos Late	313	1413	302.305	3126	3102-56-5	C00836	HMDB0000269	14956728	21374954	11041350	14580650	14481688	11242391	11295137	12355304	14849336	13941511	8464832	14159197	15355104	12719484	10667532	11016895	11342572	22334668	16436359	11595221	20503124	21268898	14728248	10049950	17927598	17162006	16978374	20170480	13875388	22130296
3112	sphingomyelin (d17:1/14:0, d16:1/15:0)*	Lipid	Sphingomyelins	62152	LC/MS Pos Late	100020276	1950	661.528					2163140	2.46023e+06	2146700	2252589	2039251	2790240	2584421	2.52642e+06	2369011	3146544	2190851	3248476	2917227	1.66958e+06	2.70646e+06	2775735	2369574	2156904	2776725	2.4934e+06	2982018	2641107	2109118	2079178	2998724	2450741	2049878	1818999	1692775	2693355
3115	sphingomyelin (d17:1/16:0, d18:1/15:0, d16:1/17:0)*	Lipid	Sphingomyelins	52433	LC/MS Pos Late	100006314	2082	689.559		121999-58-4			93972200	96642720	81570760	95481152	82992744	105443888	101624688	97059848	102769944	125830720	94207320	124152288	115999504	73999584	101042912	102232080	86745928	98868152	86046512	84574000	105019088	92696368	92932976	74133696	107576192	103168312	92596680	86701208	91033016	115603504
3116	sphingomyelin (d17:2/16:0, d18:2/15:0)*	Lipid	Sphingomyelins	57483	LC/MS Pos Late	100015793	1875	687.544					1824591	2161734	1713924	1765540	1485300	2519204	2104680	1821163	1923870	2795747	1776036	2425294	2399217	1285553	1993864	2096470	1868877	1873034	1769099	1684628	1.94579e+06	1825752	1884843	1461948	2164125	1881483	1734521	1412428	1591278	2201337
3101	sphingomyelin (d18:0/18:0, d19:0/17:0)*	Lipid	Dihydrosphingomyelins	57473	LC/MS Pos Late	100009027	2500	733.622	44260130			HMDB0012087	40656400	127331760	47549736	44793968	51390448	53549960	48969296	40668584	69654528	53866900	79938168	76699696	74267088	49856244	79168848	95455696	64738080	94775464	98452920	65362180	91658992	80693192	80999432	84778856	107912080	68875616	99745568	166245264	78678840	119699600
3102	sphingomyelin (d18:0/20:0, d16:0/22:0)*	Lipid	Dihydrosphingomyelins	57476	LC/MS Pos Late	100015786	2850	761.653					24301606	92802592	29175776	30523152	29226658	29593080	33584584	21485342	51206012	31195896	37318368	43803284	52068200	30123016	40741112	42493216	35358256	54379800	56197360	30976276	56158008	49802040	45951136	37357704	58076304	37880708	58367224	89038480	45262236	66678924
3113	sphingomyelin (d18:1/14:0, d16:1/16:0)*	Lipid	Sphingomyelins	42463	LC/MS Pos Late	100004328	1998	675.544	11433862			HMDB0012097	129319496	152118848	134635984	144988560	126301064	175393312	143832960	140272608	147530128	169896944	134992400	179367808	176579952	114945680	178311904	152896768	135839264	128323360	167999952	154881728	176328512	147266784	127628208	143800432	165887632	154261168	118590792	127737232	110535080	168404720
3118	sphingomyelin (d18:1/17:0, d17:1/18:0, d19:1/16:0)	Lipid	Sphingomyelins	52615	LC/MS Pos Late	100008920	2350	717.591	46891763	121999-64-2			24773654	33474172	33247532	26121422	32762684	24836710	26117796	22897676	21883924	25412632	27338252	29812050	34548132	26916254	30448854	24544060	23828338	21709728	17780988	28256050	21521820	21516996	17269588	19741190	19983544	18605844	15359745	16833400	15396651	21243664
3119	sphingomyelin (d18:1/18:1, d18:2/18:0)	Lipid	Sphingomyelins	37529	LC/MS Pos Late	100002106	2167	729.591	6443882	108392-10-5		HMDB0012101	5554193	9502139	6896822	6060145	6988461	9524080	8188015	6972357	8313620	7419046	8581233	7.93671e+06	7.93755e+06	6914002	9310158	7748391	7658482	8250532	6654998	9441701	7.809e+06	6070865	6668053	9345129	7199762	7.76824e+06	8.28927e+06	7382888	7168031	8241377
3120	sphingomyelin (d18:1/19:0, d19:1/18:0)*	Lipid	Sphingomyelins	57475	LC/MS Pos Late	100015787	2550	745.622					5082204	7322813	5137271	5.83546e+06	6191984	5060666	7872900	5313563	6.30879e+06	6.60136e+06	6875636	7279528	8684109	4773265	5852458	5452989	4955891	3403593	4538405	5992162	6177512	5089702	2502708	7362659	6598825	4351106	4791669	4.03779e+06	4.13334e+06	5008132
3121	sphingomyelin (d18:1/20:0, d16:1/22:0)*	Lipid	Sphingomyelins	48490	LC/MS Pos Late	100006290	2800	759.638	44260124			HMDB0012102	97565744	80987216	60088276	105698816	79874120	86030328	83712528	84719504	78060464	123019712	110954256	120466000	104990512	60585260	107117816	111783600	59156960	62783696	76700200	103315624	83176064	62737464	57138960	132396200	82679248	88384440	75943560	68217848	60796824	115244384
3122	sphingomyelin (d18:1/20:1, d18:2/20:0)*	Lipid	Sphingomyelins	48491	LC/MS Pos Late	100006292	2450	757.622		222403-67-0			3431051	3.75314e+06	2757137	3.46567e+06	3315150	2868859	3503016	2569832	3.70853e+06	3990984	3847561	3440674	3415485	3121243	3919348	3889954	2847461	2217903	2523274	4659873	3.64843e+06	2987322	2409503	5457050	4851530	3.53565e+06	3400065	3020969	2938309	3818620
3124	sphingomyelin (d18:1/21:0, d17:1/22:0, d16:1/23:0)*	Lipid	Sphingomyelins	52495	LC/MS Pos Late	100009025	3000	773.653					13357500	9405972	6648207	15767824	13611160	12479738	10224406	11489925	8704288	18054600	13813368	17749196	14409767	6183525	13170403	15224035	6.82434e+06	10970773	7957841	13107907	10755120	8096174	5437738	11880731	10532566	14365910	7262634	6856253	8094739	15436873
3126	sphingomyelin (d18:1/22:1, d18:2/22:0, d16:1/24:1)*	Lipid	Sphingomyelins	48493	LC/MS Pos Late	100006295	2775	785.653				HMDB0012104	24444358	7950725	10228418	27950196	20684172	24375732	8559567	25288740	10209851	36939280	26865484	29659850	8898130	9410081	23022048	28821286	6353833	19815256	12869427	21756962	15075331	6406745	13968466	25631612	16002894	30077184	13722355	9656420	22516462	31429354
3129	sphingomyelin (d18:1/24:1, d18:2/24:0)*	Lipid	Sphingomyelins	47153	LC/MS Pos Late	100005986	3200	813.684	44260126	94359-13-4		HMDB0012107	723461824	861982720	682659136	885943232	599316928	1064307776	822198464	708253632	946075264	1054406400	1020475776	970466496	964225664	614078144	933716608	827467264	781553728	704276288	1042573312	890434304	942525632	741533120	643488064	983367744	1067545664	797012032	726232960	790897600	559903616	875859520
3114	sphingomyelin (d18:2/14:0, d18:1/14:1)*	Lipid	Sphingomyelins	47154	LC/MS Pos Late	100005985	1860	673.528					3170886	3.88344e+06	3310416	3515707	3466292	4543321	4.08648e+06	3672223	3.95398e+06	5170692	3301518	4465346	4616699	2717705	4255342	4.06649e+06	3577586	3248228	4318352	3478846	4935813	3802998	3275477	3107817	4564735	4393345	3421421	2679155	3007726	4423598
3117	sphingomyelin (d18:2/16:0, d18:1/16:1)*	Lipid	Sphingomyelins	42459	LC/MS Pos Late	100004329	2002	701.559					172509872	185775536	164030208	174585248	138358688	185787344	199841296	185077744	196228240	187947968	169711168	227766112	221662112	143210752	197657808	183888880	167215120	177924688	156003648	161643760	205505952	181225232	180482928	142166704	186184304	195336176	174774592	162168000	193151184	216091296
3128	sphingomyelin (d18:2/23:0, d18:1/23:1, d17:1/24:1)*	Lipid	Sphingomyelins	52435	LC/MS Pos Late	100008956	3000	799.669	134757653				43335056	32229300	23559808	50082864	43365796	58381364	31949796	44886960	35888348	66071440	49456792	61372636	44922368	25530908	52288512	56707852	27183372	45612372	41351752	50774572	39992144	31300160	23782948	55144708	47346624	55968196	31807360	27318050	22615588	44278128
3110	sphingomyelin (d18:2/23:1)*	Lipid	Sphingomyelins	57482	LC/MS Pos Late	100015791	2500	797.653					848412	762174	543190		1106199	795418	1171544	1381484	872390	1853326	824764	754378	926888	1059050		1425399		1238952	1118786		1514226	1047584	918295	990670			1056092	805478	866252	883033
3130	sphingomyelin (d18:2/24:1, d18:1/24:2)*	Lipid	Sphingomyelins	52437	LC/MS Pos Late	100008957	2750	811.669	85336023				45275412	45739088	45085732	50314096	43910944	55724772	58015792	47135576	50698504	71755952	53825832	62818364	65708352	46530452	43803648	52235824	41004516	46824624	60299400	48050612	66396508	56833524	43510352	54784412	67703368	57959336	56956168	46180676	45237224	42372296
3159	sphingosine	Lipid	Sphingosines	17747	LC/MS Pos Late	297	1393	300.29	5280335	123-78-4	C00319	HMDB0000252	73100544	54694380	50859724	75237576	59117384	52560064	62579708	69061032	63928872	69300336	35323368	65977944	82806464	49742848	34705872	40198580	42754016	54425808	48388088	42209584	70145096	75101128	47844288	33505278	62943680	63294764	59692952	47386316	53133844	68013880
5062	stachydrine	Xenobiotics	Food Component/Plant	34384	LC/MS Pos Early	100001296	1440	144.102	115244	4136-37-2	C10172	HMDB0004827	2295128	1628191	1911062	2144507	2.77872e+06	2284091	2470165	2274090	3422936	5408797	2786849	5127995	3959508	1696847	1867500	4206068	2261647	2156295	2054034	1838690	4466814	5424244	3.50605e+06	2380329	2093455	2464134	2135360	4436236	3.1247e+06	4196239
1514	stearate (18:0)	Lipid	Long Chain Saturated Fatty Acid	1358	LC/MS Neg	439	5872	283.264	5281	57-11-4	C01530	HMDB0000827	2407240960	2647255552	2174895104	2629062656	2446228992	2431811328	1775332736	1970667520	2354345984	2553443584	2645168640	2832540416	2409101824	2316781568	2145240576	1775634176	2554823424	2121605376	2466810368	2639087872	2782778624	1769715200	2522112768	2065340160	2656641280	6648571392	2545725184	2561107968	2564760064	2924463360
2163	stearoyl ethanolamide	Lipid	Endocannabinoid	38625	LC/MS Pos Late	100002254	1787	328.321	27902	111-57-9		HMDB0013078	9011295	11845898	9656477	9765948	11083925	14462383	8875113	10722374	13129682	7153784	12690045	12269978	11987437	6663607	9184695	6995679	9257094	9573836	14597383	8416527	10956085	12230510	7739542	9382943	9915297	7345677	9088851	8322904	10066304	12962380
3105	stearoyl sphingomyelin (d18:1/18:0)	Lipid	Sphingomyelins	19503	LC/MS Pos Late	1538	2450	731.606	6453725	85187-10-6;85187-10-6	C00550	HMDB0001348	44934032	47859416	35547468	43552560	47224244	42225680	40175424	36724320	39340704	46754504	53361648	41665096	50754244	34484488	55903116	42138608	35392208	31329144	39337004	54656456	37931620	28000252	25147840	65823212	39641320	37790744	37292960	33621072	30028284	47493640
2937	stearoyl-arachidonoyl-glycerol (18:0/20:4) [1]*	Lipid	Diacylglycerol	57450	LC/MS Pos Late	100010949	3404	662.572	6438587		C00165	HMDB0007170	13979179	12938438	12619044	16159846	16183757	12925653	2401746		11159133	14612592	12037958	19076052		12472785	13862720	14716246	16752084	14286363	14141039	4.03326e+06	14337346	5040406	2243793		11729779	12435639	3405917	8467815		12900420
2938	stearoyl-arachidonoyl-glycerol (18:0/20:4) [2]*	Lipid	Diacylglycerol	57449	LC/MS Pos Late	100010950	3522	662.572	6438587			HMDB0007170	71412536	88046448	81250128	78644784	91994336	62773656	85671152	59984368	79593624	74347832	71787304	98450880	78313808	64919836	85149392	70887920	80256456	68961768	47500432	56048516	73531944	75664136	77313632	55077608	52646740	60195840	59011424	44788216	67635312	72573216
2944	stearoyl-docosahexaenoyl-glycerol (18:0/22:6) [2]*	Lipid	Diacylglycerol	57368	LC/MS Pos Late	100015617	3256	686.572					25089608	30703010	28688232	23875144	35967928	24694038	31205468	30530070	28752942	23934716	22648332	30310464	27527014	26666386	27411032	25623752	25267692	21875606	19437012	19818340	22062864	21565636	24816828	20832460	23528750	21072108	22234734	14535560	19476712	15889292
2920	stearoyl-linoleoyl-glycerol (18:0/18:2) [2]*	Lipid	Diacylglycerol	54947	LC/MS Pos Late	100010921	3762	638.572					10622714	11275444	9673188	8992744	9578969	1755683	11435066	15278723	13040373	8214233	12567444	12619221	12629935	7655894	10932083	12690147	10038620	10489082	8493584	10014522	13223821	10899009	12378080		12108632	10167009		9951214	10328063	11118413
1866	stearoylcarnitine (C18)	Lipid	Fatty Acid Metabolism (Acyl Carnitine, Long Chain Saturated)	34409	LC/MS Pos Late	100001391	1485	428.373	3006797	18822-91-8		HMDB0000848	1657504		1209311	1991996	4733893	504336	1491497	345293	609660	2183707	272760	2.06143e+06	1647128	2748316	875861	1082935	902861	2470075	365560	953616	1721920	6982248	1480758	706273	895845	1362244	1361718		828602	660837
1448	succinate	Energy	TCA Cycle	1437	LC/MS Polar	252	3149	117.019	1110	110-15-6	C00042	HMDB0000254	17532960	20081686	15107175	15347371	10752001	37425384	22778500	21618596	25140282	22498588	47489684	19290944	20740046	13950027	44118392	34154196	18800160	13207453	26943696	22524092	39542848	21121530	20969218	53825636	32913352	23080886	14108989	46838444	13753556	24184452
6085	sulfate*	Xenobiotics	Chemical	46960	LC/MS Neg	100002528	616	96.9601	5152822	14808-79-8	C00059	HMDB01448	32997074	35340884	27785274	37339708	32442128	56411428	36736532	42749016	50077348	45738820	56633880	44388508	41512148	29676872	42744200	33927768	41181424	34940384	50350584	37726928	43824816	45929324	33842116	56690880	44015240	40481576	28914540	37453252	26215340	31896478
471	taurine	Amino Acid	Methionine, Cysteine, SAM and Taurine Metabolism	2125	LC/MS Neg	512	690	124.007	1123	107-35-7	C00245	HMDB0000251	93922928	78772088	102218976	108115720	73226536	110250112	116639920	144295584	104297792	136575840	125116880	140733472	120162696	80845688	112765960	138937488	109483480	138402528	148091040	142543520	135598512	138674976	136257664	137587936	137102896	110000432	73769576	147143200	59695672	110230408
3462	taurochenodeoxycholate	Lipid	Primary Bile Acid Metabolism	18494	LC/MS Neg	1629	5250	498.289	387316	6009-98-9	C05465	HMDB0000951	458030	1093223	716127	534772	680020	968967	882802	689973	907824	1305711	1033088	1140685	1010481	619267	752844	451801	677157	395653	356946	481432	691216	422777	628831	729631	617174	1257743	812267	716518	714162	917628
4419	thiamin (Vitamin B1)	Cofactors and Vitamins	Thiamine Metabolism	5341	LC/MS Pos Early	873	3050	265.112	1130	59-43-8	DG00125,C00378,D08580	HMDB0000235	21557202	13311248	14027269	19622244	21204282	24182264	17723658	20390998	17303092	26865572	19246412	26257208	33997656	16198440	19684000	23601312	16883088	18848224	21353580	17247512	23539054	33650684	24505940	18765460	20938972	26152290	22013624	19558302	21260996	25185060
4420	thiamin monophosphate	Cofactors and Vitamins	Thiamine Metabolism	15798	LC/MS Pos Early	523	2378	345.078	1131;3382778	532-40-1	C01081	HMDB0002666			283143		513284				301260					302581	327931	328563						287057	324485	239533			254311
6238	thioproline	Xenobiotics	Chemical	53231	LC/MS Pos Early	100009232	1250	134.027	93176	34592-47-4			61355508	68051992	58393296	31733408	80444448	42161068	87056840	48954312	80282688	89438352	73768248	61713328	85872120	55245768	46729892	56116128	37062752	82652984	38907924	31979128	53188976	89743544	70323960	59362392	71458752	50101552	40330508	67205616	86602144	85501616
4352	threonate	Cofactors and Vitamins	Ascorbate and Aldarate Metabolism	27738	LC/MS Polar	100001022	2384	135.03	5460407;151152	70753-61-6	C01620	HMDB0000943,HMDB0062620	8727605	7576580	6785413	9952176	6358703	13094583		11227785	9408966	9786668		9663427	10265885		10214330	30237090	9561815	6944996	9145499	10614707			8806725	14375828	14136418	10321701
17	threonine	Amino Acid	Glycine, Serine and Threonine Metabolism	1284	LC/MS Pos Early	564	1514	120.066	6288	72-19-5	C00188	HMDB0000167	799850816	786072960	695553408	932564224	697725824	974983040	999567552	859637504	853668544	762762112	650339008	862503296	1271516800	663476416	840193920	845711296	747853376	809550208	899951680	774317568	1002081472	1002213184	848024640	869559168	912821376	897715328	688507328	901891456	884184896	971664704
4273	thymidine	Nucleotide	Pyrimidine Metabolism, Thymine containing	2183	LC/MS Neg	872	1963.7	241.083	5789	50-89-5	C00214	HMDB0000273	377509	271778	225839	685916	329168	750899	215987	511904	234606	724593	775894	664560	2586253	158688	390408	125969	162499	241876	333261	362556	251262	338357	139519	978606	228685	477555	84595	355644	244099	211272
4269	TMP	Nucleotide	Pyrimidine Metabolism, Thymine containing	12023	LC/MS Neg	1248	883	321.049	9700	33430-62-5	C00364	HMDB0001227	3246584	2935318	1844587	3.40169e+06	1780660	3574999	3271651	3652752	3.5276e+06	5199521	6037359	4976487		2205031	3.906e+06	1568836	2267830	3230342	3123713	3588645	3827911	3633299	2680199	6519974	3987541	2897909	2262051	3.52457e+06	3174247	2379172
4276	thymine	Nucleotide	Pyrimidine Metabolism, Thymine containing	604	LC/MS Neg	882	1654	125.036	1135	65-71-4	C00178	HMDB0000262	11709563	8043856	7504891	10856112	8548127	14331976	11014085	11797651	9761945	13441938	11365980	16033565	14125110	8468970	10551305	9859593	10122716	9745970	13396713	11269793	13266889	16704397	11615277	14928705	12129101	13486991	8.05148e+06	8841065	9435295	11456412
400	tiglyl carnitine (C5)	Amino Acid	Leucine, Isoleucine and Valine Metabolism	35428	LC/MS Pos Early	100001597	2962	244.154	22833596	64191-86-2		HMDB0002366	962572	271424	510724	1038339	472806	436264	949800	446890	466187	760610	367721	826441	555350	632778	525117	2571166	1773047	559598	318783	497797	1873928	1039570	801002	668199	624643	1218746	1.52593e+06	1413227	507309	883951
513	hydroxyproline	Amino Acid	Urea cycle; Arginine and Proline Metabolism	32306	LC/MS Pos Early	1001	1064	132.065	5810	51-35-4	C01157	HMDB0000725	2103556352	1572079488	1442800000	2154657536	1595425280	2186727936	1753114496	1826004864	1987097344	2492098304	1959040640	2206996480	2716089600	1439197440	1644223872	1974779776	1624495744	1708482560	2235954688	1659099904	2627168256	2375587584	2114205696	2037215360	2108332288	2132652800	1722205696	2124869760	1849391744	2390704896
3107	tricosanoyl sphingomyelin (d18:1/23:0)*	Lipid	Sphingomyelins	52436	LC/MS Pos Late	100008955	3350	801.684				HMDB0012105	19679752	28100876	17939904	23406520	15768271	22425938	28288564	17435152	26428724	31587664	20786840	25920604	40708968	19269724	20922344	23103038	21498152	18910012	30525604	18685484	34794808	28531188	17872598	19639102	37815288	24290896	27127384	22417008	21610594	24831018
4321	trigonelline (N'-methylnicotinate)	Cofactors and Vitamins	Nicotinate and Nicotinamide Metabolism	32401	LC/MS Pos Early	100001092	1388	138.055	5570	535-83-1	C01004	HMDB0000875	1609532	1019661	759473	1202872	1255447	1557025	1.37971e+06	1.42003e+06	1493590	1618050	1234318	1824060	986853	1100633	933591	1595972	1170499	1048552	1355052	1425338	1020418	1082886	1282121	1290815	1546941	1468241	1270663	932379	962610	1042547
2243	trimethylamine N-oxide	Lipid	Phospholipid Metabolism	40406	LC/MS Pos Early	100003397	2100	76.0757	1145	1184-78-7	C01104	HMDB0000925	1666668	1301225	981991	1.52982e+06	1042300	1993322	1472554	1770722	1194718	1845374	1338164	1751318	1389912	1138972	1340736	1489275	1314896	1222696	1.57484e+06	1227169	1.89956e+06	1497024	1323296	1669674	1575369	1699088	1191705	985377	659040	1051791
254	tryptophan	Amino Acid	Tryptophan Metabolism	54	LC/MS Pos Early	565	2986	205.097	6305	73-22-3	C00078	HMDB0000929	289403232	288518560	243167984	311317088	218392144	392749280	327806112	358035840	332126880	246551904	271713440	328508192	444921088	255327152	333088928	322113312	260289104	269718304	319131968	313725472	371449824	392708160	284670112	338688576	325916832	306458976	235566128	302722528	268074448	322247840
162	tyrosine	Amino Acid	Tyrosine Metabolism	1299	LC/MS Pos Early	815	2430	182.081	6057	60-18-4	C00082	HMDB0000158	421865408	397918400	333649216	468558816	244748704	581207360	492118176	513671168	449626016	328597440	373321312	470333056	694434752	309332928	452003104	443949792	363021216	380482496	446956832	406273024	510445600	553524992	396893056	481733632	449074784	439864832	320664608	501302240	385945856	490290624
1016	tyrosylglycine	Peptide	Dipeptide	41375	LC/MS Neg	100003598	1635	237.088	7021854	673-05-5		HMDB0029105	324624	176246	157979	161240	51365	652054	804244	648344	224373	168168	281493	179433	226841	101314	363762	197670	112343	92667	179106	198786	151369	172200	171883	349739	327717	163336	69023	306977	118601	195862
1384	UDP-glucuronate	Carbohydrate	Nucleotide Sugar	2763	LC/MS Neg	1097	588	579.027	17473	28053-08-9;63700-19-6	C00167	HMDB0000935	1281857	1165696	1337974	1041795	1549172	2044307	1192035	1594589	2080511	951038	1858538	1916524	1136345	1473186	1423618	1673697	999367	1.57531e+06	1986911	1576963	1492123	2054837	1460774	1536554	1.61337e+06	1233175	1.71231e+06	2565779	1.76014e+06	1.75453e+06
1391	UDP-N-acetylglucosamine/galactosamine	Carbohydrate	Nucleotide Sugar	46148	LC/MS Polar	100002957	3665	606.074	44576;1167		C00203,C00043	HMDB0000304,HMDB0000290	50712720	45934200	40811296	52846492	45718224	66959820	57246884	63371508	60565800	61141016	66575824	53936848	27288756	50875096	57656568	62478084	47953872	50595704	63421372	49979464	61611044	57859756	61953636	61399560	60529852	51475840	46709208	63608100	49707884	57331948
4219	uracil	Nucleotide	Pyrimidine Metabolism, Uracil containing	605	LC/MS Polar	825	1089.7	111.02	1174	66-22-8	C00106	HMDB0000300	214555248	173680320	115169504	118711296	180569024	149483552	153997008	129587136	123376816	239829408	135675392	201650176	195326096	145675232	129686656	135241536	159153952	113904160	140739584	91113864	143610240	233135360	131389896	104467184	122841600	188833152	140962288	76010544	159214688	315636576
4130	urate	Nucleotide	Purine Metabolism, (Hypo)Xanthine/Inosine containing	1604	LC/MS Neg	1134	757.1	167.021	1175	69-93-2;120K5305	C00366	HMDB0000289	4590341	3899547	3537124	5121456	3676185	5606669	4436520	5004546	4665246	6034567	6678952	6.8991e+06	6605152	3377908	4543611	4574554	4227557	4.03719e+06	4582504	4160292	6059747	5538976	4411791	6063519	5111426	4668788	3280655	4643954	3549751	5055837
485	urea	Amino Acid	Urea cycle; Arginine and Proline Metabolism	1670	LC/MS Pos Early	533	700	121.072	1176	57-13-6	C00086	HMDB0000294		812945	412840	572881	1.0438e+06	1125070	873991	1133246	1249654	1079794	2.08855e+06	1759539	894626	383235	810340	717237	819240	659025	879791	162985	1489025	1289931	1319138	1711181	720252	1521406	1401965	901065	730447	1281481
4218	uridine	Nucleotide	Pyrimidine Metabolism, Uracil containing	606	LC/MS Neg	535	1457.6	243.062	6029	58-96-8	C00299	HMDB0000296	329380704	320419776	327557856	452646816	287998048	365412480	371178624	448137824	358265344	269880608	354196800	470368960	625302912	296985600	361524256	352269280	294304960	336103200	443332096	384024128	379382400	372211392	385833248	371041312	397814624	376435776	317335392	389812608	370802816	357388512
4213	UMP	Nucleotide	Pyrimidine Metabolism, Uracil containing	2856	LC/MS Polar	869	4150	323.029	6030	3387-36-8	C00105	HMDB0000288	4807946	7927008	5008652	8747900	5068310	15397264	8177516	10293439	16895682	15963607	17941062	6719306	304349	7294689	10878630	7931242	4235479	10728696	8696421	12244614	8890697	4763712	12819883	21810848	10868328	7665618	11122238	22921938	10672171	6521168
416	valine	Amino Acid	Leucine, Isoleucine and Valine Metabolism	1649	LC/MS Neg	566	909.4	116.072	6287	72-18-4	C00183	HMDB0000883	51770044	46424264	40725020	59532920	36002808	85752784	76895792	64910344	59173992	41801176	50182388	65488824	86583776	49120508	68562176	57185504	49527696	45912692	67442016	61096752	70457216	69906944	53453776	74156192	69379192	58625124	37226908	57107808	49166832	50107156
1034	valylglycine	Peptide	Dipeptide	40475	LC/MS Neg	100003641	1506	173.093	136487	686-43-1		HMDB0029127	126044	111021	169308	72858	51489	356127	828833	421255	141051	51657	184686	74088	119356	95587	271802	233603	94336	69394	131129	171588	70536	119544	121295	189532	240421	60174		203135	60204	66081
4120	xanthine	Nucleotide	Purine Metabolism, (Hypo)Xanthine/Inosine containing	3147	LC/MS Neg	1004	910	151.026	1188	69-89-6	C00385	HMDB0000292	176808032	159701168	178133840	229859616	183154352	135335520	157236752	167501680	119872320	144659040	157829456	133769248	149345776	167758864	167058576	106107240	124168664	99270184	138840080	148203680	148793552	136529616	129764120	104456288	122438896	140236000	117479184	144748768	136592080	136290032
4122	xanthosine	Nucleotide	Purine Metabolism, (Hypo)Xanthine/Inosine containing	15136	LC/MS Neg	100000299	1075	283.068	64959	146-80-5	C01762	HMDB0000299	964754	355149	450641	391093	304257	3052620	1211256	2222949	2393122	352545	4648586	628667	383830	781948	2758602	1.91427e+06	698023	539268	1771220	1874733	1136832	463181	1187993	4532127	1365524	847100	251936	1815091	515171	577282
4121	xanthosine 5'-monophosphate (xmp)	Nucleotide	Purine Metabolism, (Hypo)Xanthine/Inosine containing	12024	LC/MS Neg	1251	580	363.035	73323	25899-70-1	C00655	HMDB0001554	1178928	899513	529966	178149	595261	4354232	1671074	2294171	3253486	451888	6360860	689397	606335	924744	3880239	1959574	723778	1143572	1440459	2113187	1362311	601368	1508784	5545294	1.93125e+06	853142	784899	2296848	1300510	1229608
1890	ximenoylcarnitine (C26:1)*	Lipid	Fatty Acid Metabolism (Acyl Carnitine, Monounsaturated)	57517	LC/MS Pos Late	100015836	1607	538.483					151271		146939	205676	178520		231016	137051		274253	105929	167527	101219	182484	86896	198226	162814	69287		93859	211761	213888	148164	59568	66155	183052		83404

## Sheet: ScaledImpData
												CLIENT IDENTIFIER	CCF09167-01-001	CCF08010-01-001	CCF03429-01-001	CCF07238-01-001	CCF06482-01-001	CCF08146-02-002	CCF04840-02-001	CCF13280-01-001	CCF08207-01-001	CCF02111-02-001	CCF01848-01-001	CCF06636-01-001	CCF01334-03-001	CCF02951-02-002	CCF08243-01-001	CCF04753-01-001	CCF08632-01-001	CCF05875-01-001	CCF08386-01-001	CCF08395-01-001	CCF07316-01-001	CCF08669-01-001	CCF04755-01-001	CCF08221-01-002	CCF05875-02-001	CCF07791-01-001	CCF13909-01-001	CCF00367-01-001	CCF04840-01-001	CCF00105-01-001
												PARENT SAMPLE ID	7538286	7538287	7538288	7538289	7538290	7538291	7538292	7538293	7538294	7538295	7538296	7538297	7538298	7538299	7538300	7538301	7538302	7538303	7538304	7538305	7538306	7538307	7538308	7538309	7538310	7538311	7538312	7538313	7538314	7538315
												SAMPLE NAME	CLEV-09284	CLEV-09285	CLEV-09286	CLEV-09287	CLEV-09288	CLEV-09289	CLEV-09290	CLEV-09291	CLEV-09292	CLEV-09293	CLEV-09294	CLEV-09295	CLEV-09296	CLEV-09297	CLEV-09298	CLEV-09299	CLEV-09300	CLEV-09301	CLEV-09302	CLEV-09303	CLEV-09304	CLEV-09305	CLEV-09306	CLEV-09307	CLEV-09308	CLEV-09309	CLEV-09310	CLEV-09311	CLEV-09312	CLEV-09313
												BOX NUMBER	2	2	2	2	2	2	2	2	2	2	2	2	2	2	2	2	2	2	2	2	2	2	2	2	2	2	2	2	2	2
												CLIENT MATRIX	packed cell pellet	packed cell pellet	packed cell pellet	packed cell pellet	packed cell pellet	packed cell pellet	packed cell pellet	packed cell pellet	packed cell pellet	packed cell pellet	packed cell pellet	packed cell pellet	packed cell pellet	packed cell pellet	packed cell pellet	packed cell pellet	packed cell pellet	packed cell pellet	packed cell pellet	packed cell pellet	packed cell pellet	packed cell pellet	packed cell pellet	packed cell pellet	packed cell pellet	packed cell pellet	packed cell pellet	packed cell pellet	packed cell pellet	packed cell pellet
												CLIENT SAMPLE ID	CCF09167-01-001	CCF08010-01-001	CCF03429-01-001	CCF07238-01-001	CCF06482-01-001	CCF08146-02-002	CCF04840-02-001	CCF13280-01-001	CCF08207-01-001	CCF02111-02-001	CCF01848-01-001	CCF06636-01-001	CCF01334-03-001	CCF02951-02-002	CCF08243-01-001	CCF04753-01-001	CCF08632-01-001	CCF05875-01-001	CCF08386-01-001	CCF08395-01-001	CCF07316-01-001	CCF08669-01-001	CCF04755-01-001	CCF08221-01-002	CCF05875-02-001	CCF07791-01-001	CCF13909-01-001	CCF00367-01-001	CCF04840-01-001	CCF00105-01-001
												CLIENT SAMPLE NUMBER	34	35	36	37	38	39	40	41	42	43	44	45	46	47	48	49	50	51	52	53	54	55	56	57	58	59	60	61	62	63
												BRADFORD MG ML	29.144	24.11	19.18	29.103	23.099	26.724	26.948	33.151	28.301	34.759	28.051	22.626	31.419	20.765	24.121	27.224	25.602	31.317	32.797	20.63	31.032	28.016	25.195	29.541	24.54	24.824	23.627	24.268	18.01	25.577
												SAMPLE BOX LOCATION	B1	B2	B3	B4	B5	B6	B7	C1	C2	C3	C4	C5	C6	E1	E2	E3	E4	E5	E6	E7	F1	F2	F3	F4	F5	F6	H1	H2	H3	H4
PATHWAY SORTORDER	BIOCHEMICAL	SUPER PATHWAY	SUB PATHWAY	COMP ID	PLATFORM	CHEMICAL ID	RI	MASS	PUBCHEM	CAS	KEGG	Group HMDB	PTEN-Cancer	PTEN-ASD	PTEN-ASD	PTEN-Cancer	PTEN-ASD	PTEN-Cancer + ASD	PTEN-Cancer	PTEN-Cancer + ASD	PTEN-ASD	PTEN-Cancer	PTEN-Cancer	PTEN-Cancer	PTEN-Cancer	PTEN-ASD	PTEN-ASD	PTEN-ASD	PTEN-Cancer + ASD	PTEN-ASD	PTEN-Cancer + ASD	PTEN-ASD	PTEN-Cancer	PTEN-Cancer	PTEN-Cancer + ASD	PTEN-ASD	PTEN-Cancer + ASD	PTEN-Cancer	PTEN-Cancer + ASD	PTEN-Cancer + ASD	PTEN-Cancer + ASD	PTEN-Cancer + ASD
1642	(14 or 15)-methylpalmitate (a17:0 or i17:0)	Lipid	Fatty Acid, Branched	38768	LC/MS Neg	100002945	5695	269.249	8181;17903417		C16995	HMDB0061859	1.1567	0.9527	0.9531	1.1737	0.8874	0.9476	0.7289	0.851	0.9541	1.0605	0.9892	1.1954	0.8208	0.9402	0.8107	0.8072	1.0249	0.8306	1.0208	1.029	1.1582	0.6969	1.0313	0.7999	1.1937	3.54	1.1846	1.1145	1.0108	1.0658
1648	(16 or 17)-methylstearate (a19:0 or i19:0)	Lipid	Fatty Acid, Branched	38296	LC/MS Neg	100002356	5993	297.28	3083779	2724-59-6		HMDB0037397	0.8503	1.3421	0.79	0.9721	1.025	1.184	0.5919	0.8365	1.0714	0.9031	0.8716	1.0415	1.0413	0.9524	0.7542	0.686	1.3552	0.7405	1.2911	1.0338	1.3268	0.6641	0.8973	0.9259	1.3712	4.5655	1.3558	1.1937	0.975	1.149
4287	(3'-5')-adenylyladenosine*	Nucleotide	Dinucleotide	62396	LC/MS Neg	100020723	2173	595.142	94231				1.5085	1.0204	1.0595	3.2431	0.856	0.8199	1.4782	1.2369	0.5042	0.6902	0.4749	1.7696	2.0632	1.3902	0.5219	0.5373	1.0992	0.4749	1	0.6666	0.8747	1.2172	0.7052	0.6279	1.0633	1.6513	1.0147	0.7223	0.7743	0.9925
4284	(3'-5')-adenylylcytidine	Nucleotide	Dinucleotide	52753	LC/MS Neg	100009062	1920	571.131	10875494	4833-63-0			1.2748	0.9475	0.9088	1.8519	0.5471	0.8321	1.3551	1.1054	0.9594	0.9093	0.6732	1.8894	1.1213	1.1538	1.0635	0.5923	0.7592	0.7799	1.1384	0.5291	1.1118	0.8672	0.7238	1.0406	0.9181	1.4346	1.0708	1.0777	0.6314	1.1578
4286	(3'-5')-adenylyluridine	Nucleotide	Dinucleotide	52740	LC/MS Neg	100009060	2002	572.115	145459093	3051-84-1			1.2825	0.8703	0.8405	2.9663	0.5862	1.0576	1.155	0.9994	0.6517	0.6745	0.6013	1.9917	3.6047	1.5068	0.905	0.6906	1.2504	0.7377	1.0724	0.8013	1.1934	1.031	0.9927	1.0006	1.2528	1.3891	1.508	0.874	0.9179	0.9268
4288	(3'-5')-cytidylyladenosine	Nucleotide	Dinucleotide	52744	LC/MS Neg	100009061	1754	571.131	91519	2382-66-3			1.836	0.97	0.6391	2.4503	0.7984	0.6149	1.227	1.5445	1.0989	1.03	0.4275	1.5678	2.1677	1.172	0.7719	0.476	0.9325	0.7988	1.0701	0.6525	1.1906	0.82	0.5682	0.7353	1.0658	1.5571	0.8573	1.1247	0.9353	1.0569
4291	(3'-5')-cytidylyluridine*	Nucleotide	Dinucleotide	62399	LC/MS Neg	100020728	1522	548.104	145459097				1.6991	0.9764	0.7289	2.5125	0.6881	0.8328	1.6631	1.1477	0.8453	0.8122	0.6632	1.385	5.7243	1.4116	1.0236	0.4633	1.1608	0.7596	1.0651	0.716	0.9306	1.08	0.9561	0.7209	1.0927	1.6598	1.6221	0.6964	0.9348	1.0845
4298	(3'-5')-uridylyladenosine	Nucleotide	Dinucleotide	52739	LC/MS Neg	100009059	1871	572.115	92951	3256-24-4			1.5958	0.5413	0.5443	2.6961	0.5413	0.5413	1.1839	0.8358	0.5413	0.5413	0.5413	1.37	4.92	1.5186	0.5413	0.5413	0.7758	0.5413	0.7486	0.5413	0.6601	0.9747	0.5413	0.5413	1.0253	2.0193	0.9642	1.065	0.9466	0.5413
4295	(3'-5')-uridylylcytidine*	Nucleotide	Dinucleotide	62398	LC/MS Neg	100020729	1591	548.104	145459103				1.1762	0.9086	0.6181	1.0633	0.818	1.0715	1.6511	1.3265	1.0731	0.8548	0.8141	1.159	2.2441	1.0817	1.1373	1.105	0.7102	0.8399	1.0296	0.703	0.9153	0.8628	0.7318	0.9704	1.0737	1.1703	1.0593	0.8092	0.7892	0.8862
4296	(3'-5')-uridylylguanosine	Nucleotide	Dinucleotide	52742	LC/MS Neg	100009057	1637	588.11	107394	3474-04-02			2.0937	1.0062	0.834	2.7788	0.8625	0.9308	1.4838	1.5705	0.7961	1.1984	0.6281	1.5593	5.5764	1.5541	1.0187	1.0689	0.6951	0.702	1.1485	0.8432	0.6281	0.9938	0.6281	0.8462	1.4651	2.5163	0.939	0.8113	0.6861	0.965
4297	(3'-5')-uridylyluridine	Nucleotide	Dinucleotide	52741	LC/MS Neg	100009058	1688	549.088	145459105	2415-43-2			1.2677	0.8081	0.6213	2.5965	0.5699	0.7899	1.6532	0.8613	0.7475	0.7995	0.6836	1.3662	8.3335	1.7863	0.801	1.0315	0.9869	0.7742	1.0145	0.5428	1.0535	1.0131	1.0924	0.7146	1.0776	1.6184	1.2265	0.983	1.3065	0.8278
550	(N(1) + N(8))-acetylspermidine	Amino Acid	Polyamine Metabolism	57814	LC/MS Pos Early	100016038	3080	188.176	123689;496		C00612,C01029	HMDB0001276,HMDB0002189	1.0125	0.5287	0.7536	1.0417	0.4935	1.0991	0.9875	1.0733	0.7365	0.6734	0.7206	2.2726	1.6807	1.2021	0.4867	1.8057	0.6073	1.1678	1.2925	0.7444	1.7425	2.7438	1.211	0.5598	1.4561	1.1982	0.6391	0.7472	0.6635	0.9248
1919	(R)-3-hydroxybutyrylcarnitine	Lipid	Fatty Acid Metabolism (Acyl Carnitine, Hydroxy)	43264	LC/MS Pos Early	100003926	2400	248.149	53481617			HMDB0013127	1.2313	0.3342	0.3342	1.053	1.1124	0.3342	1.1864	0.3342	0.3342	1.3946	0.3342	0.8206	0.7595	0.4149	0.3342	1.7358	1.4583	0.4274	0.3342	0.3342	2.0421	1.1309	0.7301	0.7398	0.3342	0.947	0.7378	1.0677	0.3342	0.5833
1920	(S)-3-hydroxybutyrylcarnitine	Lipid	Fatty Acid Metabolism (Acyl Carnitine, Hydroxy)	52984	LC/MS Pos Early	100009271	2340	248.149	71464477			HMDB0013127	1.8422	0.5335	0.6261	2.0754	1.5253	0.5823	1.5875	0.6045	0.6669	1.981	0.6276	1.6017	1.0557	0.8003	0.5697	1.7724	1.9767	0.9134	0.5926	0.5376	2.2653	1.8089	1.0909	1.0381	0.7621	1.4099	0.9619	1.1757	0.3092	0.7342
2359	1,2-dilinoleoyl-GPC (18:2/18:2)	Lipid	Phosphatidylcholine (PC)	52603	LC/MS Pos Late	100008903	2100	782.569	5288075	998-06-1		HMDB0008138	1.0212	0.6912	0.777	1.0302	0.5417	0.8768	0.9786	1.3361	0.9352	0.9993	0.9638	1.2506	0.9396	0.8495	0.8232	1.328	0.852	1.0007	1.2692	0.9067	1.1336	1.2867	1.2933	0.8359	1.3872	1.1893	1.2233	0.8917	1.108	1.0665
2344	1,2-dioleoyl-GPC (18:1/18:1)	Lipid	Phosphatidylcholine (PC)	52457	LC/MS Pos Late	100008905	2420	786.601	10350317	4235-95-4		HMDB0000593	0.9735	1.0289	0.8218	0.919	0.733	1.0065	1.006	0.994	0.9606	0.8591	0.8963	0.8934	0.8539	0.8992	1.1359	1.0753	0.9828	1.0144	1.2096	1.0111	0.9536	0.8807	1.0121	1.103	1.1674	1.0387	1.1708	1.0535	0.9468	1.1609
2443	1,2-dioleoyl-GPE (18:1/18:1)	Lipid	Phosphatidylethanolamine (PE)	52609	LC/MS Pos Late	100008906	2535	744.554	9546757	4004-05-01		HMDB0009059	0.9543	0.9259	0.8642	0.8024	0.6373	1.0031	0.973	0.9969	1.0156	1.0068	0.9387	0.8904	0.9086	0.9416	0.9774	1.1282	0.9597	1.0753	1.2116	0.9559	1.0973	1.1197	1.173	1.0868	1.2006	0.9887	1.2607	1.2576	1.0109	1.2897
2545	1,2-dioleoyl-GPI (18:1/18:1)	Lipid	Phosphatidylinositol (PI)	52619	LC/MS Pos Late	100008908	3121	880.591	5771759			HMDB0009837	1.1955	0.4257	0.4617	0.9745	0.5318	1.3367	0.7971	1.4961	0.8152	1.3606	1.0166	1.3684	0.4594	0.4606	1.0161	1.6091	0.8219	1.1296	1.1429	0.7964	0.9839	0.8784	0.866	1.3336	0.9687	1.3634	1.5482	1.066	0.7458	1.4933
2278	1,2-dipalmitoyl-GPC (16:0/16:0)	Lipid	Phosphatidylcholine (PC)	19130	LC/MS Pos Late	100000657	2450	734.569	452110	63-89-8	D03585	HMDB0000564	1.019	0.9287	1.0587	1.1308	1.198	1.0665	0.9928	1.1227	0.9913	1.3369	1.1849	1.3374	1.0849	0.8479	0.9062	1.0098	0.8583	1.0322	0.8176	0.8994	1.0645	1.0622	1.0072	0.8862	0.9048	0.9623	0.8039	0.9481	0.9196	0.9606
2404	1,2-dipalmitoyl-GPE (16:0/16:0)*	Lipid	Phosphatidylethanolamine (PE)	57341	LC/MS Pos Late	100009204	2498	692.523	445468			HMDB0008923	1.0733	0.8342	0.8947	0.9813	0.7244	1.2536	0.9578	1.1599	1.2022	1.6107	1.3419	1.2137	1.0254	0.7964	0.9457	1.0931	0.9738	0.9085	1.1254	0.9556	1.1486	1.1329	0.9821	1.0186	1.0752	1.0179	0.8398	0.86	0.8343	0.9134
2515	1,2-dipalmitoyl-GPG (16:0/16:0)	Lipid	Phosphatidylglycerol (PG)	52625	LC/MS Pos Late	100000652	3157	740.544	11846227	200880-41-7		HMDB0010570	1.7274	0.4903	0.3475	1	0.3799	1.4985	1.146	1.5057	0.9985	2.1368	1.6205	1.6077	1.1963	0.3475	0.3869	1.3869	0.7336	0.6201	0.9787	0.7109	1.6689	1.7498	0.8601	0.7549	1.2205	0.9651	0.4502	1.0394	0.5957	1.0411
2321	1,2-distearoyl-GPC (18:0/18:0)	Lipid	Phosphatidylcholine (PC)	19132	LC/MS Pos Late	100000660	2950	790.632	94190	816-94-4		HMDB0008036	0.8493	1.4237	0.8649	1.1427	1.2544	1.0595	0.8863	1.0266	1.1954	0.9991	1.1798	1.2769	1.1614	0.7034	1.0737	1.0009	1.0268	0.9756	0.7986	0.9243	1.0416	1.0259	0.6961	0.7883	0.9346	0.8788	0.626	0.9658	0.7517	1.0564
2839	1-(1-enyl-oleoyl)-2-oleoyl-GPE (P-18:1/18:1)*	Lipid	Lysoplasmalogen	54691	LC/MS Pos Late	100010839	2700	728.559	53480897			HMDB0011441	0.9389	0.7967	0.8335	1.0179	0.5287	1.0357	0.9541	0.9821	0.8064	0.9682	0.8458	1.1138	0.7985	0.9731	0.9383	1.0373	1.1287	1.1829	1.1505	0.9186	1.0876	0.8404	1.0387	0.9638	1.2841	1.2242	1.8882	1.2261	1.2244	1.8047
2836	1-(1-enyl-oleoyl)-GPE (P-18:1)*	Lipid	Lysoplasmalogen	44621	LC/MS Pos Late	100005372	1566	464.314					0.9935	0.8867	0.6867	1.1263	0.4836	1.196	0.9193	1.0421	1.0163	0.9015	1.0162	1.0412	1.036	0.568	0.8668	1.0979	0.9687	0.7488	1.1793	0.6638	1.1229	0.9148	0.9687	0.8304	1.1891	1.0039	1.2627	1.1772	0.9961	1.7103
2813	1-(1-enyl-palmitoyl)-2-arachidonoyl-GPC (P-16:0/20:4)*	Lipid	Plasmalogen	52689	LC/MS Pos Late	100009014	2200	766.574				HMDB0011220	0.8022	1.4435	1.3801	1.0854	1.0689	1.0592	1.3813	0.9591	0.8654	0.9151	1.1263	1.1114	1.3616	1.2981	1.1205	0.893	1.1034	0.9949	0.6881	1.0051	0.7421	0.8237	0.9063	0.7964	0.8512	0.8815	1.0676	0.6604	1.2602	0.7224
2804	1-(1-enyl-palmitoyl)-2-arachidonoyl-GPE (P-16:0/20:4)*	Lipid	Plasmalogen	52673	LC/MS Pos Late	100009002	2300	724.528	52925126			HMDB0011352	1.017	0.8256	0.8772	1.1063	0.7901	1.0491	1.0395	1.1151	0.9866	0.9552	1.0664	1.0457	1.1208	0.7942	0.9838	1.082	0.8904	0.8055	1.0467	0.8847	0.9527	0.8864	1.0587	1.0029	0.9971	0.827	0.9606	1.0186	1.1018	1.0913
2814	1-(1-enyl-palmitoyl)-2-linoleoyl-GPC (P-16:0/18:2)*	Lipid	Plasmalogen	52682	LC/MS Pos Late	100009009	2300	742.574	24779386			HMDB0011211	0.8293	0.7229	0.6557	1.0017	0.2484	1.1462	1.0824	1.2764	0.9821	0.8689	0.9978	1.0281	0.9983	0.7144	0.8455	1.0876	1.1639	0.7996	1.0795	0.9511	1.2766	0.5369	0.8484	1.0915	1.6027	1.2111	1.5878	0.9324	1.2446	1.2842
2806	1-(1-enyl-palmitoyl)-2-oleoyl-GPC (P-16:0/18:1)*	Lipid	Plasmalogen	52478	LC/MS Pos Late	100009007	2550	744.59	34779384			HMDB0007996	0.9875	0.8586	0.7486	1.084	0.3905	1.0951	1.0633	1.3736	0.8665	0.9308	0.9624	1.0239	1.1654	0.941	0.9913	1.0617	1.1363	0.8402	1.0658	0.9142	1.1999	0.7539	0.9142	0.9955	1.47	1.0567	1.338	0.9613	1.0341	1.0045
2800	1-(1-enyl-palmitoyl)-2-oleoyl-GPE (P-16:0/18:1)*	Lipid	Plasmalogen	52477	LC/MS Pos Late	100009005	2750	702.543	52925128			HMDB0011342	1.0598	0.6322	0.7944	1.0498	0.6291	0.9864	1.03	0.9558	0.7779	1.0376	0.8491	0.9705	0.9437	1.0443	0.8204	0.9997	0.8946	1.0003	1.1605	0.6951	1.0027	0.9092	1.0846	0.9936	1.1699	1.1423	1.7044	1.1786	1.3452	1.3457
2802	1-(1-enyl-palmitoyl)-2-palmitoyl-GPC (P-16:0/16:0)*	Lipid	Plasmalogen	52716	LC/MS Pos Late	100009162	2550	718.574	11146967			HMDB0011206	1.1453	0.8993	0.913	1.3826	0.6568	1.0545	1.1199	1.2062	0.8493	1.1868	1.2417	1.3288	1.2766	0.956	0.9043	1.0114	0.9896	0.9423	0.8497	0.8651	1.1774	0.953	0.9462	0.9222	0.9856	1.0208	1.0104	0.8706	1.0492	1.0339
2833	1-(1-enyl-palmitoyl)-GPC (P-16:0)*	Lipid	Lysoplasmalogen	52474	LC/MS Pos Late	100002875	1547	480.345	10917802			HMDB0010407	0.9883	0.8286	0.6229	1.0365	0.4544	1.2396	1.0412	1.1104	1.0242	1.0509	1.1418	1.1327	1.3008	0.4678	0.9034	1.0103	0.8345	0.5183	1.0398	0.6531	1.2093	0.9106	0.9682	0.8233	1.4482	0.9949	1.0051	0.846	0.8771	1.2061
2834	1-(1-enyl-palmitoyl)-GPE (P-16:0)*	Lipid	Lysoplasmalogen	39270	LC/MS Pos Late	100003000	1558	438.298				HMDB0011152	1.067	0.6101	0.5753	1.1059	0.4173	1.1782	0.9538	1.1879	1.028	0.9788	0.972	1.0171	1.1263	0.4834	0.7737	1.1735	0.8004	0.6114	1.2524	0.5917	1.0838	0.8766	0.9936	0.8762	1.2534	0.9295	1.1273	1.1706	1.0064	1.412
2818	1-(1-enyl-stearoyl)-2-arachidonoyl-GPE (P-18:0/20:4)*	Lipid	Plasmalogen	52475	LC/MS Pos Late	100008999	2550	752.559	9547058			HMDB0005779	1.1541	1.4239	1.0661	1.2482	1.3315	1.0543	1.0781	1.0194	0.9789	1.1123	1.2505	1.0848	1.426	0.8115	1.1184	0.9667	0.9806	0.9365	0.808	0.931	0.8438	0.8155	0.761	0.9254	0.8962	0.7565	0.8838	0.8992	1.2167	1.2914
2809	1-(1-enyl-stearoyl)-2-oleoyl-GPE (P-18:0/18:1)	Lipid	Plasmalogen	52614	LC/MS Pos Late	100008919	3100	730.574	42607457	144371-68-6		HMDB0011375	1.1524	0.9053	0.9273	1.1859	0.755	1.0463	0.9338	0.9458	0.8496	1.0276	1.0043	0.9933	1.0774	0.9957	0.8952	0.9024	1.1115	1.0711	1.144	0.8186	1.0716	0.9622	0.9232	0.9626	1.2408	0.9905	1.5452	1.2959	1.3708	1.7459
2838	1-(1-enyl-stearoyl)-GPE (P-18:0)*	Lipid	Lysoplasmalogen	39271	LC/MS Pos Late	100003001	1649	466.329					1.2502	1.0574	0.6687	1.3245	0.7312	1.1519	0.9391	1.0055	1.0272	1.0015	1.1247	0.9985	1.3841	0.5016	0.9642	0.9907	0.8525	0.6858	1.0589	0.6892	1.0117	0.9066	0.5451	0.8754	1.1212	0.7835	0.9975	1.1357	1.0854	1.5428
2635	1-arachidonoyl-GPC* (20:4)*	Lipid	Lysophospholipid	34061	LC/MS Neg	100001551	6074	618.341	24779476		C05208	HMDB0010395	0.9639	1.1953	1.086	1.0567	1.3855	0.7148	0.6554	0.6586	0.6497	0.917	0.854	1.6225	1.278	1.2908	0.5716	0.6963	0.9624	1.0518	0.7527	1.0361	1.1264	0.9533	1.1283	0.4819	1.0889	4.2535	1.0601	0.8018	1.334	0.9087
2686	1-arachidonoyl-GPE (20:4n6)*	Lipid	Lysophospholipid	35186	LC/MS Neg	100001571	5874	500.278	42607465			HMDB0011517	1.0833	1.2326	0.9145	1.1129	0.8843	0.9927	0.6417	0.9475	1.0073	1.3214	1.3728	1.3806	1.1805	0.7526	0.7753	0.7586	1.0104	0.6648	0.8871	0.8742	1.5428	0.6981	1.1758	0.7558	1.2113	3.3887	0.8468	0.9821	1.1965	1.3129
2731	1-arachidonoyl-GPI* (20:4)*	Lipid	Lysophospholipid	34214	LC/MS Neg	100001654	5482	619.289	121596217			HMDB0061690	1.0437	1.0653	0.7915	1.2749	1.0039	0.8489	0.6461	0.8701	0.6953	1.3389	1.0882	1.3907	1.1351	1.0005	0.633	0.708	1.0359	0.597	0.8024	0.9342	1.1004	0.6389	0.9819	0.7143	1.1459	3.4236	1.1052	0.7321	0.9995	1.1505
391	1-carboxyethylisoleucine	Amino Acid	Leucine, Isoleucine and Valine Metabolism	62558	LC/MS Neg	100020427	2628	202.108					0.6049	0.4281	0.3328	0.5702	0.2569	1.4264	0.7876	1.0727	1.3058	0.8312	1.7156	1.3519	1.2568	0.4936	1.1863	1.2714	0.6218	0.7515	1.0283	0.9709	1.8201	1.5129	1.088	1.6485	1.3864	1.2172	0.5149	0.9717	0.4478	0.8325
340	1-carboxyethylleucine	Amino Acid	Leucine, Isoleucine and Valine Metabolism	62559	LC/MS Neg	100020425	2663	202.108					0.6692	0.4502	0.2793	0.5912	0.2807	1.5809	1.0464	1.0819	1.096	0.9877	1.5319	1.1946	1.2869	0.3983	1.0858	1.2108	0.5961	0.6024	1.01	0.7187	1.718	1.2945	0.8649	1.3996	1.3065	0.99	0.4064	1.0505	0.4063	0.9476
146	1-carboxyethylphenylalanine	Amino Acid	Phenylalanine Metabolism	62566	LC/MS Neg	100020419	2844	236.093	59100900				0.6394	0.476	0.2971	0.6193	0.2287	1.392	0.9968	1.0613	1.0426	0.7778	1.2228	1.056	1.3724	0.421	1.0514	1.0645	0.6371	0.6157	0.9187	0.7848	1.5278	1.2334	0.8044	1.4917	1.2167	1.0557	0.417	1.1208	0.4424	1.0032
164	1-carboxyethyltyrosine	Amino Acid	Tyrosine Metabolism	62564	LC/MS Neg	100020421	1846	252.088					0.6148	0.4965	0.3105	0.6371	0.2581	1.3256	0.849	0.9889	1.0555	0.8025	1.2836	1.096	1.3752	0.4558	1.0782	1.1281	0.6801	0.6904	1.0111	0.813	1.5846	1.351	0.8804	1.4663	1.2709	1.0842	0.4702	1.0783	0.4974	1.052
420	1-carboxyethylvaline	Amino Acid	Leucine, Isoleucine and Valine Metabolism	62562	LC/MS Neg	100020423	2008	188.093					0.6305	0.471	0.3209	0.6433	0.3034	1.3774	0.9937	1.0671	1.0734	0.8791	1.3133	1.1559	1.2195	0.4922	1.2104	1.2803	0.6959	0.7351	1.0063	0.9368	1.6189	1.3834	0.9099	1.529	1.3583	1.0748	0.4534	0.9813	0.4762	1.0184
2649	1-lignoceroyl-GPC (24:0)	Lipid	Lysophospholipid	49617	LC/MS Pos Late	100002873	1907	608.465	24779481	325171-59-3		HMDB0010405	1.134	1.2602	0.6015	1.2511	0.4704	1.1411	0.8856	1.1124	0.9752	0.8591	1.3103	1.0649	1.3555	0.6326	0.7974	1.4132	0.8593	0.985	0.8173	0.5895	1.163	1.4637	1.1213	0.7162	1.0823	0.8358	0.6116	1.015	0.6838	1.4132
2616	1-linoleoyl-GPC (18:2)	Lipid	Lysophospholipid	34419	LC/MS Pos Late	100001395	1465	520.34	11988421		C04100	HMDB0010386	1.0211	0.6926	0.5893	0.8708	0.4433	1.1796	0.8456	1.0614	0.9501	1.1216	1.0239	1.1108	1.0884	0.539	0.751	1.1677	0.7291	0.7287	1.1119	0.6973	1.1919	1.1109	1.0469	0.8134	1.2596	1.69	0.9789	0.8266	0.8951	1.1618
2673	1-linoleoyl-GPE (18:2)*	Lipid	Lysophospholipid	36600	LC/MS Pos Late	100001570	1482	478.293	52925130			HMDB0011507	1.0892	0.6253	0.5753	0.8584	0.4513	1.1053	0.7187	1.1624	0.8999	1.1616	0.9843	0.9525	1.0085	0.5407	0.7259	1.2487	0.7234	0.7727	1.3672	0.6766	1.1883	1.0807	1.0816	0.8896	1.3089	1.0688	1.1103	1.1299	0.9915	1.4132
2715	1-linoleoyl-GPG (18:2)*	Lipid	Lysophospholipid	54885	LC/MS Neg	100009227	5516	507.273					0.6697	1.4448	1.043	0.4774	0.5395	0.4177	0.593	0.3304	0.3304	0.3304	0.4604	1.7308	0.6618	2.3428	0.3304	1.1063	1.2735	0.9228	0.6461	0.3304	1.5854	0.7118	2.2221	0.5258	1.1099	6.0635	2.5473	0.957	2.8076	1.4683
2725	1-linoleoyl-GPI* (18:2)*	Lipid	Lysophospholipid	36594	LC/MS Neg	100001778	5494	595.289	11124828				1.3106	0.387	0.4951	0.7516	0.5214	0.9995	0.6487	1.0468	0.9125	2.2716	1.3822	2.0601	0.7631	0.7131	0.4639	1	1.2273	0.387	1.4835	0.942	2.7298	0.7609	1.7766	0.8729	2.0052	5.9175	1.3858	1.2379	0.8947	1.947
91	1-methyl-4-imidazoleacetate	Amino Acid	Histidine Metabolism	32350	LC/MS Pos Early	100001208	2064	141.066	75810	2625-49-2	C05828	HMDB0002820	0.7603	0.8092	0.7503	1.214	0.7273	1.0515	1.0551	1.1036	0.749	1.0249	0.7766	0.9994	1.1442	0.9406	0.8946	1.2311	1.0216	0.9156	1.0006	1.0374	1.1412	1.307	1.0629	1.1684	1.2453	0.9437	0.7629	0.8265	0.7472	0.8587
92	1-methyl-5-imidazoleacetate	Amino Acid	Histidine Metabolism	62946	LC/MS Pos Early	100002910	1989	141.066	6451814	4200-48-0		HMDB04988	1.0418	0.9207	0.7629	1.1031	0.8235	1.2684	1.0517	1.2212	0.8328	1.0922	0.9989	1.0727	1.0011	0.8034	0.9772	1.0728	0.9493	0.9113	1.2167	0.9665	1.096	1.1121	0.9619	1.2174	1.1462	1.0507	0.788	0.7415	0.5723	0.7879
562	1-methylguanidine	Amino Acid	Guanidino and Acetamido Metabolism	48114	LC/MS Pos Early	100000715	2149	74.0713	10111	22661-87-6	C02294	HMDB0001522	0.6439	0.772	0.6691	1.0058	0.6604	0.8683	1.0996	0.8609	0.8292	0.8674	1.1299	1.1479	1.4547	0.6326	0.8102	1.2065	1.0646	0.9942	1.2644	0.7965	1.6738	1.3259	1.3557	1.169	1.2214	0.9425	0.8731	1.03	0.9211	1.1279
71	1-methylhistidine	Amino Acid	Histidine Metabolism	30460	LC/MS Pos Early	100001051	2755	170.092	92105	332-80-9	C01152	HMDB0000001	1.1272	0.7469	0.7134	0.9261	0.6709	1.3336	0.9119	1.1428	1.0149	0.8608	1.1166	1.0426	1.0975	0.7456	1.1518	1.3147	0.66	0.9747	1.3783	0.9736	1.2946	1.2937	0.9381	1.3748	1.2831	1.0568	0.9851	0.7211	0.639	0.9249
2266	1-myristoyl-2-arachidonoyl-GPC (14:0/20:4)*	Lipid	Phosphatidylcholine (PC)	53195	LC/MS Pos Late	100009139	1950	754.538	24778634			HMDB0007883	0.9983	1.0792	1.0675	1.0639	0.9282	1.2127	1.0572	1.2961	1.0017	1.2642	1.2302	1.2993	1.329	0.7331	1.2544	1.1391	0.7912	0.8223	0.9619	0.9606	0.9975	0.9857	1.1269	0.8651	1.0211	0.8725	0.6287	0.8246	0.7849	0.9774
2262	1-myristoyl-2-palmitoyl-GPC (14:0/16:0)	Lipid	Phosphatidylcholine (PC)	19258	LC/MS Pos Late	100000672	2250	706.538	129657	69525-80-0		HMDB0007869	1.0043	0.8858	0.9281	1.1613	0.8893	1.1533	0.9767	1.1536	1.0131	1.2425	1.1849	1.2347	1.1229	0.7439	0.9957	1.0863	0.9112	0.8774	0.9428	0.9143	1.079	1.0548	0.9877	1.0055	1.009	0.9862	0.8138	0.9253	0.8356	1.0279
2447	1-oleoyl-2-arachidonoyl-GPE (18:1/20:4)*	Lipid	Phosphatidylethanolamine (PE)	55041	LC/MS Pos Late	100009219	2200	766.538	348281223			HMDB0009069	0.8911	0.9737	1.0602	0.8371	0.9047	0.9666	0.9961	1.09	1.0271	1.0843	1.1716	1.0924	0.9326	0.9535	1.0326	1.0808	0.8709	1.0246	0.9639	1.0039	1.0164	1.0517	1.1551	0.9582	0.8586	0.8667	0.8252	1.3365	0.9039	1.0317
2561	1-oleoyl-2-arachidonoyl-GPI (18:1/20:4)*	Lipid	Phosphatidylinositol (PI)	54994	LC/MS Pos Late	100010951	2568	902.575					1.1061	0.6382	1.0714	1.1622	0.9957	1.0893	1.1777	1.1311	0.9167	1.2519	1.0043	1.246	1.1544	0.8894	0.656	1.0206	0.8636	0.9781	0.8281	0.8986	0.9135	1.22	1.142	0.9061	1.0354	1.0063	0.7939	0.8041	0.8195	0.7497
2358	1-oleoyl-2-docosahexaenoyl-GPC (18:1/22:6)*	Lipid	Phosphatidylcholine (PC)	52697	LC/MS Pos Late	100009130	2100	832.585	24778955			HMDB0008123	0.9801	1.2034	1.0993	0.9995	1.0137	1.0781	1.0871	1.1573	1.0143	0.8778	1.0005	1.1777	0.9699	0.8919	1.2531	1.2482	0.9578	1.1525	1.0497	1.1834	0.9067	0.8987	0.841	0.8879	1.1318	0.9822	0.8054	0.7934	0.7681	0.8432
2451	1-oleoyl-2-docosahexaenoyl-GPE (18:1/22:6)*	Lipid	Phosphatidylethanolamine (PE)	53209	LC/MS Pos Late	100009220	2119	790.538	52922113			HMDB0009078	0.9398	1.1039	1.1208	0.8232	1.1373	1.1018	1.0402	0.9886	0.9854	1.064	1.1294	1.0258	0.8581	1.0755	1.1668	1.0837	0.9158	1.0564	0.9311	1.098	0.9534	0.9989	1.0188	1.0011	0.9169	0.9664	0.9377	0.9082	0.8101	0.9858
2348	1-oleoyl-2-linoleoyl-GPC (18:1/18:2)*	Lipid	Phosphatidylcholine (PC)	52453	LC/MS Pos Late	100008981	2250	784.585	24778939			HMDB0008105	0.8632	0.8081	0.7073	0.9536	0.5869	0.8525	0.9114	1.053	0.9081	0.7793	0.8359	0.9944	0.7648	1.0499	0.9372	1.233	0.9484	1.3292	1.2404	0.9116	1.0157	1.1257	1.1851	1.0056	1.3394	1.1926	1.4567	1.0525	1.2065	1.2514
2444	1-oleoyl-2-linoleoyl-GPE (18:1/18:2)*	Lipid	Phosphatidylethanolamine (PE)	52687	LC/MS Pos Late	100009078	2270	742.538	9546753			HMDB0005349	0.9804	0.553	0.7299	0.9373	0.5496	0.9605	0.917	1.0802	1.04	0.8195	0.7292	1.0164	0.7977	0.9836	0.733	1.1106	0.8564	1.063	1.2773	0.7201	1.334	1.3083	1.467	1.0353	1.2613	0.7929	1.3916	1.3478	1.0993	1.1559
2613	1-oleoyl-GPC (18:1)	Lipid	Lysophospholipid	48258	LC/MS Pos Late	100001272	1540	522.355	16081932	19420-56-5	C03916	HMDB0002815	0.9299	0.8216	0.6678	0.9673	0.5367	1.2606	0.9401	1.0508	1.0561	0.8553	1.0968	1.0877	1.0463	0.5095	0.889	1.1854	0.8635	0.734	1.2079	0.7076	1.138	1.0153	1.0216	0.8845	1.287	0.9834	1.0373	1.0897	0.9847	1.3039
2671	1-oleoyl-GPE (18:1)	Lipid	Lysophospholipid	35628	LC/MS Pos Late	100001569	1554	480.308	9547071	89576-29-4		HMDB0011506	0.9865	0.7913	0.6415	0.841	0.5511	1.1185	0.8597	1.0723	1.0016	0.9984	1.0053	1.0218	1.0243	0.4751	0.8106	1.1609	0.7642	0.7535	1.1705	0.681	1.1375	1.0407	1.1207	0.88	1.1917	0.882	1.0252	1.1789	0.9325	1.3619
2713	1-oleoyl-GPG (18:1)*	Lipid	Lysophospholipid	45968	LC/MS Neg	100005716	5610	509.288					1.0265	1.0029	0.7995	1.1418	0.6368	0.6286	0.5948	0.5001	0.4017	0.6901	0.6443	1.2124	0.9709	1.3976	0.6314	0.8434	1.1909	0.9971	0.8212	1.0363	1.1834	0.9194	1.4211	0.4638	1.1568	4.4461	2.0788	1.1923	1.469	1.8097
2723	1-oleoyl-GPI (18:1)	Lipid	Lysophospholipid	36602	LC/MS Neg	100001777	5599	597.304	86289645			HMDB0061693	1.1054	0.6649	0.567	1.044	0.5662	0.9716	0.612	1.059	0.9738	1.398	1.4319	1.3077	0.7629	0.654	0.7767	1.0819	0.9947	0.7089	1.2844	0.959	1.571	0.7168	1.1896	1.0053	1.4536	3.8364	0.8754	1.1598	0.726	1.4469
2703	1-oleoyl-GPS (18:1)	Lipid	Lysophospholipid	19260	LC/MS Neg	100000630	5607	522.284	85036846	326589-90-6		HMDB0061694	1.1105	1.2421	0.7658	1.0066	1.247	0.7244	0.4948	0.7007	0.9551	1.0844	1.0135	1.125	0.9143	0.9525	0.6985	0.741	0.9514	0.75	1.0258	0.9496	1.4621	0.6094	1.1961	0.7166	1.442	3.918	1.2073	1.2607	0.9934	1.5326
2308	1-palmitoleoyl-2-oleoyl-GPC (16:1/18:1)*	Lipid	Phosphatidylcholine (PC)	52458	LC/MS Pos Late	100008983	2155	758.569					0.9962	0.737	0.6273	0.7696	0.6331	1.0038	0.8667	1.2535	0.985	1.0447	1.0146	1.0366	0.6799	0.6407	1.0167	1.1763	0.7879	0.9199	1.1601	0.9882	1.1062	0.8854	1.1095	1.246	1.0234	1.0345	1.0175	0.9074	0.751	1.0701
2420	1-palmitoleoyl-2-oleoyl-GPE (16:1/18:1)*	Lipid	Phosphatidylethanolamine (PE)	52469	LC/MS Pos Late	100008995	2325	716.523	52924899			HMDB0009056	1.2697	0.1582	0.7708	0.2402	0.1582	0.9934	0.6326	0.7177	1.2374	0.1582	1.2857	1.0697	0.1582	0.1582	0.46	1.5793	0.5263	0.1582	2.2327	0.3517	1.5743	1.3509	2.4031	1.9744	1.2175	0.4182	1.0066	0.1582	0.7251	0.7302
2602	1-palmitoleoyl-GPC* (16:1)*	Lipid	Lysophospholipid	47117	LC/MS Neg	100001511	5794	568.326	24779461			HMDB0010383	1.4365	0.832	0.6174	1.074	0.7115	1.2102	0.6883	1.0085	1.0697	1.4413	1.3598	0.9025	0.971	0.7868	0.7195	0.9112	0.921	0.5261	1.2735	0.9553	1.6742	0.9275	1.4055	0.9526	1.4474	4.3624	0.9915	1.0859	1.0783	1.5251
2297	1-palmitoyl-2-arachidonoyl-GPC (16:0/20:4n6)	Lipid	Phosphatidylcholine (PC)	52462	LC/MS Pos Late	100008914	2200	782.569	10747814	35418-58-7	C05208	HMDB0007982	0.8949	0.946	1.1437	0.9984	1.0893	0.9714	1.0525	0.9798	1.0053	1.0627	0.9114	1.1594	1.2011	1.0446	1.027	1.0194	0.8987	1.0428	0.8376	0.9318	0.984	1.1164	1.1196	0.7943	0.9748	1.0016	0.9775	0.9763	1.1072	0.9963
2416	1-palmitoyl-2-arachidonoyl-GPE (16:0/20:4)*	Lipid	Phosphatidylethanolamine (PE)	52464	LC/MS Pos Late	100008990	2250	740.523	9546800		C05210	HMDB0005323	0.998	0.8327	1.0691	0.9129	0.8053	0.9899	1.0609	1.3007	1.093	1.2106	1.0791	1.1151	0.9974	0.8449	1.0038	1.1106	0.7802	1.002	1.0661	0.9021	1.0551	1.049	1.1418	0.9553	0.9048	0.8714	0.7114	1.0733	0.9277	0.8886
2539	1-palmitoyl-2-arachidonoyl-GPI (16:0/20:4)*	Lipid	Phosphatidylinositol (PI)	52467	LC/MS Pos Late	100008993	2567	876.56				HMDB0009789	1.631	0.913	1.4436	1.4908	0.8502	1.2047	1.218	1.198	1.121	1.7008	0.8367	1.8213	1.0707	0.887	0.9269	1.002	0.8023	1.1721	0.5485	0.8074	1.0432	1.1709	0.998	0.9384	0.9909	1.4271	0.602	0.4824	0.7473	0.6147
2293	1-palmitoyl-2-dihomo-linolenoyl-GPC (16:0/20:3n3 or 6)*	Lipid	Phosphatidylcholine (PC)	52454	LC/MS Pos Late	100008985	2285	784.585					0.9784	0.8594	0.9596	1.0037	0.8115	0.9869	1.0371	1.0425	0.9093	0.8573	0.8891	1.1226	1.0267	0.9896	0.9963	1.1993	0.9788	1.0772	0.9484	0.9933	1.0209	1.058	1.1877	0.8987	1.049	1.0101	1.0662	0.9878	1.0207	1.1099
2303	1-palmitoyl-2-docosahexaenoyl-GPC (16:0/22:6)	Lipid	Phosphatidylcholine (PC)	52610	LC/MS Pos Late	100008915	2055	806.569	6441886	59403-54-2		HMDB0007991	1.024	1.0213	1.0635	1.0573	0.9488	1.0178	1.0837	1.2103	0.9897	0.9343	0.9231	1.2168	1.0925	0.8964	1.0937	1.1775	0.953	1.0337	0.9445	1.0103	0.9418	0.9676	1.0558	0.8686	1.109	0.9872	0.9665	0.8019	0.7956	0.7579
2418	1-palmitoyl-2-docosahexaenoyl-GPE (16:0/22:6)*	Lipid	Phosphatidylethanolamine (PE)	52465	LC/MS Pos Late	100008991	2160	764.523	9546799			HMDB0008946	0.9927	0.9704	1.1457	0.9645	1.109	1.1097	1.1608	1.1475	1.0724	1.1405	1.0598	1.0767	0.9411	1.0073	1.144	1.0941	0.8431	1.0771	1.0277	0.9847	0.9307	0.9802	1.0588	0.9769	0.9546	0.9266	0.8283	0.8605	0.8934	0.8633
2286	1-palmitoyl-2-linoleoyl-GPC (16:0/18:2)	Lipid	Phosphatidylcholine (PC)	42446	LC/MS Pos Late	1537	2160	758.569	5287971	40811-94-7		HMDB0007973	0.9444	0.8974	0.8296	0.8973	0.791	0.9546	0.9304	0.9528	0.9696	1.0053	0.9904	0.9283	0.912	0.8777	1.0144	1.1742	0.9314	1.0371	1.1577	1.034	1.0035	1.024	1.0548	0.9965	1.0709	1.1154	1.0519	1.0579	1.0174	1.2062
2410	1-palmitoyl-2-linoleoyl-GPE (16:0/18:2)	Lipid	Phosphatidylethanolamine (PE)	42449	LC/MS Pos Late	100001870	2350	716.523	9546747			HMDB0005322	1.1034	0.4649	0.5416	0.7143	0.4009	1.0402	0.7332	1.2929	1.0017	0.4751	0.9983	0.8411	0.7502	0.7187	0.9112	1.3317	0.8564	0.9565	1.5187	1.0868	1.3054	1.0791	1.209	1.3105	1.1498	1.2015	0.9626	1.0691	0.7539	1.3387
2283	1-palmitoyl-2-oleoyl-GPC (16:0/18:1)	Lipid	Phosphatidylcholine (PC)	52461	LC/MS Pos Late	1539	2450	760.585	6436017	26853-31-6;26853-31-6	C13875	HMDB0007972	1.0241	0.9428	0.9221	1.0347	0.8603	1.0407	0.9991	1.0626	1.012	1.0351	0.9798	1.0127	1.0374	0.8987	1.041	1.0566	0.8903	0.977	1.0017	0.9585	1.0195	0.9793	1.0033	0.9841	1.0009	0.989	0.9876	0.9805	0.9054	1.0545
2408	1-palmitoyl-2-oleoyl-GPE (16:0/18:1)	Lipid	Phosphatidylethanolamine (PE)	19263	LC/MS Pos Late	1526	2600	718.538	5283496	26662-94-2		HMDB0005320	1.045	0.8927	0.9333	0.9243	0.6002	1.1842	1.1373	1.4105	0.987	1.5208	1.1111	1.1253	1.2041	1.0313	0.8178	1.0298	0.7657	0.908	1.1401	0.8185	1.0001	0.9564	1.0431	1.0009	1.1066	0.9586	0.9999	0.9608	0.9036	0.9488
2519	1-palmitoyl-2-oleoyl-GPG (16:0/18:1)	Lipid	Phosphatidylglycerol (PG)	52448	LC/MS Pos Late	100000641	3206	766.559	70789105				0.9514	0.8564	0.8453	1.119	0.6147	1.065	0.9375	1.0153	1.1172	1.093	0.9032	1.0088	1.2421	0.6897	0.9978	1.1307	0.9595	0.834	1.097	0.799	1.2512	1.42	0.916	0.8651	1.1422	0.8883	1.0022	1.0485	0.8861	1.065
2534	1-palmitoyl-2-oleoyl-GPI (16:0/18:1)*	Lipid	Phosphatidylinositol (PI)	52669	LC/MS Pos Late	100009066	3140	854.575	71296232			HMDB0009783	1.3069	0.077	0.077	0.4813	0.0931	1.4359	0.8371	1.9489	0.9261	1.3016	1.3474	1.293	0.3697	0.496	0.7283	1.3357	0.8802	0.593	1.4737	0.6739	0.8641	0.801	1.1702	1.2635	1.0788	1.2419	1.0477	1	0.7396	1.2128
2499	1-palmitoyl-2-oleoyl-GPS (16:0/18:1)	Lipid	Phosphatidylserine (PS)	19261	LC/MS Pos Late	1531	2660	762.528	5283499	40290-44-6	C13880	HMDB0012357	1.2411	0.5099	0.542	1.058	0.5325	1.1526	0.7004	1.3869	0.6786	1.7459	1.3265	1.33	0.7194	0.5916	1.0663	1.1263	0.6258	1.0284	1.0863	0.9493	0.9716	0.8601	0.9374	1.2902	1.0702	1.3187	0.7253	0.825	0.6953	1.4458
2279	1-palmitoyl-2-palmitoleoyl-GPC (16:0/16:1)*	Lipid	Phosphatidylcholine (PC)	52470	LC/MS Pos Late	100008984	2200	732.554	6443788			HMDB0007969	1.1307	0.7393	0.7885	0.959	0.6726	1.0382	0.8729	1.36	0.9592	1.1192	1.1855	1.1976	0.7744	0.7088	0.9464	1.0631	0.8679	0.9213	1.1231	0.983	1.1864	1.0313	1.017	1.0977	1.0658	1.0496	0.9571	0.866	0.8228	1.0737
2281	1-palmitoyl-2-stearoyl-GPC (16:0/18:0)	Lipid	Phosphatidylcholine (PC)	52616	LC/MS Pos Late	100008921	2750	762.601	24778686	59403-51-9	C03889	HMDB0007970	1.1972	0.9586	0.8085	1.2486	1.3031	1.3187	0.814	1.2925	0.9048	1.4835	1.5574	1.6711	0.9528	0.7072	1.1945	1.2697	0.7995	1.1751	0.7535	1.118	0.8984	0.9608	0.7497	1.0392	0.7945	1.1397	0.6583	0.7541	0.6905	1.3105
2407	1-palmitoyl-2-stearoyl-GPE (16:0/18:0)*	Lipid	Phosphatidylethanolamine (PE)	57388	LC/MS Pos Late	100009205	2850	720.554	5326793			HMDB08925	1.0058	0.9805	0.8242	0.9942	1.0289	1.1532	0.8562	1.07	1.1812	1.374	1.5005	1.1501	0.9318	0.7985	1.1612	1.1602	0.9794	0.9933	0.9538	1.1843	1.1896	0.9449	0.8429	1.0644	0.9198	1.1033	0.7521	0.8373	0.6537	1.0347
2600	1-palmitoyl-GPC (16:0)	Lipid	Lysophospholipid	33955	LC/MS Pos Late	100001263	1525	496.34	86554	17364-16-8	C04102	HMDB0010382	1.0127	0.7248	0.7163	1.0555	0.4668	1.2042	1.0109	1.0611	1.0812	0.9891	0.9852	1.1507	1.2174	0.5008	0.7813	1.0872	0.845	0.6341	1.0783	0.5734	1.2029	0.9838	1.1085	0.9019	1.2205	0.9628	0.9619	1.0642	0.8975	1.1953
2662	1-palmitoyl-GPE (16:0)	Lipid	Lysophospholipid	35631	LC/MS Pos Late	100001567	1544	454.293	9547069	53862-35-4		HMDB0011503	1.0408	0.665	0.6811	0.9268	0.5396	1.2343	0.8801	1.4184	1.1138	1.0885	1.0883	1.0837	1.0499	0.4925	0.8822	1.2848	0.6581	0.6904	1.3967	0.7143	1.1462	0.9347	1.194	0.9592	1.1715	0.8486	0.7745	1.1866	0.878	1.2027
2708	1-palmitoyl-GPG (16:0)*	Lipid	Lysophospholipid	45970	LC/MS Neg	100005717	5570	483.273	3300276				1.1267	0.7843	0.4675	1.2737	0.2099	1.3977	0.5125	0.9006	1.0573	0.7956	1.5464	1.0204	1.1565	0.422	0.9182	0.9863	1.0702	0.4279	1.1575	0.6065	1.2503	0.5919	0.9294	1.0189	1.5693	3.3995	0.7461	1.3727	0.757	1.0137
2717	1-palmitoyl-GPI* (16:0)	Lipid	Lysophospholipid	35305	LC/MS Neg	100001655	5564	571.289	71296207			HMDB0061695	1.1362	0.6497	0.6366	1.1283	0.3451	1.0278	0.6693	1.1705	1.0903	1.3477	1.221	1.3195	0.8891	0.5132	0.7613	0.9722	0.9211	0.5008	1.1437	0.7887	1.6494	0.4385	1.3249	0.9468	1.6395	4.4985	0.717	1.0655	0.6386	1.1449
2701	1-palmitoyl-GPS (16:0)*	Lipid	Lysophospholipid	46130	LC/MS Neg	100005805	5572	496.268	9547100				1.3254	0.3769	0.5753	0.8858	0.3769	0.7819	0.3769	1.8113	0.8312	2.1182	1.5728	1.7024	0.5909	0.767	0.6674	1.0084	0.8348	0.5702	2.1538	0.9323	2.567	0.7413	1.9385	0.9555	2.0275	5.7741	0.9916	1.7144	1.2803	2.0072
96	1-ribosyl-imidazoleacetate*	Amino Acid	Histidine Metabolism	61868	LC/MS Pos Early	100001668	2006	259.092	440569	29605-99-0	C05131	HMDB0002331	1.1485	0.7168	1.121	1.1784	0.8256	1.4194	0.8409	0.833	0.6683	1.0983	0.8069	1.194	0.9701	0.7333	1.1526	1.3721	0.9759	1.1994	1.125	0.9641	1.0241	1.4234	1.1017	1.2052	1.227	0.9324	0.7325	0.6219	0.6064	0.6431
2333	1-stearoyl-2-arachidonoyl-GPC (18:0/20:4)	Lipid	Phosphatidylcholine (PC)	42450	LC/MS Pos Late	100001869	2400	810.601	16219824	35418-59-8		HMDB0008048	0.8965	1.2083	1.3292	1.1175	1.7216	0.9478	1.1626	0.8855	0.9501	1.0062	0.892	1.2203	1.2038	1.1088	1.1196	0.9256	0.9951	1.1739	0.7681	1.0049	0.8815	1.1329	0.9009	0.7538	0.8045	1.0356	0.7563	0.8212	1.053	0.9079
2438	1-stearoyl-2-arachidonoyl-GPE (18:0/20:4)	Lipid	Phosphatidylethanolamine (PE)	52447	LC/MS Pos Late	100008977	2475	768.554	5289133		C05210	HMDB0009003	1.0746	1.0828	1.0978	1.0465	1.286	0.9863	0.9775	1.0193	1.0301	1.1855	1.1281	1.0874	0.9622	0.9621	1.0634	1.0052	0.8921	1.1067	0.8364	1.0257	0.9807	1.1212	0.9538	0.9353	0.8258	0.9948	0.7262	0.9556	0.9213	0.9035
2556	1-stearoyl-2-arachidonoyl-GPI (18:0/20:4)	Lipid	Phosphatidylinositol (PI)	52449	LC/MS Pos Late	100000616	3000	904.591		383907-33-3		HMDB0009815	0.9785	1.2073	1.1889	1.0921	1.0926	0.9755	1.1963	0.9876	1.0227	1.014	0.8629	1.129	1.2431	0.9563	1.0155	0.9663	0.8817	1.0492	0.8007	0.8892	1.0075	1.1053	0.9708	0.7285	0.9925	0.909	1.0794	0.8284	1.1275	0.8975
2508	1-stearoyl-2-arachidonoyl-GPS (18:0/20:4)	Lipid	Phosphatidylserine (PS)	52235	LC/MS Pos Late	100001872	2565	812.544	24779545			HMDB0012383	0.9459	1.0697	1.0882	1.0451	1.0675	0.9712	1.0302	0.9602	0.81	1.3243	1.2379	1.3365	1.1387	1.003	1.0947	0.9732	0.945	0.9923	0.7574	0.997	1.2377	1.1685	0.9658	0.9731	1.0587	1.0272	0.7174	0.8945	0.8591	0.9848
2339	1-stearoyl-2-docosahexaenoyl-GPC (18:0/22:6)	Lipid	Phosphatidylcholine (PC)	52611	LC/MS Pos Late	100008916	2300	834.601	24778876	59403-52-0		HMDB0008057	1.0481	1.4104	1.3005	1.095	1.8059	1.0294	1.1705	1.0443	0.9944	0.9018	0.9075	1.1676	1.0768	1.0056	1.2512	1.0889	0.9659	1.2654	0.8291	1.2515	0.7988	0.851	0.7614	0.9131	0.8132	0.9592	0.6808	0.6784	0.7534	0.7747
2442	1-stearoyl-2-docosahexaenoyl-GPE (18:0/22:6)*	Lipid	Phosphatidylethanolamine (PE)	52466	LC/MS Pos Late	100008992	2375	792.554	9546798			HMDB0009012	1.2215	1.0234	0.9955	1.1125	1.3539	1.1444	0.954	1.1577	0.956	1.1842	1.1589	1.0985	0.8895	0.7738	1.1718	1.0045	0.8143	1.1257	0.8526	1.0584	0.784	0.839	0.7236	1.0882	0.7712	1.0574	0.6111	0.7527	0.6777	0.8074
2325	1-stearoyl-2-linoleoyl-GPC (18:0/18:2)*	Lipid	Phosphatidylcholine (PC)	52452	LC/MS Pos Late	100008980	2450	786.601	6441487			HMDB0008039	0.9439	0.9656	0.9105	0.9745	0.8036	1.0171	0.8669	0.9155	0.9156	0.8265	0.9268	1.0014	0.9986	0.8782	1.0549	1.2036	1.0367	1.0851	1.0185	1.0658	1.0481	1.1014	1.0251	0.9359	1.0761	1.0834	0.9212	1.0132	0.9782	1.2796
2429	1-stearoyl-2-linoleoyl-GPE (18:0/18:2)*	Lipid	Phosphatidylethanolamine (PE)	52446	LC/MS Pos Late	100008976	2575	744.554	9546749			HMDB0008994	0.9572	0.5488	0.6864	1.0016	0.4991	0.8899	0.7564	0.9984	1.086	0.8685	0.9369	1.0844	0.7746	0.7711	0.8176	1.192	0.8716	1.0527	1.2184	0.8563	1.0435	1.0334	1.2306	0.9373	1.2202	1.1908	1.1618	1.2737	1.1061	1.3808
2322	1-stearoyl-2-oleoyl-GPC (18:0/18:1)	Lipid	Phosphatidylcholine (PC)	52438	LC/MS Pos Late	100008904	2644	788.616	24778825	56421-10-4		HMDB0008038	1.0691	1.0125	0.8076	1.1348	0.9555	1.1254	0.9061	1.0964	1.025	1.0625	0.9713	1.1179	0.8195	0.7536	1.1717	1.1603	0.9388	1.0656	0.9875	1.0314	0.9378	0.8471	0.7837	1.0607	0.8457	1.1314	0.7978	0.8999	0.7989	1.2429
2425	1-stearoyl-2-oleoyl-GPE (18:0/18:1)	Lipid	Phosphatidylethanolamine (PE)	42448	LC/MS Pos Late	100001856	2950	746.569	9546742			HMDB0008993	1.1093	1.0141	0.8506	1.0709	0.9827	0.9145	0.9356	0.967	1.1815	1.1375	0.9595	0.9723	1.011	0.8415	1.013	0.9632	0.9442	1.0529	1.0909	0.9492	1.0266	0.9159	0.8951	0.989	1.0232	1.0736	1.0178	1.0736	0.9862	1.121
2527	1-stearoyl-2-oleoyl-GPG (18:0/18:1)	Lipid	Phosphatidylglycerol (PG)	52623	LC/MS Pos Late	100001866	3714	794.591	24779551	322647-48-3		HMDB0010604	1.0021	1.1231	0.7359	1.1827	0.7579	1.2099	0.7716	1.1633	1.0001	1.5033	1.2293	1.0691	1.0941	0.6877	1.1599	0.9999	1.0372	0.587	1.0974	0.8821	0.9188	0.8472	0.593	0.9811	1.1242	0.8297	0.8683	0.9001	0.7293	1.3035
2542	1-stearoyl-2-oleoyl-GPI (18:0/18:1)*	Lipid	Phosphatidylinositol (PI)	52726	LC/MS Pos Late	100009181	3711	882.607					1.1092	0.3857	0.4346	0.4859	0.3386	1.4115	1.0694	1.4917	1.353	0.7994	1.5905	1.0074	0.6253	0.5008	0.965	1.1147	1.4094	0.5488	1.3736	0.6795	1.027	0.7353	1.3559	0.9225	1.427	0.9904	0.9926	1.4985	0.6918	1.0278
2505	1-stearoyl-2-oleoyl-GPS (18:0/18:1)	Lipid	Phosphatidylserine (PS)	19265	LC/MS Pos Late	100000639	3000	790.559	9547087			HMDB0010163	1.0588	1.1979	0.9259	1.2033	0.9855	0.963	0.9506	0.9565	1.0555	1.2131	1.0114	1.1996	1.1143	0.8221	1.0576	0.8748	0.9361	1.0366	0.9359	1.0085	0.9915	0.9059	0.8647	0.9784	1.0557	1.053	0.8672	1.0172	0.8747	1.1493
2611	1-stearoyl-GPC (18:0)	Lipid	Lysophospholipid	33961	LC/MS Pos Late	100001271	1606	524.371	497300	19420-57-6		HMDB0010384	1.0564	1.0401	0.7583	1.2203	0.8525	1.2284	1.0298	1.0196	1.1698	0.8781	0.9804	1.1871	1.359	0.4871	0.9615	1.1179	0.8635	0.6745	1.0757	0.7233	1.1106	0.8955	0.8638	0.8102	1.1882	0.9529	0.7898	1.0211	0.8892	1.2819
2669	1-stearoyl-GPE (18:0)	Lipid	Lysophospholipid	42398	LC/MS Pos Late	100001461	1626	482.324	9547068	69747-55-3		HMDB0011130	1.1428	0.899	0.7161	1.0602	0.7229	1.1324	0.9245	1.0806	1.1684	1.0654	1.0184	1.0666	1.0969	0.5027	0.9425	1.0567	0.7598	0.7244	1.2035	0.7819	1.0963	0.9089	0.9816	0.9104	1.099	0.9183	0.8553	1.1382	0.8595	1.2941
2711	1-stearoyl-GPG (18:0)	Lipid	Lysophospholipid	34437	LC/MS Neg	100001462	5816	511.304					1.4526	1.0462	0.4568	0.928	0.2768	1.0787	0.4997	0.6758	1.1199	1.0352	1.417	1.078	0.6852	0.7453	0.7717	0.7967	1.4819	0.2768	1.0655	0.7216	1.9876	0.5095	0.7909	0.6369	1.9135	4.1302	1	1.4042	0.8058	1.5223
2721	1-stearoyl-GPI (18:0)	Lipid	Lysophospholipid	19324	LC/MS Neg	100000656	5794	599.32	71581135;42607495	796963-93-4		HMDB0240261	1.0121	1.05	0.7529	1.1941	0.494	0.8155	0.6883	0.9918	0.9238	0.9654	1.1588	1.0783	1.0659	0.6663	0.9258	1.0771	0.9627	0.575	1.0775	1.0082	1.6228	0.4055	1.1592	0.8196	1.4401	3.8388	0.8728	1.1689	0.8619	1.5503
2702	1-stearoyl-GPS (18:0)*	Lipid	Lysophospholipid	45966	LC/MS Pos Late	100004327	1634	526.314	74819135			HMDB0061698	0.8236	1.0764	0.8226	1.2627	0.628	1.1086	0.9837	1.0029	1.06	1.1166	0.9971	1.3636	1.1156	0.5815	0.9255	0.8311	0.9217	0.7407	0.9528	0.8766	1.3875	0.9864	1.0194	0.9605	1.2128	1.2052	0.7072	1.3514	1.0029	1.5663
1531	10-heptadecenoate (17:1n7)	Lipid	Long Chain Monounsaturated Fatty Acid	33971	LC/MS Neg	100001278	5555	267.233	5312435	29743-97-3		HMDB0060038	1.2226	1.1786	0.9058	1.2854	0.9919	1.1356	0.6654	0.974	0.9044	1.0274	0.9805	1.4074	1.1225	0.8728	0.819	0.8315	1.0897	0.8503	1.006	0.9754	1.1662	0.6701	1.2179	0.7621	1.2979	4.3375	0.994	0.8878	1.0069	1.1004
1540	10-nonadecenoate (19:1n9)	Lipid	Long Chain Monounsaturated Fatty Acid	33972	LC/MS Neg	100001277	5780	295.264	5312513	73033-09-7		HMDB0013622	0.9958	1.2061	0.8297	1.1545	0.739	1.1679	0.6218	0.8789	0.9935	0.8412	0.9434	1.1817	1.0224	0.9217	0.8553	0.7926	1.2445	0.7855	1.0176	0.9663	1.1744	0.6538	1.2063	0.7805	1.3235	4.4467	1.1461	1.0291	1.0042	1.2311
4166	2'-deoxyadenosine 5'-monophosphate	Nucleotide	Purine Metabolism, Adenine containing	46333	LC/MS Neg	100000485	1315	330.061	12599	653-63-4	C00360	HMDB0000905	1.1496	1.0742	0.7433	0.9945	0.9694	1.2929	1.0728	1.0055	1.0564	1.4073	2.0793	1.5619	0.4118	0.5085	1.1041	0.4516	1.0224	0.5673	1.025	0.8545	0.9863	0.9221	0.7273	1.2132	1.0352	1.109	0.6553	0.6085	0.7484	0.7887
4261	2'-deoxycytidine	Nucleotide	Pyrimidine Metabolism, Cytidine containing	15949	LC/MS Pos Early	100000125	2193	228.098	13711	951-77-9	C00881	HMDB0000014	0.9446	0.8755	0.8621	0.9485	0.7607	1.1461	0.9775	1.1326	1.0102	1.2201	1.0412	1.3881	0.9947	0.944	0.9248	1.1818	0.8438	0.9271	1.1419	1.0053	1.0449	1.2736	1.2783	0.9702	1.0875	1.4313	0.8214	0.9098	0.9736	1.088
4259	dCMP	Nucleotide	Pyrimidine Metabolism, Cytidine containing	533	LC/MS Pos Early	298	975	308.064	13945	1032-65-1	C00239	HMDB0001202	0.9726	0.8454	0.6172	1.1567	0.6126	1.6125	0.9744	1.3956	1	1.2764	1.7109	1.5428	0.5422	0.5422	0.7791	0.9274	1.0207	0.7948	0.8929	0.9433	1.2099	1.2341	1.0337	1.2165	1.3296	0.8969	0.8576	1.0143	1.0382	0.6881
4199	2'-deoxyguanosine	Nucleotide	Purine Metabolism, Guanine containing	1411	LC/MS Neg	348	1700	266.089	135398592	961-07-9	C00330	HMDB0000085	1.208	1.2415	0.9359	1.944	1.1956	1.5373	0.6898	1.2122	1.8055	1.3596	4.3879	0.7662	7.9609	0.8211	0.654	1.1622	1.3587	0.6866	1.3749	1.0616	0.766	0.6104	0.6971	1.178	0.6141	0.8224	0.3778	0.9384	0.9191	0.4761
4126	2'-deoxyinosine	Nucleotide	Purine Metabolism, (Hypo)Xanthine/Inosine containing	15076	LC/MS Neg	100000135	1688	251.079	135398593	890-38-0	C05512	HMDB0000071	1.3296	0.9093	0.8506	1.4725	1.0132	1.0252	0.9868	1.2238	0.8793	1.1889	1.7483	1.3986	3.316	0.985	1.0613	0.9626	0.916	0.8377	1.2705	1.0256	1.0984	0.776	0.862	0.9389	0.9129	1.4308	0.544	1.2045	0.8768	0.9148
4234	2'-deoxyuridine	Nucleotide	Pyrimidine Metabolism, Uracil containing	52602	LC/MS Neg	536	1586	227.067	13712	951-78-0	C00526	HMDB0000012	1.5101	1.1363	0.6832	1.2821	1.8835	1.763	0.6005	1.0489	0.5514	3.3346	1.8011	2.4856	8.4266	0.5711	0.9503	0.2552	0.6427	0.9048	0.9511	0.7711	0.6272	1.7175	0.3272	1.7766	0.5269	1.8573	0.3714	0.5439	1.0719	1.3138
4263	2'-O-methylcytidine	Nucleotide	Pyrimidine Metabolism, Cytidine containing	57554	LC/MS Pos Early	100010895	2411	258.108	150971	2140-72-9			1.6302	0.7093	0.6686	1.9214	0.5706	1.092	0.697	1.306	0.7922	1.0933	0.9382	1.2916	5.0036	0.5575	0.8152	1.251	1.1284	0.7507	1.6379	1.0112	1.5001	1.5018	0.8735	0.9888	1.2862	1.1123	0.5289	0.8064	0.5665	0.9522
4222	2'-O-methyluridine	Nucleotide	Pyrimidine Metabolism, Uracil containing	57655	LC/MS Neg	100010896	1831	257.078	102212	2140-76-3			1.6186	0.5635	0.5545	1.6582	0.4487	1.0222	0.6017	1.2951	0.6311	0.9982	0.8245	1.1815	1.9314	0.4928	0.889	1.0018	1.08	0.7105	1.4987	1.017	1.4152	1.6381	0.8312	1.0403	1.1146	1.0559	0.4472	0.7582	0.5221	0.8543
429	2,3-dihydroxy-2-methylbutyrate	Amino Acid	Leucine, Isoleucine and Valine Metabolism	57547	LC/MS Polar	100010869	1318	133.051	301941	14868-24-7		HMDB0029576	1.1333	0.6629	0.3404	0.7497	0.3136	1.1794	1.0058	1.1725	0.7735	1.0034	1.6252	0.8293	0.8698	0.5163	1.4842	1.5711	0.9624	0.7894	1.2244	0.9057	2.012	1.245	0.9	1.543	1.2202	0.9966	0.4195	2.0979	0.3603	1.2663
448	2,3-dihydroxy-5-methylthio-4-pentenoate (DMTPA)*	Amino Acid	Methionine, Cysteine, SAM and Taurine Metabolism	62805	LC/MS Neg	100020893	1156	177.023				HMDB0240388	0.7073	0.6822	0.584	0.8527	0.698	1.0479	1.0798	1.0198	0.7435	1.0027	0.8622	1.1572	1.4622	0.6989	1.128	0.9973	1.0983	0.9528	1.3909	0.9245	1.349	1.1106	1.0231	1.374	1.2865	0.9817	1.1292	0.9754	0.8037	0.8906
6176	2,4-di-tert-butylphenol	Xenobiotics	Chemical	64328	LC/MS Neg	100021918	5749	205.16		96-76-4			1.3134	1.0692	0.937	0.953	0.5994	1.0124	0.8533	0.9422	1.2078	1.528	0.884	1.3614	0.7527	0.7749	0.9457	0.9152	1.1578	0.9148	0.9149	1.0526	1.3817	0.6237	1.2188	0.5833	1.5758	4.2331	1.7517	1.3026	0.9876	1.1922
2036	2,4-dihydroxybutyrate	Lipid	Fatty Acid, Dihydroxy	62951	LC/MS Polar	100002285	1793	119.035	192742	1518-62-3		HMDB0000360	0.9954	0.7748	0.66	0.9731	0.6013	1.1902	0.8796	1.1019	0.9755	1.1223	1.1428	1.3207	1.2103	0.6571	1.0087	1.167	0.8919	0.6649	1.045	0.7211	1.4102	1.1745	0.9099	1.1193	1.0748	1.0176	0.6906	0.8477	0.5691	1.0046
123	2-aminoadipate	Amino Acid	Lysine Metabolism	6146	LC/MS Polar	381	3500	160.061	92136	542-32-5;1118-90-7	C00956	HMDB0000510	0.9942	0.9801	0.8501	1.1008	0.8583	0.9554	0.9994	1.0832	0.9486	0.9584	1.0841	1.5485	0.6756	0.8313	0.6756	1.0625	0.7674	1.0539	1.0743	0.8215	1.1922	1.3552	1	0.8087	0.9759	1.0089	1.0393	1.2152	1.3191	1.2331
5249	2-aminophenol sulfate	Xenobiotics	Food Component/Plant	43266	LC/MS Neg	100004322	1677	188.002	181670			HMDB0061116	1.753	0.9826	0.6724	0.7567	0.7206	1.2689	1.2645	0.9615	0.6201	0.7703	0.7831	0.7375	1.1495	0.8149	2.0345	1.0174	0.8612	1.5241	1.8699	1.4133	0.6201	0.9351	0.6201	1.2005	1.2013	1.1058	0.703	0.6201	1.0269	0.6201
395	2-hydroxy-3-methylvalerate	Amino Acid	Leucine, Isoleucine and Valine Metabolism	36746	LC/MS Neg	100001541	1800	131.071	164623	488-15-3		HMDB0000317	0.576	0.576	0.576	0.9318	0.576	1.0064	0.7349	0.576	0.576	1.4235	1.3482	1.1332	0.9109	0.7743	0.576	0.9936	0.576	0.576	1.2874	0.576	1.6524	0.9259	0.576	1.4983	1.3328	0.576	0.576	0.9576	0.576	0.576
1667	2-hydroxyadipate	Lipid	Fatty Acid, Dicarboxylate	31934	LC/MS Polar	100001153	3000	161.046	193530	18294-85-4	C02360	HMDB0000321	0.5781	0.4305	0.5085	0.9643	0.3179	0.8053	0.6576	1.2623	1.0544	0.9175	0.7157	0.6517	0.8885	0.5808	1.3136	1.5052	0.9994	1.0648	1.5596	0.9179	1.2182	1.2908	0.8498	1.1203	1.1983	1.2593	1.0006	1.4174	1.4101	1.4944
582	2-hydroxybutyrate/2-hydroxyisobutyrate	Amino Acid	Glutathione Metabolism	52281	LC/MS Polar	100008928	1258	103.04	4277439;440864		C21297,C05984	HMDB0000729,HMDB00008	0.9596	0.6383	0.4876	0.8264	0.5398	1.0515	0.7908	1.1324	0.9132	1.2843	1.632	1.3164	1.1408	0.6505	0.9209	1.1659	0.9124	0.7663	1.0404	0.8196	1.4906	1.2451	0.9065	1.3254	1.166	1.134	0.7441	1.1067	0.5612	1.1441
1663	2-hydroxyglutarate	Lipid	Fatty Acid, Dicarboxylate	37253	LC/MS Pos Early	100002070	958	131.034	43	40951-21-1	C02630	HMDB0059655	1.1249	0.7233	0.5225	1.112	0.6007	0.6971	1.1076	0.6863	0.82	1.4568	1.235	0.8616	0.9098	0.9702	0.8933	2.3349	1.0714	1.0298	1.2046	0.8057	1.8383	1.5865	0.8941	1.2827	1.5662	1.4067	0.7269	0.9168	0.8692	1.4193
4465	2-hydroxyhippurate (salicylurate)	Xenobiotics	Benzoate Metabolism	18281	LC/MS Neg	1869	2184	194.046	10253	487-54-7	C07588	HMDB0000840	0.9064	0.7899	0.6747	1.3422	0.7079	1.1582	1.1419	1.1735	0.8791	1.198	1.0084	1.3945	1.3924	0.8033	0.9778	1.3845	1.2099	0.8895	0.9343	0.9672	1.7672	1.3839	0.9916	1.6508	1.7802	1.3467	0.9202	0.8742	0.3938	0.7513
2872	2-linoleoylglycerol (18:2)	Lipid	Monoacylglycerol	32506	LC/MS Neg	100000987	6250	279.233	5365676	3443-82-1		HMDB0011538	0.4481	1.1169	0.4481	0.5451	0.9225	1.3939	1.2209	0.7402	1.2321	0.4481	0.9685	0.4481	0.9951	0.9984	0.4481	0.4481	1.495	1.2263	0.4797	1.0016	0.4481	0.9447	1.1726	1.1748	0.4481	2.1701	1.1794	0.4481	0.7505	0.6594
397	2-methylbutyrylcarnitine (C5)	Amino Acid	Leucine, Isoleucine and Valine Metabolism	45095	LC/MS Pos Early	100001509	3050	246.17	6426901	31023-25-3		HMDB0000378	1.345	0.464	0.788	1.1083	0.999	0.5671	1.6718	0.5619	0.863	1.3858	0.381	1.4161	0.8458	0.8778	0.6497	2.9619	2.0465	0.7969	0.6488	0.965	2.1396	2.2985	1.2904	1.001	0.9539	1.9179	1.9089	1.3158	0.7596	1.0638
399	2-methylbutyrylglycine (C5)	Amino Acid	Leucine, Isoleucine and Valine Metabolism	31928	LC/MS Neg	100001155	1884	158.082	193872	52320-67-9		HMDB0000339	0.8816	0.7078	0.4767	1.0209	0.5971	1.239	0.9046	1.1261	1.0255	1.2922	1.299	1.3148	1.2729	0.6434	0.9791	1.0682	0.8131	0.7563	1.1193	0.7459	1.443	1.3872	0.8884	1.1314	1.0386	0.8524	0.6979	1.0807	0.6754	0.9712
1460	2-methylcitrate/homocitrate	Energy	TCA Cycle	52282	LC/MS Neg	100008929	575	205.035	515;439459		C01251	HMDB0003518,HMDB0000379	0.951	0.7643	0.614	0.4623	0.3198	1.4636	0.945	0.873	2.069	0.74	2.0716	0.7582	0.5806	1.0267	2.3581	2.0142	1.2277	0.8134	1.2542	1.4583	1.0792	0.847	0.8937	2.4348	1.3372	0.9733	0.9589	2.3812	1.3932	1.0399
4351	2-O-methylascorbic acid	Cofactors and Vitamins	Ascorbate and Aldarate Metabolism	63990	LC/MS Polar	100003258	1512	189.041	54726398	17860-87-6		HMDB0240294	0.9477	0.9186	0.7448	1.0016	0.8126	1.3405	0.9269	1.0989	0.9984	1.0095	1.0522	1.182	1.2135	0.7443	1.1283	1.2791	0.942	0.7081	1.0088	0.9592	1.1212	0.8882	0.8499	1.2756	1.0598	0.9673	0.8555	1.0377	0.4965	1.1103
491	2-oxoarginine*	Amino Acid	Urea cycle; Arginine and Proline Metabolism	55072	LC/MS Pos Early	100002784	1760	174.087	558	3715-10-04	C03771	HMDB0004225	1.4613	1.5781	0.9597	0.5334	0.7041	1.386	1.3773	0.9269	0.7455	1.1051	1.4617	1.0403	0.8746	1.0844	1.494	0.5678	1.0536	0.7542	1.2103	0.88	1.4963	0.9586	1.5933	0.9289	1.7621	2.0619	0.5881	0.7331	0.5634	0.7979
2603	2-palmitoleoyl-GPC* (16:1)*	Lipid	Lysophospholipid	47118	LC/MS Neg	100001561	5720	568.326	122164832			HMDB10383	1.5393	0.8271	0.7189	0.8555	0.8254	1.09	0.6542	0.8531	0.9654	1.622	0.9172	1.8217	1.0238	0.986	0.7535	0.7031	0.9592	1.1565	1.4847	0.9892	1.8335	1.2841	1.6234	0.7198	1.5574	7.5527	1.0179	0.8723	1.0108	1.618
2601	2-palmitoyl-GPC* (16:0)*	Lipid	Lysophospholipid	35253	LC/MS Pos Late	100001562	1505	496.34	15061532			HMDB0061702	0.9142	1.1561	0.9463	0.9968	1.3177	1.0291	0.9512	0.8369	0.7296	1.0903	0.9624	1.7456	1.502	1.0388	0.7517	0.854	0.6748	1.0629	0.7621	0.8196	1.0032	2.1134	1.078	0.5999	1.1939	1.0073	0.9495	0.7859	1.1249	1.2419
2670	2-stearoyl-GPE (18:0)*	Lipid	Lysophospholipid	41220	LC/MS Neg	100003901	6350	480.31	90658453;53480667			HMDB0011129	1.3423	1.1198	0.916	0.9994	0.8301	0.7838	0.5839	0.8082	1.2616	1.4957	1.0006	1.3268	0.9433	0.5731	0.7137	0.9822	1.0995	0.6578	1.5087	0.994	2.1365	0.7939	1.3131	0.7485	1.1589	4.0728	0.8216	1.6814	1.0323	1.7178
2034	2R,3R-dihydroxybutyrate	Lipid	Fatty Acid, Dihydroxy	63109	LC/MS Polar	100002367	1543	119.035	13120901	759-06-8		HMDB0000498	1.0219	0.9058	0.7344	1.0326	0.6841	1.1729	0.9104	1.0321	0.9235	1.2676	1.1956	1.1479	1.1315	0.6779	1.0206	1.083	0.8349	0.6673	1.0617	0.7558	1.2068	1.0782	0.8512	1.0567	0.9762	1.007	0.738	0.8725	0.5858	0.993
2033	2S,3R-dihydroxybutyrate	Lipid	Fatty Acid, Dihydroxy	62950	LC/MS Polar	100002284	1660	119.035	10964471	5057-93-2		HMDB0002453	0.6382	0.6558	0.869	0.6984	0.9021	1.1216	0.7325	0.8931	1.1988	1.3389	1.177	1.1639	1.1517	1.0123	1.2739	1.3383	0.916	0.6229	1.1205	0.8323	1.2405	1.2341	0.9877	0.9059	1.0567	1.2189	0.7885	0.8457	0.6927	1.1759
4339	3'-dephosphocoenzyme A	Cofactors and Vitamins	Pantothenate and CoA Metabolism	18289	LC/MS Neg	100000138	2013	686.142	444485	3633-59-8	C00882	HMDB0001373	0.0998	0.7301	0.1339	2.5773	0.0623	2.5247	0.0954	2.2916	1	0.0623	1.2076	0.0623	0.2531	0.0623	0.3607	2.4661	1.9079	0.0623	1.2868	0.0646	0.2667	0.0623	0.9346	1.6334	1.2321	0.2807	1.1097	2.3666	0.1759	1.4439
4243	3-(3-amino-3-carboxypropyl)uridine*	Nucleotide	Pyrimidine Metabolism, Uracil containing	62924	LC/MS Neg	100001426	1369	344.11	171198	52745-94-5			1.1879	0.6685	0.8354	1.6595	0.6304	0.9903	1.2024	1.4242	0.6129	0.7998	0.8037	1.4648	1.8602	1.1989	0.737	1.3045	0.9901	1.2297	1.0786	0.8893	1.4478	2.424	1.1957	0.7877	1.3179	0.977	0.9696	0.7854	0.6621	1.0097
181	3-(4-hydroxyphenyl)lactate (HPLA)	Amino Acid	Tyrosine Metabolism	32197	LC/MS Neg	240	1379	181.051	9378	6482-98-0	C03672	HMDB0000755	0.9937	0.9692	0.665	0.454	0.4599	1.292	1.2333	0.8377	0.8841	1.0071	1.8866	0.6846	0.775	0.967	1.689	0.5951	0.7148	0.7203	1.3262	0.7726	1.3571	1.016	1.7063	1.0949	2.1256	1.6788	0.6193	1.0572	1.0063	1.0169
489	3-amino-2-piperidone	Amino Acid	Urea cycle; Arginine and Proline Metabolism	62853	LC/MS Pos Early	100020361	2065	115.087	5200225	1892-22-4		HMDB0000323	1.0941	0.4898	0.4433	0.4874	0.6405	1	0.4433	0.4433	0.8435	0.9352	1.4845	0.9188	1.0083	0.9183	0.4433	0.8642	0.7883	0.6883	1.3785	0.7686	1.7415	1.5611	1.3396	0.9503	1.3188	1.3141	1.1206	2.3085	1.7758	2.6335
4282	3-aminoisobutyrate	Nucleotide	Pyrimidine Metabolism, Thymine containing	1566	LC/MS Pos Early	1114	2190	104.071	64956	10569-72-9;214139-20-5	C05145	HMDB0002166	0.6829	0.3837	0.5816	1.2667	1.0136	0.4832	0.4944	1.4788	0.2586	0.4313	1	1.5922	0.384	0.2586	1.3299	1.5269	0.4411	1.0443	1.3004	0.8221	1.0607	1.6866	0.9983	0.5322	0.8225	1.2192	1.2826	1.3899	1.2646	0.9138
4784	3-formylindole	Xenobiotics	Food Component/Plant	62863	LC/MS Pos Early	100020219	2736	146.06	10256	487-89-8	C08493	HMDB29737	1.1321	1.2029	0.8571	0.7911	0.6883	1.0222	1.0965	0.9982	0.7873	0.9095	0.8153	1.0189	0.9567	1.1307	0.8581	1.0317	0.8261	0.8013	1.1985	0.8089	1.3778	1.6014	1.2284	1.0002	1.5258	1.5253	0.7057	0.8463	0.9998	1.102
405	3-hydroxy-2-ethylpropionate	Amino Acid	Leucine, Isoleucine and Valine Metabolism	32397	LC/MS Polar	100001170	1443.3	117.056	188979	4374-62-3		HMDB0000396	1.0222	0.9292	0.693	1.0797	0.6815	1.1288	1.0591	1.0214	0.8546	1.1238	0.9792	1.3251	1.2098	0.7467	0.8164	0.9656	1.0208	0.8034	0.913	0.7628	1.172	1.0798	0.9728	1.2883	1.1245	1.232	0.9023	0.9137	0.8928	1.2433
3175	3-hydroxy-3-methylglutarate	Lipid	Mevalonate Metabolism	531	LC/MS Polar	112	2850	161.046	1662;5459993	503-49-1	C03761	HMDB0000355	0.6582	0.8826	0.8563	0.9819	1.165	0.7379	0.9262	0.9611	0.7867	0.8107	0.8433	1.1212	1.2116	1.4541	1.1348	1.2454	0.7004	1.0181	1.6447	1.0439	1.5013	1.834	1.073	1.0527	1.1525	1.2316	0.9811	0.9674	0.9139	0.9804
1668	3-hydroxyadipate	Lipid	Fatty Acid, Dicarboxylate	62069	LC/MS Polar	100004396	3131	161.046	151913			HMDB0000345	0.8151	1.4604	0.6452	0.9969	0.4416	0.7923	1.4208	0.8979	0.81	1.1469	2.3638	2.332	1.2617	1.5291	0.8294	0.8659	0.97	0.8046	1.0031	0.8127	1.4462	1.3712	1.8092	0.8744	0.9531	1.0683	0.6761	1.0866	2.908	1.8348
1938	3-hydroxybutyrate (BHBA)	Lipid	Ketone Bodies	542	LC/MS Polar	254	1480	103.04	441;94318;92135	625-72-9	C03197,C01089	HMDB0000011,HMDB0000357,HMDB0000442	0.9736	0.7386	0.4986	1.0006	0.5682	0.9606	0.8686	0.8803	0.996	0.9994	1.1651	1.1047	1.17	0.6328	1.0093	1.223	1.0592	0.8417	1.6144	1.0212	1.5054	1.3053	0.9932	1.5354	1.5375	1.1326	0.6834	0.9764	0.624	1.0469
1979	3-hydroxyhexanoate	Lipid	Fatty Acid, Monohydroxy	53230	LC/MS Neg	100006367	1725	131.071	151492	10191-24-9		HMDB0061652,HMDB0010718	1.105	0.6955	0.5046	1.4237	0.4592	1.3523	0.895	0.6803	0.8437	1.5711	1.4674	1.8798	1.9047	0.8878	0.7432	0.6177	0.8638	0.7188	1.3049	0.6886	1.2917	1.4098	1.1614	1.6192	1.5849	1.4211	0.6084	0.4592	0.4592	0.8368
4467	3-hydroxyhippurate	Xenobiotics	Benzoate Metabolism	39600	LC/MS Neg	100002122	1687	194.046	450268	1637-75-8		HMDB0006116	0.9248	1.1884	1.001	1.1602	0.8952	1.3537	1.1886	1.1048	0.7636	0.9196	0.8811	1.0839	0.6017	0.8921	1.0717	1.1787	1.1251	0.7477	1.0249	0.8776	0.9033	0.6189	0.6084	1.437	1.1282	0.999	1.247	0.2231	0.2231	0.2231
428	3-hydroxyisobutyrate	Amino Acid	Leucine, Isoleucine and Valine Metabolism	1549	LC/MS Polar	111	1619	103.04	11966314	2068-83-9	C01188,C06001	HMDB0000023,HMDB0000336	0.8229	0.7055	0.4825	0.889	0.4387	1.1496	0.9353	0.8357	0.8756	0.8106	1.0688	1.2141	1.0001	0.5885	1.0375	1.3257	0.9553	0.7204	1.297	0.7986	1.2865	1.1843	0.8519	1.2691	1.2826	1.235	1.1043	1.2457	0.9999	1.7239
1985	3-hydroxylaurate	Lipid	Fatty Acid, Monohydroxy	32457	LC/MS Neg	100001112	5175	215.165	94216	53941-38-1		HMDB0000387	1.1282	1	1.1167	1.8872	0.808	1.1033	1.1255	0.9538	0.9112	0.9535	0.9515	1.5881	1.6796	1.5581	0.9322	0.8906	0.9221	1.0606	0.8374	0.7029	1.3191	1.149	1.4767	0.9285	1.0474	0.908	1.4048	0.8876	0.7322	0.7029
1929	3-hydroxyoleoylcarnitine	Lipid	Fatty Acid Metabolism (Acyl Carnitine, Hydroxy)	61840	LC/MS Pos Late	100019801	1406	442.353	129637446				1.4197	0.6021	0.9925	1.1191	3.3895	0.3553	1.4592	0.4943	0.6701	1.1047	0.3553	1.0792	0.7387	1.5513	1.0048	1.4274	1.1721	0.9952	0.3553	0.822	1.3603	1.7843	1.1595	0.5278	0.5068	0.9262	1.2226	0.6948	0.6723	0.8168
5213	3-indoleglyoxylic acid	Xenobiotics	Food Component/Plant	63583	LC/MS Neg	100020372	2140	188.035	73863	1477-49-2			0.6269	0.9317	1.0006	0.9451	0.6269	0.7249	1.8593	0.6269	0.6269	0.6269	0.6269	0.9929	1.7484	0.6269	0.6269	1.2116	0.6269	0.6269	0.6269	0.6269	1.643	0.6269	0.6269	0.6269	1.8245	1	0.9455	1.0632	0.6269	0.9276
204	3-methoxytyrosine	Amino Acid	Tyrosine Metabolism	12017	LC/MS Pos Early	1342	2555	212.092	9307	300-48-1		HMDB0001434	1.16	0.8308	0.7517	1.008	0.552	1.4696	0.9676	1.2312	1.1458	0.8379	1.0138	0.8983	1.1747	0.8075	1.2692	1.3584	0.7979	0.8068	1.5592	0.9009	1.391	1.4037	0.992	1.2839	1.5177	1.0653	0.907	0.6993	0.6439	0.76
394	3-methyl-2-oxovalerate	Amino Acid	Leucine, Isoleucine and Valine Metabolism	15676	LC/MS Neg	100000036	2064.2	129.056	440877;439286	1460-34-0;51829-07-3	C00671,C06008,C03465	HMDB0000491	0.9853	0.878	0.879	0.7028	0.7845	1.1389	0.9792	1.1073	1.0365	1.1158	1.1487	0.9457	1.146	0.6519	0.9957	1.0043	0.7089	0.9115	1.1967	0.9849	1.2278	1.1484	0.584	1.2133	1.0803	1.7858	1.0772	0.8862	0.7625	1.3178
4253	3-methylcytidine	Nucleotide	Pyrimidine Metabolism, Cytidine containing	35132	LC/MS Pos Early	100001466	2176	258.108	14237477	21028-20-6		HMDB0240577	1.3083	0.9586	1.1978	2.6721	0.9887	1.087	1.0616	1.3997	0.9413	0.9726	1.6576	0.267	31.3103	1.1596	1.2748	1.0121	0.8862	0.9117	0.9905	0.7238	0.9238	0.7523	0.5791	0.9114	0.9203	1.2109	0.6803	1.0095	1.0282	1.159
367	3-methylglutaconate	Amino Acid	Leucine, Isoleucine and Valine Metabolism	57747	LC/MS Polar	100002458	2700	99.0452	1551553	5746-90-7		HMDB0000522	0.8348	0.7242	0.5178	0.7762	0.2802	1.0426	0.7765	1.1091	1.0361	0.8006	1.2053	1.0687	0.7655	0.6343	1.1099	2.1555	1.2277	0.7982	1.3074	0.9155	1.3805	0.9639	1.2938	1.2583	1.1455	0.9006	0.6693	2.6913	0.654	1.7183
72	3-methylhistidine	Amino Acid	Histidine Metabolism	15677	LC/MS Pos Early	100000042	2670	170.092	64969	368-16-1	C01152	HMDB0000479	0.9367	0.7325	0.6629	0.9894	0.5891	1.4986	0.9463	1.2377	1.1785	0.7198	1.0909	1.2284	1.3503	0.7787	1.0483	1.3828	0.7448	0.882	1.4194	0.9438	1.5335	1.4744	1.0106	1.2844	1.5543	1.11	0.9563	0.761	0.6821	0.8473
1237	3-phosphoglycerate	Carbohydrate	Glycolysis, Gluconeogenesis, and Pyruvate Metabolism	1414	LC/MS Neg	132	583	184.986	724	80731-10-8	C00597	HMDB0000807	0.6802	1.0073	0.6822	0.4944	1.1797	1.3073	0.9879	0.9927	1.2944	0.3753	5.7921	0.3465	6.4885	1.112	5.3304	2.0346	1.0814	0.4786	1.2128	1.8336	0.9156	0.394	0.7402	1.9749	1.0601	0.7726	0.7499	1.779	0.8505	0.6324
481	3-sulfo-L-alanine	Amino Acid	Methionine, Cysteine, SAM and Taurine Metabolism	47089	LC/MS Polar	382	2890	167.997	72886	498-40-8	C00506	HMDB0002757	0.9071	0.9961	0.8219	0.7657	0.8343	0.6262	0.9541	0.9741	1.0795	0.8698	1.0861	1.5421	1.0402	1.4585	0.5615	0.7644	0.7468	1.4068	1.1759	0.8653	1.2573	1.5485	1.2363	0.8665	1.0787	0.5739	1.0064	1.0039	1.293	1.3624
4237	3-ureidopropionate	Nucleotide	Pyrimidine Metabolism, Uracil containing	3155	LC/MS Pos Early	1053	875	133.061	111	462-88-4	C02642	HMDB0000026	1.2161	0.9668	0.7206	1.2552	0.6428	0.8785	0.8913	1.1127	1.1826	1.3787	1.1911	1.0288	1.6364	0.6915	0.9499	1.0761	0.7098	0.6131	1.1192	0.9716	1.7084	1.3725	0.9719	0.87	0.9311	1.0281	0.9138	1.3188	0.7448	2.2058
6237	4-acetamidobenzoate	Xenobiotics	Chemical	57585	LC/MS Neg	100009413	1403	178.051	6918889	556-08-1	D03836		0.8006	0.7526	1.1334	1.8838	0.8487	0.9722	1.02	0.9057	0.6981	1.1041	0.8285	1.2273	1.2955	1.3585	0.8823	1.0069	1.1071	0.8515	0.8792	1.0497	0.9931	1.3862	1.2206	0.9153	1.0338	0.9307	1.0124	0.6983	1.3995	0.6636
560	4-acetamidobutanoate	Amino Acid	Polyamine Metabolism	1558	LC/MS Pos Early	1113	1350	146.081	18189	3025-96-5	C02946	HMDB0003681	1.0139	0.7958	0.7878	1.405	0.8065	1.1726	1.0387	1.2777	0.7814	1.224	1.0231	1.3165	1.3814	0.8054	0.8455	1.2248	0.9861	0.8333	0.9174	0.8916	1.3606	1.4303	1.0486	1.0181	1.2009	0.9608	0.8863	0.9263	0.7419	0.9004
3219	4-cholesten-3-one	Lipid	Sterol	38125	LC/MS Pos Late	100002227	2520	385.346	91477	601-57-0	C00599	HMDB0000921	0.9534	0.9985	1.0258	0.9559	0.7051	1.4031	1.4769	1.3842	1.0015	1.0391	0.6856	0.9172	0.9598	1.264	0.9605	1.2799	1.1527	1.0758	0.9144	0.8327	1.0607	1.0853	1.4508	1.1463	1.1448	0.8128	0.9706	0.5089	0.6344	0.5953
4522	4-ethylphenyl sulfate	Xenobiotics	Benzoate Metabolism	36099	LC/MS Neg	100001756	3580	201.023	20822574	123-07-9	C13637	HMDB0062551	0.8933	0.8618	0.6743	0.9213	0.9817	0.9502	0.8378	1.1299	1.0183	1.2592	1.2342	1.5819	0.8601	0.6636	0.9522	1.1008	1.0241	0.8665	1.0485	0.848	1.1603	0.8214	0.6636	1.2871	1.1976	3.5755	0.9705	1.0875	0.6636	1.0448
563	4-guanidinobutanoate	Amino Acid	Guanidino and Acetamido Metabolism	15681	LC/MS Pos Early	100000096	2320	146.092	500	463-003;463-00-3	C01035	HMDB0003464	1.1473	0.8502	0.9786	1.0987	0.5984	1.1873	1.1489	1.4012	0.8728	0.9289	0.9378	1.0214	1.0997	0.7516	0.924	1.6112	0.7569	0.8001	0.9001	0.9694	1.3466	1.5428	1.1876	1.2405	1.4104	1.1626	0.6809	1.0313	0.5796	0.9309
591	4-hydroxy-nonenal-glutathione	Amino Acid	Glutathione Metabolism	48487	LC/MS Neg	100006240	3319.2	462.192	92970719	99927-70-5		HMDB0240578	0.933	0.6678	0.8497	1.5631	0.3929	1.674	0.4113	1.639	0.2987	0.4272	0.2987	1.3471	0.2987	1.0432	1.4032	1.6145	1.9029	0.3614	1.6699	2.1974	1.7312	0.9486	0.9568	1.107	0.6844	1.6665	1.2612	0.9209	0.6051	0.6356
1957	4-hydroxybutyrate (GHB)	Lipid	Fatty Acid, Monohydroxy	34585	LC/MS Polar	100001507	1765	103.04	10413	502-85-2	C00989	HMDB0000710	1.2907	0.3926	0.3058	0.7008	0.3159	1.7393	0.8209	0.9788	1.011	1.5798	2.2438	0.7573	0.9739	0.6141	1.3546	1.0126	0.6563	0.6697	1.8128	1.4664	1.4745	1.0498	0.989	1.7592	1.3459	1.1706	0.3242	2.527	0.4011	0.8918
51	4-hydroxyglutamate	Amino Acid	Glutamate Metabolism	40499	LC/MS Pos Early	100002544	1141	164.055	439902	2485-33-8	C03079	HMDB0001344	0.7849	1.0141	0.7083	0.9311	1.088	0.7394	0.9574	0.9859	0.6906	0.8429	0.8291	1.4572	0.7202	0.9049	0.7223	1.2297	0.7874	1.1144	1.3842	0.7912	1.2771	1.3939	1.1485	0.9093	1.0829	1.2081	1.1081	1.2017	1.2336	1.3425
175	4-hydroxyphenylpyruvate	Amino Acid	Tyrosine Metabolism	1669	LC/MS Neg	1141	1690	179.035	979	156-39-8	C01179	HMDB0000707	1.972	1.8047	0.7855	0.2425	0.7835	1.0181	1.6554	0.7017	0.6834	1.0401	0.549	0.7822	0.4033	1.0583	1.157	0.1547	0.8324	0.9169	1.5314	0.7746	1.6906	1.4009	1.6744	0.7822	2.2952	2.622	0.4792	1.1225	0.9819	1.329
97	4-imidazoleacetate	Amino Acid	Histidine Metabolism	32349	LC/MS Pos Early	100001207	2055	127.05	96215	645-65-8	C02835	HMDB0002024	0.9542	1.4671	1.0236	1.0558	0.772	1.3311	1.233	0.97	0.7115	0.9968	0.9829	1.0325	0.7401	0.8906	1.152	1.0032	0.9498	0.8527	1.2072	1.1852	1.0328	0.9659	1.2597	1.2426	1.1768	1.3013	0.6719	0.806	0.7613	0.7364
343	4-methyl-2-oxopentanoate	Amino Acid	Leucine, Isoleucine and Valine Metabolism	22116	LC/MS Neg	100000551	2170	129.056	70	816-66-0	C00233	HMDB0000695	0.9978	0.885	0.7492	0.7505	0.8165	1.0022	0.8124	1.1919	1.0721	2.9388	0.967	0.9252	0.8248	0.637	1.0554	0.8919	2.942	0.8731	1.0955	3.9586	1.1949	1.0169	3.2663	1.0435	3.6606	1.443	0.9314	0.9739	0.918	1.2453
4504	4-methylcatechol sulfate	Xenobiotics	Benzoate Metabolism	46146	LC/MS Neg	100004111	2665	203.002	54104170			HMDB0240459	0.887	1.0686	0.8984	0.9091	1.0428	1.2677	1.0358	1.1303	0.8743	1.152	1.1435	0.9009	0.9171	0.7782	1.1217	1.083	0.9245	0.8267	0.9904	0.9255	1.0096	0.9898	0.7023	1.2868	1.4369	3.248	1.4484	1.1506	0.4596	0.6814
4279	5,6-dihydrothymine	Nucleotide	Pyrimidine Metabolism, Thymine containing	1418	LC/MS Neg	158	1637.8	127.051	93556	696-04-8	C00906	HMDB0000079	1	0.5637	0.6026	0.631	0.38	0.518	0.64	1.0904	1.9245	1.3884	1.1179	0.38	1.2826	0.38	1.9297	2.3961	0.431	0.38	1.8043	2.9916	1.8221	0.7737	0.5687	1.1621	1.7138	0.6072	0.6829	3.0538	0.6463	0.9648
4221	5,6-dihydrouridine	Nucleotide	Pyrimidine Metabolism, Uracil containing	61833	LC/MS Neg	100001425	1119	245.078	94312	5627-05-04		HMDB0000497	1.2347	0.8203	0.8274	1.2096	0.5179	1.1916	1.0445	1.2362	1.0509	1.0158	1.067	1.1017	3.3496	0.6791	0.8314	0.9169	1.1856	0.6829	1.7692	0.9167	1.4812	2.0563	0.8793	0.9842	1.312	0.9272	0.6978	0.9134	0.7249	0.8218
136	5-aminovalerate	Amino Acid	Lysine Metabolism	18319	LC/MS Pos Early	100000454	2220	118.086	138	660-88-8	C00431	HMDB0003355	0.8945	0.901	1.0828	1.4192	0.9222	1.2453	1.3004	1.2522	1.0042	0.8123	0.7629	1.1791	1.3769	0.7543	1.062	1.2787	0.8426	0.8781	1.1422	1.1178	0.9824	0.9958	0.8255	1.3369	1.1436	1.0352	0.7303	0.7309	0.6691	0.5469
1504	5-dodecenoate (12:1n7)	Lipid	Medium Chain Fatty Acid	33968	LC/MS Neg	100001232	5224	197.155	5312378	2430-94-6		HMDB0000529	0.9012	0.3879	0.3879	0.3879	0.3879	1.4483	1.0988	2.6049	1.2708	1.7458	0.6931	2.2158	1.5679	0.3879	0.3879	0.3879	0.3879	0.4704	0.5857	0.3879	1.4099	0.3879	0.3879	0.6583	0.3879	0.4229	0.3879	0.3879	0.3879	0.7791
290	5-hydroxyindoleacetate	Amino Acid	Tryptophan Metabolism	437	LC/MS Neg	71	1510.2	190.051	1826	54-16-0	C05635	HMDB0000763	1.0096	1.2099	1.2528	1.6466	1.0982	0.9904	1.1777	1.4071	0.6749	1.0159	0.9074	1.9649	2.1524	0.9759	0.5264	1.2846	0.8629	0.8705	0.6702	0.8193	0.6968	1.2381	0.9704	0.88	1.4071	0.8544	0.5264	0.5264	0.5264	0.5264
119	5-hydroxylysine	Amino Acid	Lysine Metabolism	15685	LC/MS Pos Early	100000054	2790	163.108	3032849	13204-98-3	C16741	HMDB0000450	1.201	0.8133	0.915	1.3603	0.6106	1.2818	1.1512	1.1026	0.9392	0.7728	0.8611	1.0268	1.7126	0.8429	1.0822	1.0116	0.9726	0.8048	1.0775	0.9165	1.3958	1.346	0.8108	0.9884	1.1125	1.146	0.712	1.0603	0.6749	0.9593
4254	5-methylcytidine	Nucleotide	Pyrimidine Metabolism, Cytidine containing	22119	LC/MS Pos Early	100000763	2227	258.108	92918	2140-61-6		HMDB0000982	1.2376	0.6662	0.6701	1.6351	0.6177	1.1855	0.7202	1.3228	0.8709	1.1964	0.957	1.0318	2.5058	0.4844	0.8061	1.1192	1.1003	0.6484	1.5149	0.9879	1.2512	1.4819	0.7789	1.144	1.0121	1.0728	0.5769	0.8407	0.5772	0.9359
4388	5-methyltetrahydrofolate (5MeTHF)	Cofactors and Vitamins	Folate Metabolism	18330	LC/MS Neg	1244	1820	458.179	3729	68703-91-3;68792-52-9	C00440	HMDB0001396	0.3376	0.2676	0.2676	0.2676	0.2676	0.8596	0.2676	0.3943	1.1404	0.2676	2.2977	0.2676	0.2676	0.2676	1.2865	2.0121	0.2676	0.2676	0.3113	0.505	0.2676	0.2676	0.2676	2.5685	0.2676	0.2676	0.2676	2.5591	0.2676	0.2676
556	5-methylthioadenosine (MTA)	Amino Acid	Polyamine Metabolism	1419	LC/MS Pos Early	212	2752	298.097	439176	2457-80-9	C00170	HMDB0001173	0.7039	0.6815	0.6522	0.7456	0.5159	1.1272	0.6743	0.7842	0.8063	0.7783	1.0248	1.06	1.0216	0.7535	1.1526	1.5231	1.2297	0.9784	1.5315	1.1758	1.3197	1.4079	1.0588	1.1956	1.3968	1.2171	0.8094	0.8998	0.8747	0.869
4223	5-methyluridine (ribothymidine)	Nucleotide	Pyrimidine Metabolism, Uracil containing	35136	LC/MS Neg	100001446	1778.1	257.078	445408	1463-10-1		HMDB0000884	0.978	0.6162	0.6801	1.1127	0.7229	0.9728	0.9529	1.1482	0.735	0.9223	0.718	1.285	1.3639	0.7751	0.8026	1.0442	0.8781	0.8904	1.3657	1.243	1.4254	1.2913	1.1478	1.1094	1.0248	1.3223	0.803	0.704	1.022	1.1323
579	5-oxoproline	Amino Acid	Glutathione Metabolism	1494	LC/MS Neg	1021	738.5	128.035	439685;7405	98-79-3	C01879,C02237	HMDB0000267	0.9262	0.9226	0.8806	0.791	1.0662	1.0089	1.0659	0.88	1.0228	1.0893	1.1739	1.1126	1.5257	0.7597	0.9499	1.0233	0.7833	1.055	0.8886	0.8177	0.9755	1.2502	0.9625	1.0914	1.1074	0.9459	0.8101	0.9911	1.1878	1.1526
133	6-oxopiperidine-2-carboxylate	Amino Acid	Lysine Metabolism	43231	LC/MS Neg	100004499	965	142.051	3014237	34622-39-4		HMDB0061705	1.0445	0.8309	0.8853	0.9914	0.698	1.1925	0.9668	1.0121	0.9215	1.2826	1.1601	1.7049	1.1945	0.7171	0.9694	1.0037	1.1112	0.8898	1.0405	0.9089	1.2722	1.3908	0.9963	1.1027	1.0654	0.9141	0.9787	0.9451	0.7481	1.1041
1246	6-phosphogluconate	Carbohydrate	Pentose Phosphate Pathway	15442	LC/MS Neg	100000341	583.9	275.017	91493	921-62-0;53411-70-4	C00345	HMDB0001316	1.3875	0.7857	0.7454	0.8192	1.034	0.4273	1.0011	1.0124	0.3821	0.4828	0.2088	0.6365	0.8681	0.9943	1.1958	2.5465	1.0237	0.9337	1.1075	1.6587	0.9989	0.7799	1.1771	0.2936	0.9481	1.6332	1.0173	1.5252	1.1665	1.0123
3241	7-hydroxycholesterol (alpha or beta)	Lipid	Sterol	47890	LC/MS Pos Late	100005999	1930	367.336	15571093		C15610	HMDB0006119	1.1378	1.0876	0.92	1.2752	0.9485	1.104	0.9811	1.221	0.7495	0.5602	0.7789	0.8332	0.7458	0.7969	1.0981	1.1741	1.0501	1.1934	1.2713	1.1998	0.9369	0.8424	0.909	1.0189	1.1939	1.1405	1.241	0.4939	0.5479	0.6727
4185	7-methylguanine	Nucleotide	Purine Metabolism, Guanine containing	35114	LC/MS Pos Early	100001456	2175	166.072	135398679	578-76-7	C02242	HMDB0000897	1.2357	0.6398	0.7223	1.3128	0.9306	1.4723	0.6672	1.1328	1.0665	0.9722	1.0783	1.3527	2.1117	0.6641	0.9827	0.9091	1.0173	1.1139	1.0841	1.2865	1.5338	2.5057	0.9232	1.8581	0.9682	0.9397	0.4782	0.611	0.5588	0.9105
1473	acetyl-CoA	Lipid	Fatty Acid Metabolism	43840	LC/MS Neg	1830	1691	403.556	444493	102029-73-2	C00024	HMDB0001206	0.623	1.0148	0.412	0.5641	0.3434	3.9246	0.9461	1.7496	2.1347	0.3434	2.1902	0.7049	0.3434	0.3434	1.8891	1.5585	0.6179	0.3434	1.3055	0.9634	0.8703	0.3434	1.2335	3.2652	1.2906	0.6717	0.3434	1	0.3434	0.7826
1840	acetylcarnitine (C2)	Lipid	Fatty Acid Metabolism (Acyl Carnitine, Short Chain)	32198	LC/MS Pos Early	100000802	2282	204.123	7045767	5080-50-2	C02571	HMDB0000201	1.3553	0.465	1.0619	0.9412	2.2682	1.0667	1.3143	0.6066	1.0018	2.1894	0.4935	1.8728	1.0155	0.7824	0.6127	1.1511	0.9355	0.9753	0.6621	0.9062	1.4537	2.1682	1.3254	0.9982	0.5491	1.4284	1.0774	0.5813	0.5545	0.7882
1466	acetylphosphate	Energy	Oxidative Phosphorylation	15488	LC/MS Polar	1211	4013.9	138.98	186	94249-01-1	C00227	HMDB0001494	1.059	1.3539	1.7106	0.722	1.7392	0.3303	1.4257	0.8502	0.321	0.5083	0.5787	1.1487	1.3547	1.9201	0.4609	1.1089	0.539	0.7924	0.3907	0.7727	0.321	0.6343	1.4043	0.3331	0.5007	1	1.8051	1.009	1.8368	1.6409
1441	aconitate [cis or trans]	Energy	TCA Cycle	46173	LC/MS Neg	100001359	580	173.009	643757;444212		C02341,C004174	HMDB0000958,HMDB000072	0.9876	1.1769	1.2011	1.8935	1.2904	0.1511	1.3118	0.863	0.0723	0.8446	0.1171	1.5576	1.5279	1.0124	0.0731	0.6008	1.2566	0.9386	0.7569	0.5471	0.954	1.4346	1.0142	0.1036	0.8938	1.1429	1.2804	0.1302	1.1841	1.7966
4146	adenine	Nucleotide	Purine Metabolism, Adenine containing	554	LC/MS Pos Early	880	2221	136.062	190	73-24-5	C00147	HMDB0000034	1.2132	0.8471	0.8156	1.0775	0.8268	1.2881	0.9012	1.0929	1.0357	1.3421	1.0534	1.2832	1.1918	0.5037	0.6712	0.8563	0.8582	0.6295	1.1491	0.9764	1.2194	1.5348	0.7615	1.0825	1.0236	0.9191	0.6985	0.7304	1.115	0.9
4145	adenosine	Nucleotide	Purine Metabolism, Adenine containing	555	LC/MS Pos Early	798	2169	268.104	60961	58-61-7	C00212	HMDB0000050	1.6782	0.9182	0.6951	1.0602	0.7996	1.9643	0.937	1.5764	1.3558	2.2203	1.6424	1.5059	0.8828	0.5182	0.7506	1.9425	0.7137	0.6876	1.2235	0.6446	1.6896	1.496	0.9398	1.4111	1.1105	0.7626	0.6315	0.8095	0.6414	1.2542
4140	2'-AMP	Nucleotide	Purine Metabolism, Adenine containing	36815	LC/MS Neg	100001694	1497.7	346.056	94136	130-49-4	C00946	HMDB0011617	0.5443	0.9748	1.3725	1.7303	1.7433	0.9039	1.6512	0.7822	0.7407	0.5723	0.3523	1.4785	1.5111	2.5698	0.5572	1.0252	0.8402	2.2105	0.7244	0.6201	0.7697	1.4202	1.88	0.5823	0.8452	1.0965	3.216	0.7252	2.0568	1.776
4141	adenosine 3',5'-cyclic monophosphate (cAMP)	Nucleotide	Purine Metabolism, Adenine containing	2831	LC/MS Neg	207	1952.2	328.045	6076	60-92-4	C00575	HMDB0000058	0.9904	0.8612	0.7486	1.0096	0.7617	1.4281	0.9445	1.288	1.1394	1.1845	1.1961	1.5152	0.6044	0.6651	1.1363	1.1154	0.8146	0.6367	1.0823	0.8612	1.1694	1.1977	1.1561	1.0808	0.9757	0.9092	0.7344	0.8309	0.6767	1.0297
4139	3'-AMP	Nucleotide	Purine Metabolism, Adenine containing	35142	LC/MS Neg	100001449	1245	346.056	41211	84-21-9	C01267	HMDB0003540	0.41	1.2782	0.9612	0.8653	0.41	1.5302	1.3681	0.6611	1.196	0.5113	0.4572	1.7002	0.5378	1.0604	0.8339	0.6053	2.4001	1.2832	1.3329	0.733	1	1.4491	1.217	0.9386	0.7841	0.4284	1.5326	1.2403	1.079	0.6985
4137	ADP	Nucleotide	Purine Metabolism, Adenine containing	3108	LC/MS Polar	208	4393	426.022	6022	20398-34-9	C00008	HMDB0001341	1.1395	0.9884	0.7683	1.1313	0.4063	1.7935	0.5722	1.3179	1.7244	0.9259	1.6789	0.4942	0.4063	0.9353	1.6903	1.9447	1.406	0.7429	0.9546	1.0453	0.4063	0.9838	1.0484	1.5548	0.9632	1.0116	0.7607	1.1447	0.9266	0.5689
4138	AMP	Nucleotide	Purine Metabolism, Adenine containing	32342	LC/MS Pos Early	209	1013	348.07	6083	149022-20-8	C00020	HMDB0000045	1.0514	0.9757	0.6054	0.7616	0.8619	1.543	0.8834	0.9657	1.1724	1.4913	0.7801	1.4732	0.0383	0.6179	0.9542	1.0046	0.9338	0.9601	1.3843	1.0231	1.4317	1.8981	0.9955	1.3344	1.2357	1.0235	0.7968	1.0045	0.8086	1.3203
4144	adenylosuccinate	Nucleotide	Purine Metabolism, Adenine containing	18360	LC/MS Neg	1303	560	230.53	440122	19046-78-7	C03794	HMDB0000536	1.1815	0.7641	0.3363	0.7182	0.601	1.6175	0.9036	0.7768	1.0921	2.4761	0.9833	1.6964	0.0024	0.4139	1.0237	0.9915	1.0083	0.807	1.692	0.9917	2.2197	2.8926	0.9827	1.5181	1.6363	1.3176	0.7135	1.2799	0.7036	1.6687
1575	adrenate (22:4n6)	Lipid	Long Chain Polyunsaturated Fatty Acid (n3 and n6)	32980	LC/MS Neg	100001193	5678	331.264	5497181;5282844	2091-25-0	C16527	HMDB0002226	0.6638	1.61	1.0863	0.9966	1.6194	1.0913	0.7971	0.926	1.089	1.0947	1.1461	1.4834	1.1419	1.1166	0.9209	0.6915	1.0034	0.7004	0.7201	0.9591	0.9548	0.6427	1.0928	0.6121	0.689	3.2295	0.873	0.8737	1.5677	1.0167
4113	AICA ribonucleotide	Nucleotide	Purine Metabolism, (Hypo)Xanthine/Inosine containing	38325	LC/MS Pos Early	216	797	339.07	65110	3031-94-5	C04677	HMDB0001517	1.0009	0.757	0.754	0.6515	0.2827	0.6662	0.8322	1.7621	0.5575	0.4623	16.3041	1.4964	0.2827	0.5915	1.2988	1.0423	0.9204	1.5493	1.1123	1.1607	1.0197	0.7088	1.3821	1	1.1466	0.9627	1.1246	0.9563	0.8747	1.1692
29	alanine	Amino Acid	Alanine and Aspartate Metabolism	1126	LC/MS Pos Early	811	1700	90.055	5950	56-41-7	C00041	HMDB0000161	1.1037	0.7498	0.7209	1.0917	0.7927	0.7654	1.2603	0.6777	0.772	1.6288	0.7249	0.9676	1.4376	0.8961	0.8008	1.0038	0.9962	0.9383	1.0871	0.8426	1.8274	1.6234	1.1411	0.8691	1.294	1.3655	0.9829	1.2028	1.0689	1.3791
4133	allantoic acid	Nucleotide	Purine Metabolism, (Hypo)Xanthine/Inosine containing	33434	LC/MS Polar	218	2960	175.047	203	99-16-1	C00499	HMDB0001209	0.9453	0.8546	0.5813	0.9615	0.8218	1.3106	1.0007	1.1191	0.9675	1.1854	0.977	1.28	1.1524	0.911	0.9993	1.4295	1.0368	0.6669	1.0944	0.9332	1.1081	1.3041	0.9948	1.3616	1.2063	1.0227	1.018	0.9243	0.6737	0.9755
4132	allantoin	Nucleotide	Purine Metabolism, (Hypo)Xanthine/Inosine containing	1107	LC/MS Polar	1002	1672	157.037	204;439714;439713	97-59-6	C02350,C02348,C01551	HMDB0000462	1.026	0.8701	0.7745	0.9617	0.8767	1.2361	1.0273	1.094	0.9119	1.0213	1.0626	1.1885	1.1089	0.6807	1.0849	1.1296	0.8475	0.8227	1.0715	0.8986	1.1926	0.9948	0.894	1.1188	1.0598	1.0052	0.7818	0.7487	0.6186	0.8227
424	alpha-hydroxyisovalerate	Amino Acid	Leucine, Isoleucine and Valine Metabolism	46537	LC/MS Polar	100001300	1052	117.056	99823	600-37-3		HMDB0000407	0.9823	0.7034	0.548	0.9668	0.6126	1.2372	0.8697	1.2833	0.9939	1.2918	1.571	1.361	1.1858	0.6787	1.0061	1.5624	0.973	0.7655	1.1284	0.8978	1.6652	1.4815	0.9878	1.5244	1.4258	1.3474	0.7257	0.9893	0.4754	1.0335
46	alpha-ketoglutaramate*	Amino Acid	Glutamate Metabolism	62101	LC/MS Polar	100002397	1916	144.03	48	18465-19-5	C00940	HMDB0001552	1.0495	0.7919	0.6212	0.9556	0.599	1.3262	0.9127	1.2519	0.999	1.204	1.2594	1.2411	1.069	0.4505	0.9652	1.0296	0.6872	0.7224	1.0726	0.8115	1.2388	1.1077	0.8605	1.001	1.0488	1.0152	0.6034	0.9314	0.6848	1.1196
1445	alpha-ketoglutarate	Energy	TCA Cycle	528	LC/MS Polar	93	2700	145.014	51	305-72-6;328-50-7;22202-68-2	C00026	HMDB0000208	0.9762	0.7943	0.5677	1.0762	0.7234	0.9493	0.8654	0.8454	0.6163	0.7993	0.7286	1.1218	0.7714	1.1664	0.7337	1.8957	0.9601	0.8643	1.2235	0.8728	1.426	1.3763	1.1495	1.0238	1.1404	1.3888	1.1468	1.4216	1.1292	1.218
4359	alpha-tocopherol	Cofactors and Vitamins	Tocopherol Metabolism	1561	LC/MS Pos Late	1105	2522	430.378	86472	59-02-9;10191-41-0	C02477	HMDB0001893	1.0963	1.6511	1.6024	1.214	1.117	1.1689	1.696	1.2175	1.4716	1.1392	0.9122	1.0359	1.5087	0.889	0.784	0.7311	1.1472	0.7397	1.0456	0.657	0.8591	0.7219	0.7025	0.837	1.219	0.9641	0.7208	0.629	0.5572	0.5033
1277	arabitol/xylitol	Carbohydrate	Pentose Metabolism	48885	LC/MS Polar	100006430	1932.4	151.061	6912;94154		C00542,C01904,C00379	HMDB0002917,HMDB0001851,HMDB0000568	1.0509	0.7148	0.6013	0.9673	0.6164	1.5659	0.9795	1.2038	1.229	1.1238	1.4353	0.8887	1.144	0.633	1.2124	1.3055	0.7457	0.6122	1.3456	0.8764	1.1668	0.9468	0.919	1.358	1.3132	0.932	0.6202	1.1206	0.4922	1.0205
1283	arabonate/xylonate	Carbohydrate	Pentose Metabolism	48255	LC/MS Polar	100006115	2700	165.041	122045;6602431		C00502,C05411	HMDB0000539	0.867	0.4987	0.6733	0.929	1.3676	1.4269	0.8781	0.8985	0.9382	0.9222	0.9728	1.2794	1.1345	0.7311	1.1283	1.5215	0.7479	2.2422	3.29	1.1806	1.3154	1.0272	1.1147	1.04	0.8783	1.0903	0.7538	0.9502	0.8682	1.1783
1517	arachidate (20:0)	Lipid	Long Chain Saturated Fatty Acid	1118	LC/MS Neg	893	6240	311.296	10467	506-30-9	C06425	HMDB0002212	0.9902	1.162	0.8799	1.1154	0.9635	1.045	0.6805	0.8049	0.9649	0.9988	1.1323	1.2464	1.0012	0.8881	0.8205	0.6683	0.9862	0.9059	0.9874	1.0434	1.1757	0.7598	1.0088	0.7882	1.0478	3.6039	1.1018	1.0853	1.043	1.3109
1573	arachidonate (20:4n6)	Lipid	Long Chain Polyunsaturated Fatty Acid (n3 and n6)	1110	LC/MS Neg	229	5535	303.233	444899	506-32-1	C00219	HMDB0001043	1.0622	1.3325	0.9946	1.2913	1.3439	1.3319	0.7292	0.8635	0.9174	1.2484	1.3218	1.5066	1.1819	0.917	0.9703	0.8149	1.0054	0.7378	0.8111	0.9251	1.1021	0.5634	1.2318	0.6832	1.0704	4.4757	0.7917	0.8814	0.9593	1.1997
2167	arachidonoyl ethanolamide	Lipid	Endocannabinoid	32463	LC/MS Pos Late	1488	1560	348.29	5281969	94421-68-8	C11695	HMDB0004080	0.7399	1.3124	1.1028	0.8064	1.3432	0.9597	1.1553	0.9895	1.0967	1.1206	1.0672	1.0513	1.5071	0.8536	1.1869	0.8702	0.9123	0.8455	0.801	1.0121	1.0105	1.0965	0.8449	0.7891	0.6992	0.6795	0.7479	0.7114	1.1185	1.0953
1894	arachidonoylcarnitine (C20:4)	Lipid	Fatty Acid Metabolism (Acyl Carnitine, Polyunsaturated)	57518	LC/MS Pos Late	100015837	1353	448.342	136212424			HMDB0006455	1.7137	0.2221	0.9075	1.1145	9.7001	0.2221	1.1463	0.5488	0.7297	3.7197	0.2221	2.4017	0.8834	1.3595	0.4593	2.8765	0.9967	3.4402	0.3792	0.7834	2.3167	3.7365	1	0.2221	0.3509	2.1495	1.216	0.8245	0.4795	0.3906
1867	arachidoylcarnitine (C20)*	Lipid	Fatty Acid Metabolism (Acyl Carnitine, Long Chain Saturated)	57513	LC/MS Pos Late	100015833	1512	456.405	53477833			HMDB0006460	1.2942	0.5353	0.7847	1.3333	3.1047	0.4	1.1029	0.4441	0.2226	1.6824	0.2226	1.5783	1.6054	1.9321	0.6729	0.7932	0.797	1.7156	0.3885	0.7631	2.2009	4.6855	1.0309	0.9149	1.0791	1	1.0053	0.409	0.633	0.7903
522	argininate*	Amino Acid	Urea cycle; Arginine and Proline Metabolism	57461	LC/MS Pos Early	100002769	2150	176.103	160437	157-07-3		HMDB0003148	1.3135	0.7772	0.9903	0.7996	0.2869	1.4167	1.4405	1.0097	0.5149	0.8826	2.1165	0.9287	1.2925	1.9121	1.227	0.7873	0.8905	0.6933	1.3724	0.9098	2.0664	1.5867	1.9677	1.087	2.4793	1.9134	0.6345	0.849	0.501	0.4417
483	arginine	Amino Acid	Urea cycle; Arginine and Proline Metabolism	1638	LC/MS Pos Early	231	2825	175.119	6322	1119-34-2	C00062	HMDB0000517	0.9966	0.9631	0.8254	1.0436	0.7431	1.2715	1.1376	1.0469	1.0034	0.8859	1.0152	1.1019	1.2471	0.8445	0.9809	1.0796	0.9855	0.8988	1.0684	0.9475	1.1387	1.1557	0.9236	1.0375	1.0659	1.0082	0.887	0.995	0.7619	0.9844
484	argininosuccinate	Amino Acid	Urea cycle; Arginine and Proline Metabolism	15497	LC/MS Pos Early	232	2745	291.13	60150382	156637-58-0	C03406	HMDB0000052	1.1625	0.7261	0.494	0.9422	0.4444	1.0756	1.2499	0.8801	0.8705	1.2867	1.0174	1.1556	1.6152	0.5594	0.8508	1.0066	0.9199	0.6047	0.9982	0.6576	1.7463	1.3755	0.8243	1.0018	1.2115	1.1411	0.6137	1.0194	0.5809	1.0645
40	asparagine	Amino Acid	Alanine and Aspartate Metabolism	512	LC/MS Pos Early	917	1225	133.061	6267	70-47-3	C00152	HMDB0000168	1.0323	0.9131	0.7959	1.0717	0.795	1.1947	0.9075	0.9718	1.0351	1.0606	0.9429	1.112	1.3634	0.7029	0.882	0.9516	0.7918	0.8821	1.1022	0.8841	1.1814	1.2028	0.971	1.0282	1.0341	1.053	0.8062	1.0445	0.9424	1.1225
36	aspartate	Amino Acid	Alanine and Aspartate Metabolism	443	LC/MS Pos Early	234	1165	134.045	5960	56-84-8	C00049	HMDB0000191	0.9063	1.0608	0.8931	0.907	1.0912	1.4231	1.0418	1.3376	1.4227	0.7135	0.8363	1.4226	1.4207	0.7415	1.106	0.6369	0.7715	1.0527	1.0207	1.0789	0.9793	1.4121	1.0617	0.9138	0.923	0.8323	0.8458	0.928	0.9606	1.131
3100	behenoyl dihydrosphingomyelin (d18:0/22:0)*	Lipid	Dihydrosphingomyelins	57331	LC/MS Pos Late	100009026	3300	789.684	44260132			HMDB0012091	0.6611	2.1609	0.7004	0.8285	0.8077	1.0967	0.775	0.6202	1.4635	0.9949	1.0051	1.0255	1.4102	0.6072	0.9408	0.8565	0.7846	1.6438	1.5918	0.7341	1.4816	1.3151	0.8925	1.1478	1.561	0.9582	1.3286	1.7599	0.8457	1.3192
3106	behenoyl sphingomyelin (d18:1/22:0)*	Lipid	Sphingomyelins	48492	LC/MS Pos Late	100006294	3250	787.669	44260125			HMDB0012103	0.9547	1.0304	0.6427	1.1394	0.7101	1.0059	1.0405	0.8102	1.0049	1.2447	1.0133	1.0988	1.577	0.6623	1.0164	0.9951	0.7173	0.6882	1.0628	0.8665	1.1935	0.8831	0.5915	1.0444	1.2131	0.9151	0.8543	0.8073	0.7067	1.1582
1868	behenoylcarnitine (C22)*	Lipid	Fatty Acid Metabolism (Acyl Carnitine, Long Chain Saturated)	57514	LC/MS Pos Late	100015832	1561	484.436	71464577			HMDB0062468	0.4977	0.4977	0.4977	1.3224	1.6463	0.4977	0.7448	0.4977	0.4977	0.4977	0.4977	1.1834	1	1.4122	0.4977	0.7541	0.7893	0.9225	0.4977	0.4977	1.5182	3.6817	0.8746	0.7191	0.4977	0.7576	1.2339	1.1337	0.4977	0.4977
4475	benzoate	Xenobiotics	Benzoate Metabolism	15778	LC/MS Neg	100000008	1750	121.029	243	65-85-0	C00180	HMDB0001870	1.5642	1.1104	0.9092	1.0333	0.7982	0.9748	0.9857	1.285	0.9364	0.9042	0.9695	1.1562	0.8157	0.8088	0.7982	1.2888	0.9509	0.8556	1.5496	0.9505	0.9546	1	1.4655	1.0866	1.0321	1.3446	1.4452	1.059	1.1956	0.8295
4238	beta-alanine	Nucleotide	Pyrimidine Metabolism, Uracil containing	55	LC/MS Pos Early	244	1905	90.055	239	56-41-7;107-95-9	C00099	HMDB0000056	0.9583	0.7655	0.8138	1.0873	0.5963	1.2225	1.1134	1.4841	0.9658	1.3323	1.1232	1.2226	0.9652	0.668	0.9401	1.0763	0.8345	1.022	1.406	1.2522	1.0962	1.0717	0.9392	1.2371	1.2033	0.978	0.6626	0.8823	0.4124	0.7162
56	beta-citrylglutamate	Amino Acid	Glutamate Metabolism	54923	LC/MS Neg	100003271	530	320.062	189741	73590-26-8	C20775		0.7152	0.925	1.1213	0.3006	0.3452	2.1609	0.8261	1.4579	0.7157	1.4027	2.0251	1.1832	1.038	0.6774	1.7099	2.3712	1.437	0.8669	0.6399	1.533	1.5162	0.6165	0.6227	1.3036	1.4911	1.3272	0.1522	0.962	0.8015	0.7776
4827	beta-guanidinopropanoate	Xenobiotics	Food Component/Plant	35101	LC/MS Pos Early	100001411	2145	132.077	67701	353-09-3	C03065	HMDB0013222	0.6721	1.1515	0.9416	0.6339	0.9834	1.6563	1.2762	1.6003	0.701	1.7044	1.3271	1.5525	0.7359	0.284	0.7791	1.1856	0.9105	0.7977	1.6284	1.432	1.1369	0.9945	0.7002	1.8317	0.7752	1.0933	0.769	1.4042	0.6574	1.0055
363	beta-hydroxyisovalerate	Amino Acid	Leucine, Isoleucine and Valine Metabolism	12129	LC/MS Polar	1442	1149.8	117.056	69362	625-08-1		HMDB0000754	0.9535	0.7935	0.7275	0.8439	0.4869	1.0458	0.9332	1.0528	1.2021	1.2591	1.2853	1.2935	1.1294	0.7047	0.866	1.2307	0.8433	0.6835	0.9428	0.7437	1.3448	1.233	1.0081	1.0208	1.078	0.9919	0.7602	1.1915	0.6556	1.2763
364	beta-hydroxyisovaleroylcarnitine	Amino Acid	Leucine, Isoleucine and Valine Metabolism	35433	LC/MS Pos Early	100001594	2584	262.165		99159-87-2			1.5885	0.6829	0.79	1.5031	1.0047	0.4947	1.3214	0.8041	0.9623	1.362	0.5294	1.562	0.9868	0.9953	0.787	3.2796	2.2911	0.8817	0.5555	0.8186	3.1058	1.8371	1.3416	0.9095	0.9356	1.9968	2.1301	2.2367	0.6594	1.4995
7	betaine	Amino Acid	Glycine, Serine and Threonine Metabolism	3141	LC/MS Pos Early	799	1064	118.086	247	107-43-7	C00719	HMDB0000043	0.8071	1.0129	1.0219	0.7888	1.3013	1.0701	0.8546	0.9173	1.2565	1.5714	0.9934	1.3803	0.9905	0.8146	0.7664	1.188	0.6713	1.223	1.0304	0.8768	1.0951	1.41	0.8709	1.0069	0.8877	1.1087	0.7171	0.9754	0.8009	1.0066
4408	bilirubin (E,E)*	Cofactors and Vitamins	Hemoglobin and Porphyrin Metabolism	32586	LC/MS Pos Late	100001950	1045	585.271	129320511				1.9338	1.5343	0.8497	0.9575	0.7103	1.2877	1.6812	1.5042	2.786	2.0735	2.2264	1.4594	1.1751	0.4458	0.8528	0.7516	1.0425	0.5804	0.4458	0.5253	0.5828	0.4831	0.4458	0.8675	1.5598	1.5702	0.4458	0.8618	0.4458	0.857
4407	bilirubin	Cofactors and Vitamins	Hemoglobin and Porphyrin Metabolism	43807	LC/MS Pos Late	1090	1840	585.271	5280352	635-65-4	C00486	HMDB0000054	1.1835	1.2389	0.805	1.1479	0.761	1.6302	1.2576	1.2407	1.9094	2.0716	2.456	1.9393	1.529	0.4631	0.9439	0.802	0.6154	0.5695	0.9286	0.7107	1.1225	0.7102	0.602	0.8307	0.9747	1.0253	0.5401	1.225	0.6935	1.2831
4410	biliverdin	Cofactors and Vitamins	Hemoglobin and Porphyrin Metabolism	2137	LC/MS Pos Late	250	1016	583.255	5280353	55482-27-4;55482-27-4	C00500	HMDB0001008	1.0561	1.6931	1.1635	0.881	1.2271	1.6563	1.7112	1.1646	1.7867	2.1529	1.6543	1.8199	1.5101	0.5903	0.7799	0.4071	1.1752	0.5098	0.5367	0.7299	0.9439	0.795	0.7215	0.5755	0.9053	1.4407	0.6288	0.9237	0.8641	1.239
4383	biotin	Cofactors and Vitamins	Biotin Metabolism	568	LC/MS Pos Early	251	2253	245.095	171548	58-85-5	C00120	HMDB0000030	1.0213	0.6824	0.6488	1.573	0.6522	1.1218	1.1607	1.2601	0.9457	1.0024	0.7793	1.1253	2.0108	0.5967	1.053	0.6997	0.791	0.75	1.1277	0.7969	1.2134	1.1918	0.9691	1.2894	1.382	0.8641	1.4957	0.9976	0.8249	0.7772
1768	butyrylcarnitine (C4)	Lipid	Fatty Acid Metabolism (also BCAA Metabolism)	32412	LC/MS Pos Early	100001054	2860	232.154	439829	25576-40-3	C02862	HMDB0002013	1.7492	0.2999	1.425	0.4198	2.6607	1.9079	1.2145	0.5394	1.4581	5.134	0.6849	3.7198	0.9293	0.5094	0.4437	0.5521	0.4433	0.9779	0.8807	1.2885	1.206	4.6626	1.591	1.0025	0.4783	1.9538	0.9975	0.3064	1.2011	0.8837
261	C-glycosyltryptophan	Amino Acid	Tryptophan Metabolism	48782	LC/MS Pos Early	100006379	2700	367.15	10981970	180509-18-6		HMDB0240296	0.9044	0.8881	0.5935	1.1287	0.8381	1.1314	0.9699	0.9456	0.7463	0.9198	1.0061	1.0276	1.1361	0.8679	1.3217	1.3047	1.0948	0.7186	1.2939	0.928	1.1058	1.3956	0.7828	1.3691	1.0398	0.9939	0.6358	1.2557	0.6069	1.2313
3224	campesterol	Lipid	Sterol	33997	LC/MS Pos Late	100001269	2873	383.367	173183	474-62-4	C01789	HMDB0002869	0.5074	1.3577	0.3887	0.7396	0.3887	0.8145	0.3887	0.3887	0.3887	0.3887	0.3887	0.3887	0.8414	0.3887	0.8826	0.3887	0.6246	0.3887	2.1747	0.3887	1.871	0.3887	0.3887	1.4673	0.3887	0.3887	1	1.4751	1.571	1.4783
58	carboxyethyl-GABA	Amino Acid	Glutamate Metabolism	40007	LC/MS Pos Early	100003260	2085	176.092	2572	4386-03-02		HMDB0002201	0.6026	0.9082	0.8715	0.7437	1.2594	1.0566	1.1175	1.0179	1.137	0.9945	1.068	1.0738	1.6437	0.7709	1.1949	0.8312	0.791	0.5049	0.5891	0.7901	1.1535	1.1643	0.8791	0.7844	1.0384	0.7227	0.9294	1.0963	1.0055	1.0487
1932	carnitine	Lipid	Carnitine Metabolism	15500	LC/MS Pos Early	100000007	1978	162.113	288	461-05-2	C00487,C00308	HMDB0000062	1.3909	0.3863	0.9091	1.2495	1.5677	0.811	1.079	0.7122	1.0194	1.6673	0.6154	1.2454	0.7799	0.5038	0.6043	2.3571	1.7539	0.8155	0.5692	0.7748	1.4839	1.178	1.1284	0.9806	0.6863	1.2212	1.0496	1.0468	0.3891	0.5706
84	carnosine	Amino Acid	Histidine Metabolism	1768	LC/MS Pos Early	249	2942	227.114	439224	305-84-0	C00386	HMDB0000033	0.8755	0.9625	0.7144	1.1162	0.8129	1.1918	1.0731	1.023	0.9754	1.0936	0.9553	1.305	1.4217	0.8058	1.0135	1.0684	0.9143	0.795	0.9352	0.8208	1.0984	1.2992	0.9732	1.1055	1.1683	1.0636	0.9247	0.9865	0.9386	1.2016
4497	catechol sulfate	Xenobiotics	Benzoate Metabolism	35320	LC/MS Neg	100001605	1906	188.986	3083879	4918-96-1		HMDB0059724	1.0105	1.0163	0.9068	1.01	1.1541	1.3869	1.0552	1.2104	0.8115	1.0513	1.1347	0.932	0.8388	0.6995	1.2374	1.1952	0.9353	0.8279	1.0106	0.9003	0.8838	0.853	0.5802	1.4327	1.3281	2.5976	0.99	0.4003	0.2538	0.5266
3051	ceramide (d16:1/24:1, d18:1/22:1)*	Lipid	Ceramides	57437	LC/MS Pos Late	100015727	3850	620.598					0.829	0.9854	1.0786	0.3239	0.9703	0.8267	1.0001	1.1224	1.1498	0.9691	0.9876	1.2603	1.0947	1.0108	1.128	1.0878	1.0006	0.8103	1.3388	0.9406	1.0991	0.9999	0.9401	1.0232	1.398	0.9206	1.5177	0.9093	0.8039	0.9068
3047	ceramide (d18:1/14:0, d16:1/16:0)*	Lipid	Ceramides	57432	LC/MS Pos Late	100015735	2477	510.488					0.8338	1.3299	1.74	0.7403	1.0188	0.6147	1.1175	1.0184	1.319	0.7423	0.7993	0.8852	1.2868	1.6296	0.9285	0.8581	1.3203	0.7693	1.4443	0.8056	1.1213	1.2335	1.2913	0.8991	1.1352	0.8145	1.2617	0.9816	0.8956	0.7713
3048	ceramide (d18:1/17:0, d17:1/18:0)*	Lipid	Ceramides	57434	LC/MS Pos Late	100015737	3055	552.535					0.871	1.5472	1.5693	0.8233	1.26	0.6221	1.1365	1.038	1.1752	0.5398	0.7516	0.9606	1.5614	1.3905	1.0477	0.8538	1.1885	0.8887	0.9064	0.8091	1.0054	0.9946	1.0458	0.5999	1.0502	0.6512	1.4209	0.7911	1.0148	0.8789
3052	ceramide (d18:2/24:1, d18:1/24:2)*	Lipid	Ceramides	57443	LC/MS Pos Late	100015744	3858	646.613					0.7886	0.9608	1.1117	1.0392	0.809	0.7281	1.2403	1.1757	1.2858	0.8965	0.836	1.2169	1.3875	1.1384	0.88	1.0591	1.1539	0.8055	1.2674	0.8247	1.3631	1.2164	0.8493	0.8269	1.5189	0.805	1.4303	0.9534	0.8563	0.888
3456	chenodeoxycholate	Lipid	Primary Bile Acid Metabolism	1563	LC/MS Neg	1123	5264	391.285	10133	474-24-9;474-25-9	C02528	HMDB0000518	0.4281	1.1911	1.1105	0.4281	0.7802	1.1063	1.0606	0.9592	0.8338	0.4281	1.1454	0.6315	0.8527	0.4281	0.4281	0.4281	1.2893	0.6651	1.0125	0.4281	0.7715	0.9875	1.2336	0.4281	0.4281	3.4431	0.4281	1.1639	0.6274	0.4281
3192	cholesterol	Lipid	Sterol	63	LC/MS Pos Late	266	2707	369.352	6432564;11025495;5997	57-88-5	C00187	HMDB0000067	0.9802	0.9632	0.8976	1.0456	0.6779	0.8726	1.1821	1.1374	1.2582	1.3485	0.9958	1.3364	1.3071	0.8164	1.0271	1.1892	0.9311	0.9466	1.1753	0.8793	1.3875	1.0055	1.0042	0.9052	1.2358	0.88	0.8783	0.8681	0.8619	1.2383
3193	cholesterol sulfate	Lipid	Sterol	35324	LC/MS Polar	100001606	681	465.304	65076	2864-50-8	C18043	HMDB00653	1.2206	0.8699	0.7849	1.0477	1.153	1.4368	0.7735	1.2457	0.9523	1.2824	1.1825	1.28	0.7924	0.6645	1.3553	1.1765	0.7708	1.2425	0.7266	1.1695	0.838	0.8475	0.7162	1.241	0.8507	1.1776	0.712	0.682	0.6641	1.1812
2232	choline	Lipid	Phospholipid Metabolism	15506	LC/MS Pos Early	1256	1961	104.107	305	67-48-1	C00114	HMDB0000097	0.8946	1.058	0.8531	0.9419	0.9057	0.9836	1.2615	1.0164	0.7744	0.8931	0.8258	1.1452	1.4007	1.2021	0.9449	1.0532	0.9176	0.8444	0.9005	0.818	1.0995	1.1528	1.1597	0.938	1.0863	0.9392	1.0823	1.2086	1.1604	1.3499
2233	phosphocholine	Lipid	Phospholipid Metabolism	34396	LC/MS Pos Early	267	700	184.073	1014	72556-74-2	C00588	HMDB0001565	0.9619	0.8263	0.7804	1.0417	0.7257	1.0352	0.8577	1.0474	0.9527	1.0428	0.8232	1.0943	1.1817	0.7513	0.8816	1.269	0.9865	0.9328	1.0542	1.01	1.2286	1.1519	0.99	1.0249	1.0995	0.9727	0.8238	1.0651	0.9436	1.1605
1439	citrate	Energy	TCA Cycle	1564	LC/MS Neg	1124	582	191.02	311	77-92-9	C00158	HMDB0000094	0.9706	1.1009	1.1895	1.6751	1.2689	0.2805	1.1772	0.7522	0.1612	0.7199	0.2026	1.2545	1.2794	1.049	0.1456	0.6649	1.0995	0.9377	0.8042	0.6138	0.8448	1.2898	1.0294	0.2094	0.8496	1.0327	1.4412	0.2783	1.2994	1.5618
492	citrulline	Amino Acid	Urea cycle; Arginine and Proline Metabolism	2132	LC/MS Pos Early	391	1520	176.103	9750	372-75-8	C00327	HMDB0000904	1.055	0.8349	0.7554	1.0722	0.7829	1.4359	0.881	1.1815	1.1667	0.9898	1.1646	1.2473	1.2925	0.7241	1.0456	1.113	0.7627	0.8744	1.1436	0.9018	1.2608	1.3193	0.9581	1.0756	0.9837	1.0102	0.7394	0.7073	0.684	0.8513
593	CoA-glutathione*	Amino Acid	Glutathione Metabolism	62804	LC/MS Neg	269	1326	535.084	46873828	6477-52-7	C00920		0.5945	1.0403	0.8091	0.9869	0.2275	1.6505	0.6069	2.0641	1.0462	0.2275	2.9739	0.2748	1.3321	0.2275	1.0131	1.8461	1.2805	0.2275	0.6657	0.3149	0.624	0.2275	1.074	2.0337	1.7355	0.4583	0.4349	0.968	0.3487	1.2014
4341	CoA	Cofactors and Vitamins	Pantothenate and CoA Metabolism	57837	LC/MS Neg	270	1448	766.108	87642	85-61-0;18439-24-2	C00010	HMDB0001423	0.4521	0.9189	0.4061	1.392	0.0524	2.5841	0.5094	1.838	1.7034	0.188	4.0207	0.3031	1.5097	0.1205	1.6199	2.4415	1.8857	0.0644	1.5565	0.4569	0.9167	0.119	1.153	3.2674	1.9239	0.5787	0.5843	2.2758	0.4473	1.0811
528	creatine	Amino Acid	Creatine Metabolism	27718	LC/MS Pos Early	1221	1947	132.077	586	57-00-1	C00300	HMDB0000064	1.0521	1.044	1.0338	1.0128	1.4705	1.2997	0.9483	0.9111	0.7868	1.3223	0.9392	1.0392	0.8568	0.6639	1.1945	1.3519	1.0786	0.8109	0.9958	1.0042	1.1848	0.6668	0.7746	1.2195	0.9245	0.7634	0.8343	1.0069	0.8665	0.8182
530	creatine phosphate	Amino Acid	Creatine Metabolism	33951	LC/MS Polar	100000112	3831	210.029	587;9548602	922-32-7	C02305	HMDB0001511	0.5469	1.562	1.3269	1.0631	1.9984	0.4607	0.636	0.4607	0.4607	0.4607	0.8267	1.3234	1.3396	0.4607	0.4607	0.8399	1	0.4607	0.4607	0.4607	0.4607	0.4607	0.4607	0.4607	0.4607	0.4607	0.4607	0.4607	0.7847	0.4607
529	creatinine	Amino Acid	Creatine Metabolism	513	LC/MS Pos Early	275	2055	114.066	588	60-27-5	C00791	HMDB0000562	0.9279	0.8789	0.7639	1.0087	0.7956	1.2245	1.005	1.0214	0.8526	0.995	1.0425	1.1655	1.1001	0.7447	1.0296	1.0099	0.9257	0.8577	1.1384	0.9939	1.138	1.0615	0.8686	1.1575	1.11	1.0302	0.8514	0.812	0.6954	0.8435
569	cyclic dGSH	Amino Acid	Glutathione Metabolism	63006	LC/MS Polar	100021034	2483	305.045					1.0557	0.8798	0.7366	1.6628	0.6269	1.2055	0.6264	1.2228	0.8103	0.5678	0.4425	1.0203	0.7626	0.8943	1.1355	1.2252	1.1357	1.0204	1.3952	1.3734	1.4963	1.1641	0.9797	0.7606	0.6356	1.1479	1.2369	0.947	0.375	0.9207
453	cystathionine	Amino Acid	Methionine, Cysteine, SAM and Taurine Metabolism	15705	LC/MS Pos Early	310	2270	223.075	439258	535-34-2	C02291	HMDB0000099	0.8913	1.4151	0.5823	1.5558	0.531	0.7305	0.5683	1.3193	0.526	0.7042	1.3821	1.2295	0.8727	0.9247	0.7359	0.4987	0.3067	1.0383	2.0035	0.5327	1.2214	1.4495	0.5851	1.5307	0.9617	1.1278	1.6071	2.5434	2.857	2.7084
455	cysteine	Amino Acid	Methionine, Cysteine, SAM and Taurine Metabolism	1868	LC/MS Pos Early	800	1475	122.027	5862	52-90-4;56-89-3	C00097	HMDB0000574	1.0076	1.2302	0.9612	0.3876	1.6156	0.5061	1.8054	0.6313	1.9465	1.557	1.8133	0.9924	2.1339	0.8611	0.4789	0.6941	0.3801	1.8206	0.4963	0.3471	0.7245	1.8905	1.1072	0.8737	1.1765	0.7144	0.6002	1.1696	1.9549	1.9054
468	cysteine sulfinic acid	Amino Acid	Methionine, Cysteine, SAM and Taurine Metabolism	37443	LC/MS Pos Early	100002113	597	154.017	109	207121-48-0	C00606	HMDB0000996	1.0681	1.2636	1.506	1.2538	1.6415	1.9548	1.2331	0.8739	0.8383	1.1629	0.698	2.4585	2.397	1.2703	0.518	0.9831	0.5824	0.9006	0.5168	0.4213	1.0837	1.0169	0.6788	0.5042	0.6705	0.6919	0.4575	0.7168	1.7449	1.8617
573	cysteine-glutathione disulfide	Amino Acid	Glutathione Metabolism	35159	LC/MS Pos Early	100001437	2465	427.095	3080690	13081-14-6	R00900	HMDB0000656	0.9804	2.0583	1.4961	0.1626	2.3975	0.2802	3.1928	0.6047	1.9616	2.1123	1.9489	1.0196	2.6226	0.75	0.2192	0.3723	0.1912	2.051	0.184	0.1054	0.42	1.8762	1.1393	0.7081	1.1435	0.4628	0.4741	0.6246	2.7866	2.655
576	cysteinylglycine	Amino Acid	Glutathione Metabolism	35637	LC/MS Pos Early	278	2132	179.048	439498	19246-18-5	C01419	HMDB0000078	0.9383	0.926	0.6723	1.0846	0.6907	1.1739	0.7375	0.9568	1.1438	0.8064	1.0205	1.2474	0.8835	0.793	0.9436	1.0579	1.0456	0.8481	1.2585	1.0034	1.2005	1.2693	0.9966	1.0418	1.0463	1.1471	0.9063	0.9457	0.7997	1.2094
462	cystine	Amino Acid	Methionine, Cysteine, SAM and Taurine Metabolism	56	LC/MS Pos Early	279	2000	241.031	67678	56-89-3	C00491	HMDB0000192	0.2695	0.9917	0.7218	0.1252	2.1055	0.1252	2.9996	0.1252	1.9112	1.4586	1.8005	0.2483	2.5721	0.318	0.1252	0.1252	0.1252	1.4402	0.1252	0.1252	0.1252	1.0083	0.4889	0.2315	0.3703	0.1252	0.1252	0.2647	3.2434	1.4996
4250	cytidine	Nucleotide	Pyrimidine Metabolism, Cytidine containing	514	LC/MS Pos Early	827	2124	244.093	6175	65-46-3	C00475	HMDB0000089	1.1516	0.9669	0.8611	1.3337	0.8748	1.0869	0.9139	1.2724	0.9783	1.0123	0.9761	1.2361	1.6198	0.794	0.8974	0.9779	0.9543	0.8949	1.2178	1.0266	1.0658	1.2506	0.9943	1.0057	1.0406	1.0612	0.9246	0.9489	0.9441	1.2404
2234	CDP-choline	Lipid	Phospholipid Metabolism	34418	LC/MS Pos Early	1220	725	489.115	13804	33818-15-4	C00307	HMDB0001413	0.9986	0.9268	0.6148	0.9928	0.734	1.3984	0.901	1.1019	1.004	1.0188	1.4982	0.9195	0.9161	1.1423	1.2302	1.1594	0.9473	1.1476	1.3021	1.3061	1.1055	1.3511	0.9192	1.2744	1.0014	0.7934	0.3039	0.557	0.5667	0.5146
4246	CMP	Nucleotide	Pyrimidine Metabolism, Cytidine containing	2372	LC/MS Pos Early	282	835	324.059	6131	63-37-6	C00055	HMDB0000095	0.8683	0.8551	0.5312	1.3062	0.5236	1.5718	0.835	1.2419	1.2644	1.5046	1.4083	0.9457	0.506	0.6025	1.0091	1.1374	0.6749	0.8519	1.3483	1.2526	1.3294	0.9644	1.1121	1.954	1.2136	0.9909	0.6881	1.63	0.7284	0.9077
1392	cytidine 5'-monophospho-N-acetylneuraminic acid	Carbohydrate	Nucleotide Sugar	36831	LC/MS Polar	1223	3900	613.14	448209	3063-71-6	C00128	HMDB0001176	1.0111	0.8372	0.7817	0.967	0.9616	1.0025	1.0267	1.1218	1.1459	0.8825	1.3144	1.0465	0.6684	1.0225	0.9975	0.8696	0.806	1.0537	1.066	0.9683	0.9317	1.0198	1.0166	1.0462	0.989	0.9267	0.9314	1.0281	0.9628	1.1019
2239	CDP-ethanolamine	Lipid	Phospholipid Metabolism	34410	LC/MS Polar	100001407	4210	445.053	123727	72842-05-8	C00570	HMDB0001564	0.6995	1.293	1.1266	0.8148	1.072	1.2216	1.0216	0.934	1.3421	0.7213	1.66	0.6431	0.9352	0.9644	1.2864	1.3466	0.9804	1.1652	0.9242	1.0439	0.6692	0.807	1.0196	0.9358	0.6537	0.4997	0.8658	1.0689	1.1633	1.0378
4251	cytosine	Nucleotide	Pyrimidine Metabolism, Cytidine containing	573	LC/MS Pos Early	881	2060	112.05	597	71-30-7	C00380	HMDB0000630	1.1291	0.9247	0.8172	1.3295	0.8424	1.0496	0.8726	1.2726	0.9643	1.0086	0.9562	1.194	1.5941	0.7732	0.85	1.0049	0.9402	0.879	1.2006	1.0373	1.0284	1.2335	0.9811	0.9951	1.0285	1.0585	0.9125	0.9231	0.9179	1.2172
1931	deoxycarnitine	Lipid	Carnitine Metabolism	36747	LC/MS Pos Early	100001662	2052	146.118	22620	6249-56-5	C01181	HMDB0001161	0.9577	0.7406	0.9432	1.0469	1.1453	1.0126	1.1033	0.7843	0.9736	1.5236	0.7855	1.3765	1.1873	0.8561	0.8263	1.714	0.9778	0.9874	0.9078	0.7736	1.5205	1.5901	1.2672	0.8481	0.942	1.1112	1.0817	1.1557	0.8503	1.0991
3478	deoxycholate	Lipid	Secondary Bile Acid Metabolism	1114	LC/MS Neg	302	5294	391.285	222528;440355	83-44-3	C04483	HMDB0000626	0.5303	1.0523	0.957	0.5303	1	0.7052	0.5303	0.6702	0.6557	0.5303	0.7214	1.1247	1.0997	0.5303	1.2516	1.5528	0.878	0.9487	0.6788	1.6791	1.4659	1.0801	0.9255	0.9339	2.1474	0.5303	2.3296	1.6949	0.9525	1.6486
2888	diacylglycerol (14:0/18:1, 16:0/16:1) [2]*	Lipid	Diacylglycerol	54954	LC/MS Pos Late	100010935	3183	584.525					1.274	0.7374	0.7083	0.7625	0.7037	0.5953	0.9504	1.4018	1.1038	1.3648	1.0625	1.1736	0.8349	0.337	0.8566	0.893	0.8904	0.9444	1.1853	0.7967	1.2701	1.1311	1.242	1.181	1.2336	1.2251	1.0499	0.8936	0.9622	1.0378
2889	diacylglycerol (16:1/18:2 [2], 16:0/18:3 [1])*	Lipid	Diacylglycerol	54966	LC/MS Pos Late	100010940	2733	608.525					1.2502	0.6412	0.7615	0.7532	0.7678	1.0092	1.1437	1.9856	0.9347	1.0735	0.9418	1.1762	0.8163	0.9204	0.6806	0.9544	0.8061	0.8323	1.1106	0.7489	1.1957	1.1082	1.4708	1.2513	1.2322	1.0246	1.3634	0.9908	1.2184	0.9276
1570	dihomolinoleate (20:2n6)	Lipid	Long Chain Polyunsaturated Fatty Acid (n3 and n6)	17805	LC/MS Neg	1231	5730	307.264	6439848	2091-39-6	C16525	HMDB0005060	0.8675	1.2177	0.7283	0.9783	0.8078	1.2739	0.5702	0.8344	1.0503	0.8599	1.0265	1.0949	0.879	0.7672	0.99	0.7552	1.0889	0.6973	1.0974	1.0772	1.1295	0.6502	1.3303	0.86	1.1786	4.7527	1.1026	1.0093	0.9907	1.454
1572	dihomolinolenate (20:3n3 or 3n6)	Lipid	Long Chain Polyunsaturated Fatty Acid (n3 and n6)	35718	LC/MS Neg	100001739	5596	305.249	5280581	17046-59-2	C03242	HMDB0002925	1.0289	1.1687	0.911	1.2556	1.0802	1.15	0.6839	0.9777	0.8939	0.8802	0.9256	1.3803	1.1645	0.9686	0.8105	0.8251	1.0973	0.7994	0.8732	0.8995	1.1345	0.6876	1.4441	0.6432	1.1371	3.2401	1.0223	0.8581	1.2153	1.1299
4205	dihydroorotate	Nucleotide	Pyrimidine Metabolism, Orotate containing	601	LC/MS Polar	923	1910	157.025	648	155-54-4	C00337	HMDB03349	1.7477	0.0286	0.0705	0.3112	0.0292	1.0899	0.4009	1.4967	1.0744	5.1765	0.9512	2.174	0.4364	0.1032	0.2062	2.375	1.0034	0.9966	1.5579	0.6178	4.8314	3.4428	1.6736	0.4792	1.8069	1.9425	0.4636	0.9431	0.1898	4.7984
1232	dihydroxyacetone phosphate (DHAP)	Carbohydrate	Glycolysis, Gluconeogenesis, and Pyruvate Metabolism	15522	LC/MS Pos Early	309	539	171.005	668	102783-56-2	C00111	HMDB0001473	1.1972	0.9254	0.8827	1.0766	0.85	1.3347	1.0229	1.2724	0.9824	1.0739	0.8655	0.8425	0.9895	0.9378	1.374	1.2382	1.0835	0.7626	1.2375	1.1794	1.1229	0.9702	0.9934	1.1889	1.0863	0.9844	0.8245	1.0066	0.9536	0.8085
498	dimethylarginine (ADMA + SDMA)	Amino Acid	Urea cycle; Arginine and Proline Metabolism	36808	LC/MS Pos Early	100001810	2850	203.15	123831;169148	102783-24-4	C21189,C03626	HMDB0003334,HMDB0001539	1.3163	1.2159	0.9096	1.3676	0.3397	1.4637	1.3212	1.3879	0.9777	0.7835	0.8433	0.9243	1.8448	0.6319	1.0044	0.666	0.969	0.9625	1.0284	0.9143	1.0171	1.1905	0.8686	1.236	0.9956	1.2363	0.5153	1.3864	0.9118	1.3272
6	dimethylglycine	Amino Acid	Glycine, Serine and Threonine Metabolism	5086	LC/MS Pos Early	806	1104	104.071	673	1118-68-9	C03626	HMDB0000092	1.0268	0.6955	0.5829	1.0445	0.6767	1.1177	0.918	0.9419	1.0253	1.1938	1.0656	1.207	1.2804	0.8643	0.8182	0.9004	0.8368	0.7552	1.0181	0.6938	1.2944	1.1029	1.0069	0.9562	0.952	1.0079	0.7875	1.2144	0.9931	1.3362
1657	dimethylmalonic acid	Lipid	Fatty Acid, Dicarboxylate	42978	LC/MS Polar	100004251	2702	131.035	11686	595-46-0		HMDB0002001	0.9487	0.9987	1.1804	0.8066	0.6831	0.7152	1.1385	0.8667	0.9089	1.0432	1.4666	1.0508	1.9725	1	1.117	1.5254	0.8667	1.443	1.4498	0.6281	1.0705	0.834	0.6281	1.3407	0.8929	1.2459	0.9776	0.6978	0.6281	0.6281
1577	docosadienoate (22:2n6)	Lipid	Long Chain Polyunsaturated Fatty Acid (n3 and n6)	32415	LC/MS Neg	100001182	6034	335.296	5282807	7370-49-2	C16533	HMDB0061714	0.9208	1.3678	0.8316	1.0733	0.93	1.3427	0.6238	0.901	1.129	0.936	1.0453	1.1228	0.9512	0.8698	0.9665	0.75	1.1713	0.7754	0.9923	1.0884	1.0506	0.7331	1.3032	0.8362	1.1544	4.7481	1.0077	1.0309	0.9599	1.5255
1563	docosahexaenoate (DHA; 22:6n3)	Lipid	Long Chain Polyunsaturated Fatty Acid (n3 and n6)	44675	LC/MS Neg	100000665	5525	327.233	445580	6217-54-5	C06429	HMDB0002183	1.0862	1.399	1.0857	1.3894	1.3411	1.2732	0.7207	0.8932	0.8684	1.0044	0.8657	1.4389	1.0152	1.0054	0.9363	0.763	1.1068	0.8935	0.8902	1.0304	0.9956	0.5285	1.2144	0.7181	1.2479	5.0376	0.9646	0.7431	0.7598	0.9535
1562	docosapentaenoate (DPA; 22:5n3)	Lipid	Long Chain Polyunsaturated Fatty Acid (n3 and n6)	32504	LC/MS Neg	100001181	5571	329.249	6441454	2234-74-4	C16513	HMDB0001976,HMDB0006528	0.988	1.6198	1.1783	1.3028	1.6317	1.2216	0.7587	0.8964	0.9376	1.0769	0.9843	1.4433	1.0352	1.0698	1.012	0.7474	1.1086	0.9141	0.8084	1.0741	0.9563	0.5838	1.2051	0.679	1.1275	4.6633	0.9131	0.7759	0.9399	0.9679
1574	docosatrienoate (22:3n6)*	Lipid	Long Chain Polyunsaturated Fatty Acid (n3 and n6)	57467	LC/MS Neg	100015762	5850	333.28	75955220				0.7418	1.9283	1.0915	0.9455	1.3228	1.4488	0.6643	0.7557	1.347	1.1973	1.2661	1.1668	0.9817	0.964	1.2831	0.6206	1.2764	0.7543	0.8434	1.3016	0.8511	0.6918	1.0183	0.7938	0.7518	4.1888	0.8167	0.929	1.1563	1.2025
1689	dodecadienoate (12:2)*	Lipid	Fatty Acid, Dicarboxylate	62276	LC/MS Neg	100020478	5146	195.139	25480				2.0323	0.6877	0.7711	0.3743	0.3743	0.3743	0.3743	3.4498	0.3743	0.3743	0.3743	0.3743	0.3743	0.3743	0.3743	1.2289	0.3743	0.3743	0.3743	0.3743	0.3743	0.3743	0.3743	0.3743	0.3743	0.3743	0.3743	0.3743	0.3743	0.3743
3169	eicosanoylsphingosine (d20:1)*	Lipid	Sphingosines	57597	LC/MS Pos Late	100015870	1443	328.321					0.8029	1.0436	0.9919	0.8015	1.1638	0.8702	0.7162	0.9184	1.0081	1.119	0.9571	1.103	0.7717	0.5592	1.1545	0.8788	0.778	1.131	1.1139	1.0606	0.8775	1.3044	1.2312	0.8238	0.9244	1.0961	0.7451	1.4111	1.2053	2.1456
1560	eicosapentaenoate (EPA; 20:5n3)	Lipid	Long Chain Polyunsaturated Fatty Acid (n3 and n6)	18467	LC/MS Neg	2050	5450	301.217	446284	10-2005-9;10417-94-4	C06428	HMDB0001999	1.293	1.1189	0.9969	1.5205	1.0442	1.2819	0.7139	0.8688	0.7914	1.0308	0.8724	1.4621	1.0104	1.0387	0.8506	0.9065	1.0716	0.8993	1.0031	0.9665	1.2199	0.5671	1.3127	0.6867	1.5566	7.8204	0.9555	0.7757	0.7515	0.9791
1543	eicosenoate (20:1n9 or 1n11)	Lipid	Long Chain Monounsaturated Fatty Acid	33587	LC/MS Neg	100001335	5950	309.28	5282769;5282768;94159		C16526	HMDB0002231,HMDB0062436	0.8454	1.3773	0.8322	1.1127	0.6513	1.1458	0.5842	0.791	1.0651	0.7647	0.9712	1.0619	0.9211	0.8881	0.8141	0.689	1.2545	0.6943	1.0288	0.9198	1.1402	0.6239	1.1619	0.8122	1.2947	4.2352	1.2748	1.1967	1.0922	1.4196
1887	eicosenoylcarnitine (C20:1)*	Lipid	Fatty Acid Metabolism (Acyl Carnitine, Monounsaturated)	57519	LC/MS Pos Late	100015838	1484	454.389					1.044	1.0898	0.5774	0.7448	0.6419	1.3334	0.7861	0.8829	0.8579	0.491	1.0599	0.9042	1.0844	0.5211	0.8001	1.4063	1.2281	1.1577	0.9488	0.9725	1.2441	1.0751	1.3098	0.9728	1.3969	1.1379	1.0859	0.7839	1.0272	0.7922
4892	ergothioneine	Xenobiotics	Food Component/Plant	37459	LC/MS Pos Early	100002154	850	230.096	5351619	58511-63-0	C05570	HMDB0003045	1.0566	1.1059	0.6369	1.0492	1.349	1.1635	1.3047	1.2885	0.8898	1.4177	1.0308	1.0497	1.2117	0.7558	0.7158	0.6882	0.9971	0.7559	1.0166	0.7811	0.8967	0.7856	0.6728	1.17	1.1842	1.0029	0.6821	0.588	0.4749	0.6163
1547	erucate (22:1n9)	Lipid	Long Chain Monounsaturated Fatty Acid	1552	LC/MS Neg	1087	6355.6	337.311	8216;5281116	112-86-7	C08316	HMDB0002068	0.957	1.4877	0.8762	1.1964	0.6825	1.2773	0.5798	0.8144	1.126	0.8431	0.9684	1.1286	0.9398	0.8871	0.7483	0.6661	1.1296	0.7286	1.0316	0.8571	1.0628	0.6593	1.0876	0.777	1.3096	4.1993	1.2217	1.1943	1.1184	1.5074
4894	erythritol	Xenobiotics	Food Component/Plant	20699	LC/MS Polar	100000846	1491	167.056	222285	149-32-6	C00503	HMDB0002994	0.8958	0.7706	0.6256	0.9577	0.6264	1.2681	0.9077	1.0883	1.0009	1.0785	1.0867	1.3377	1.2503	0.6691	0.8852	1.0471	0.8376	0.7631	0.9539	0.8755	1.1198	1.0725	1.0036	1.1996	1.0683	0.9991	0.8758	1.06	0.7147	1.0197
1431	erythronate*	Carbohydrate	Aminosugar Metabolism	42420	LC/MS Polar	100001320	2186	135.03	2781043	88759-55-1		HMDB0000613	1.088	0.8498	0.7552	1.0034	0.6553	1.2659	0.9966	1.1499	0.9453	1.0948	1.2052	1.2	0.9739	0.7705	0.9907	1.2363	0.892	0.8672	1.0854	0.8225	1.1652	1.2783	1.0941	1.0329	1.0309	1.0388	0.7971	0.8229	0.6599	0.943
407	ethylmalonate	Amino Acid	Leucine, Isoleucine and Valine Metabolism	15765	LC/MS Polar	2054	2785	131.035	11756	601-75-2		HMDB0000622	1.4914	0.607	0.5006	1.0234	0.5024	1.1197	0.8581	1.242	1.198	1.6684	1.5796	1.2455	0.9524	0.5899	0.7188	0.9766	0.6928	0.7706	1.2243	0.652	1.4915	2.5824	0.8408	1.2027	0.9409	1.2467	0.7213	1.0283	0.7059	1.5844
4332	FAD	Cofactors and Vitamins	Riboflavin Metabolism	2134	LC/MS Neg	327	2425	784.15	643975	146-14-5;84366-81-4	C00016	HMDB0001248	0.9394	0.9328	0.7375	0.9963	0.8462	1.1927	0.9931	0.995	0.9956	0.8871	0.9897	1.1966	1.1249	0.8636	1.0526	1.2285	1.0037	0.9952	1.1379	0.9067	1.0698	1.2863	1.0775	1.0102	1.0704	1.0854	0.9267	1.0737	0.8654	1.1926
4333	FMN	Cofactors and Vitamins	Riboflavin Metabolism	15797	LC/MS Neg	100000251	2390	455.097	643976	130-40-5	C00061	HMDB0001520	1.075	0.8319	0.7294	1.1336	0.6822	1.2989	1.0697	1.0186	1.0102	1.3569	1.0529	1.4118	1.6012	0.6197	0.9504	0.973	0.8905	0.6595	1.2115	1.0443	1.1993	1.192	0.9187	0.9827	0.9898	0.9238	0.6301	0.6387	0.812	1.0237
1346	fructose	Carbohydrate	Fructose, Mannose and Galactose Metabolism	577	LC/MS Polar	878	2065	179.056	2723872	57-48-7	C00095	HMDB0000660	1.0491	1.0627	1.0694	1.3838	0.8992	0.75	1.0564	0.9919	0.6694	0.8279	0.7523	1.6212	1.5972	1.0081	0.8679	1.2283	0.8439	0.8051	0.7743	0.8384	0.9523	0.7788	1.2644	0.6833	0.9092	1.2951	1.5538	1.6042	1.1498	2.0081
1230	Isobar: hexose diphosphates	Carbohydrate	Glycolysis, Gluconeogenesis, and Pyruvate Metabolism	46896	LC/MS Neg	100002180	551	338.989	10404962;3934;90658350;124383956;4453;445557;718;82400		C05378,C00354,C01231	HMDB0003514,HMDB0001058	1.0916	1.07	0.8431	1.3364	0.7974	1.1249	1.2368	1.2471	0.546	0.7436	0.6696	0.6337	1.697	1.0217	2.1566	1.7725	0.8475	0.5809	1.5541	1.4032	1.0148	0.9697	0.8052	0.7558	0.9852	1.0601	0.5282	1.3262	0.862	0.8223
121	fructosyllysine	Amino Acid	Lysine Metabolism	46227	LC/MS Pos Early	100005373	2784	309.166	9839580	21291-40-7		HMDB0034879	0.9869	1.4068	1.0333	1.2065	0.5648	0.955	1.0742	1.1613	0.672	0.9254	0.885	1.439	2.9733	1.1575	0.9198	1.7748	1.3242	0.7572	0.8882	0.8094	1.3327	1.2473	0.8597	0.7635	0.8881	0.8418	1.0131	1.2439	0.6941	1.0654
1449	fumarate	Energy	TCA Cycle	1643	LC/MS Polar	330	3084	115.004	444972	100-17-8	C00122	HMDB0000134	1.232	0.7172	0.6438	0.8771	0.6111	1.2375	1.0731	0.8992	0.9922	1.3956	1.3277	1.1212	1.1047	0.6933	0.9151	1.0321	0.8783	0.6646	1.0078	0.8	1.347	1.0802	1.0512	1.2952	1.1295	0.9424	0.7439	0.9689	0.7707	1.0319
1372	galactonate	Carbohydrate	Fructose, Mannose and Galactose Metabolism	27719	LC/MS Polar	100001026	3085	195.051	12310779;128869	299-28-5	C15930,C00880	HMDB0000565	0.872	1.1789	0.609	1.0004	0.3464	1.7219	1.2106	1.3616	1.1139	0.6597	1.4686	0.9996	0.9197	0.5996	1.638	1.1448	0.9063	0.722	1.8977	0.9775	1.3512	0.7021	1.1699	0.9182	1.1511	0.7143	0.7487	1.9439	0.8609	1.4748
1363	galactose 1-phosphate	Carbohydrate	Fructose, Mannose and Galactose Metabolism	15706	LC/MS Polar	100000300	4552	259.022	123912	19046-60-7	C00446	HMDB0000645	1.1011	1.0218	1.1557	0.9951	1.2436	0.3297	1.1082	0.9368	0.357	0.6084	0.1483	0.8753	1.023	1.2001	0.952	1.0643	1.0049	1.1821	0.9584	0.9765	0.7968	1.0484	1.0795	0.2002	0.7724	0.9862	1.2184	1.1126	1.1223	0.9636
650	gamma-glutamyl-2-aminobutyrate	Peptide	Gamma-glutamyl Amino Acid	37092	LC/MS Pos Early	100001502	2380	233.113		16869-42-4			1.0361	0.9516	0.7759	1.4734	0.8752	0.9922	0.8503	1.0068	1.0174	1.2029	0.7266	1.0449	1.7015	0.6848	0.8274	0.9692	0.713	0.9932	1.0149	0.966	1.0942	1.4154	1.1084	1.0907	1.0632	0.9249	0.922	1.446	0.9272	1.3337
640	gamma-glutamyl-alpha-lysine	Peptide	Gamma-glutamyl Amino Acid	55015	LC/MS Pos Early	100010901	2784	276.155	65254				1.2026	1.007	0.9888	0.5203	0.8668	0.6359	2.4956	0.7046	1.4544	1.2979	1.0791	0.8369	3.1462	0.973	0.66	0.8422	0.3945	1.3227	0.5268	0.4385	0.8767	2.1083	1.2241	1	1.4222	0.8048	0.3945	1.5304	1.3997	1.715
641	gamma-glutamyl-epsilon-lysine	Peptide	Gamma-glutamyl Amino Acid	33934	LC/MS Pos Early	100001262	2725	276.155	7015685	17105-15-6		HMDB0003869	1.408	1.3333	1.0448	0.457	1.5502	0.8276	2.0075	1.0726	0.9256	1.8822	1.4943	0.7273	2.2826	0.886	0.9526	0.8186	0.457	1.4928	0.6439	0.6424	0.9252	1.6914	0.8645	1.2117	0.812	0.8652	0.7708	1	1.3414	2.3387
632	gamma-glutamylalanine	Peptide	Gamma-glutamyl Amino Acid	37063	LC/MS Pos Early	100001843	1986	219.098	440103	5875-41-2	C03738	HMDB0029142	1.4842	0.7552	0.8313	0.2913	1.3658	0.2351	2.0521	0.3518	1.1398	3.7911	1.0442	0.6221	2.3998	0.8827	0.3803	0.7415	0.4379	1.8401	0.4261	0.2757	1.2884	2.8839	1.3876	0.6373	1.5023	0.9558	0.5506	1.6345	2.0859	2.0511
633	gamma-glutamylcysteine	Peptide	Gamma-glutamyl Amino Acid	1778	LC/MS Pos Early	1036	2118	251.07	123938	636-58-8	C00669	HMDB0001049	1.2342	1.0203	0.9797	0.4576	1.7442	0.8163	2.0145	0.7683	1.7321	1.9009	1.6949	0.9445	2.1557	0.8119	0.7892	0.9056	0.5166	1.7741	0.7151	0.583	0.7627	1.8919	1.1705	0.8876	1.2429	0.7278	0.5635	1.1684	2.1882	1.5774
634	gamma-glutamylglutamate	Peptide	Gamma-glutamyl Amino Acid	36738	LC/MS Pos Early	331	1775	277.103	92865	1116-22-9	C05282	HMDB0011737	1.2319	1.0773	1.2028	0.5508	1.4755	0.6019	1.5152	0.7978	1.3942	1.4197	1.274	1.2503	1.976	0.7302	0.6947	0.8345	0.3372	1.4143	0.6266	0.57	0.7111	1.7519	0.7902	0.7715	1.2226	0.6984	0.7089	0.9227	1.8428	1.5019
635	gamma-glutamylglutamine	Peptide	Gamma-glutamyl Amino Acid	2730	LC/MS Pos Early	1140	1430	276.119	150914	10148-81-9	C05283	HMDB0011738	0.9001	1.0573	1.126	0.3158	1.5245	0.5167	1.4298	0.6957	1.7476	1.1002	1.4613	0.9427	2.4193	0.6562	0.5956	0.8796	0.332	1.5896	0.4213	0.3729	0.5544	1.423	1.1885	0.8483	1.1851	0.6731	0.551	1.2729	1.9864	1.268
636	gamma-glutamylglycine	Peptide	Gamma-glutamyl Amino Acid	33949	LC/MS Pos Early	100001294	1535	205.082	100099	1948-29-4		HMDB0011667	0.8914	1.0341	0.9956	0.4556	1.268	0.5335	1.6336	0.631	1.1271	1.7048	0.7938	0.8714	2.0113	1.0044	0.5608	1.083	0.4704	1.7578	0.6784	0.4275	0.785	2.2504	1.4139	0.9806	1.3634	0.8623	0.591	1.3303	1.8628	1.9798
637	gamma-glutamylhistidine	Peptide	Gamma-glutamyl Amino Acid	18245	LC/MS Pos Early	1235	2740	285.119	7017195	37460-15-4		HMDB0029151	0.8804	0.8205	0.8108	0.4237	0.9151	0.7488	2.199	0.7174	1.3906	1.417	1.2836	0.8666	2.7068	0.9829	0.8034	1.0973	0.3466	1.4312	0.7425	0.4101	1.0171	2.2002	1.4341	1.0467	1.4305	0.8854	0.4648	1.2472	1.6607	1.7541
638	gamma-glutamylisoleucine*	Peptide	Gamma-glutamyl Amino Acid	34456	LC/MS Pos Early	100001485	2940	261.144	22885096			HMDB0011170	0.7916	0.6922	0.7503	0.5321	0.7631	1.1143	1.221	0.9583	1.1283	1.0932	1.0515	1.1068	1.7156	1.0036	0.903	1.1866	0.5321	1.0948	0.7855	0.7364	0.9051	1.7454	1.1967	1.0287	1.1662	0.8648	0.62	0.8736	1.0356	0.9964
639	gamma-glutamylleucine	Peptide	Gamma-glutamyl Amino Acid	18369	LC/MS Pos Early	1268	2991	261.144	151023	2566-39-4		HMDB0011171	0.8754	0.8579	0.8976	0.5368	0.9616	1.0104	1.7599	0.9451	1.4168	1.2918	1.1186	1.0481	2.4201	0.9896	0.8948	1.147	0.4648	1.2365	0.7284	0.6479	0.8946	1.8502	1.2291	1.1039	1.2755	0.8235	0.5647	0.9286	1.1993	1.3008
642	gamma-glutamylmethionine	Peptide	Gamma-glutamyl Amino Acid	44872	LC/MS Pos Early	100001313	2640	279.101	7009567	17663-87-5		HMDB0029155	1.1313	1.0498	0.869	0.4226	0.9601	0.62	2.4195	0.8459	1.3335	1.4565	1.1966	0.9001	2.7708	0.926	0.6429	1.0399	0.4218	1.5242	0.5482	0.4233	0.9268	2.287	1.2946	0.8857	1.4879	0.79	0.4564	1.3846	1.6611	1.7527
643	gamma-glutamylphenylalanine	Peptide	Gamma-glutamyl Amino Acid	33422	LC/MS Pos Early	100000491	2992	295.129	111299	7432-24-8		HMDB0000594	0.9179	0.9975	0.8937	0.5151	0.9468	0.886	1.6973	0.9327	1.3829	1.2547	0.8986	1.0025	2.7335	1.0223	0.6986	1.0595	0.4412	1.2576	0.7449	0.4076	0.8353	1.8156	1.1833	1.2353	1.2256	0.9209	0.55	1.0886	1.1859	1.689
644	gamma-glutamylthreonine	Peptide	Gamma-glutamyl Amino Acid	33364	LC/MS Pos Early	100001314	1750	249.108	76078708	5652-48-2		HMDB0029159	1	1.0459	1.2127	0.6379	1.3455	0.9659	1.7274	0.5776	1.2398	1.5753	1.0899	0.9458	2.2338	0.968	0.91	0.7107	0.5922	1.159	0.5776	0.8033	0.6973	1.6143	1.1366	0.8868	1.1077	0.8383	0.5792	0.9757	1.6164	1.3264
646	gamma-glutamyltyrosine	Peptide	Gamma-glutamyl Amino Acid	2734	LC/MS Pos Early	1102	2518	311.124	94340	7432-23-7		HMDB0011741	0.9622	0.8278	0.747	0.4691	1	0.5192	1.8339	0.7725	1.2343	1.3828	1.1066	1.0083	2.5836	1.3214	0.7578	1.0691	0.3492	1.2682	0.6683	0.3492	0.8209	2.2513	1.2035	0.9959	1.1369	0.9594	0.4859	0.8307	1.4793	1.4115
647	gamma-glutamylvaline	Peptide	Gamma-glutamyl Amino Acid	43829	LC/MS Pos Early	100001126	2700	247.129	7015683	2746-34-1		HMDB0011172	0.8551	0.8465	0.7677	0.702	0.788	1.0703	1.5906	0.8146	1.3462	1.0601	0.9946	1.0868	2.2106	0.997	0.8573	1.0464	0.6597	1.029	0.8438	0.6921	1.003	1.5453	1.1316	1.0483	1.1772	0.9734	0.665	0.9104	1.0934	1.2253
4804	gluconate	Xenobiotics	Food Component/Plant	587	LC/MS Polar	338	2922	195.051	3085666;10690	527-07-1	C00257	HMDB0000625	1.662	0.6308	0.8415	0.9339	1.1965	0.401	0.9591	1.3409	0.4782	1.4826	0.5406	0.9101	0.943	0.401	1.9432	3.6221	0.6429	0.5518	1.3542	1.5789	1.5072	0.9279	0.918	1.224	1.0409	1.1216	0.7946	3.0193	0.401	1.3201
1402	glucosamine-6-phosphate	Carbohydrate	Aminosugar Metabolism	580	LC/MS Polar	290	4521.5	258.038	440997	3616-42-0	C00352	HMDB0001254	1.0121	1.3339	1.5777	1.2977	1.2879	0.14	1.13	0.556	0.1321	0.3056	0.0474	1.0862	0.9879	1.8131	0.4961	1.2127	0.828	1.0158	0.4312	0.8419	0.5505	0.5286	1.2364	0.0642	0.4795	1.2449	1.8568	0.8486	1.3826	1.2681
1223	glucose	Carbohydrate	Glycolysis, Gluconeogenesis, and Pyruvate Metabolism	20488	LC/MS Polar	572	2342	179.056	5793	50-99-7	C00031	HMDB0000122	1.3615	1.0203	1.0902	1.5592	0.8233	0.3218	0.9768	1.0207	0.1814	0.4487	0.208	1.3253	1.4519	1.0219	0.7241	1.1865	0.868	0.8654	0.8794	0.9921	1.0079	0.9235	1.0723	0.3452	0.8296	1.3354	1.1048	1.0968	0.8086	1.5547
1224	glucose 6-phosphate	Carbohydrate	Glycolysis, Gluconeogenesis, and Pyruvate Metabolism	31260	LC/MS Polar	291	4537	259.022	5958	103192-55-8	C00092	HMDB0001401	1.0785	1.4484	2.0432	1.3679	1.6548	0.1259	1.1798	0.5925	0.154	0.3339	0.0574	1.0025	0.9652	2.0287	0.5285	1.3597	0.9975	1.3579	0.4268	0.8919	0.5775	0.4911	1.2842	0.0638	0.4408	1.2583	2.303	0.836	1.438	1.2052
1406	glucuronate	Carbohydrate	Aminosugar Metabolism	15443	LC/MS Polar	100000257	3233.3	193.035	441478;94715;23677976;65041;444791	207300-70-7	C16245	HMDB0000127	0.9786	0.9717	0.957	1.0806	0.9054	1.194	1.1871	0.8523	0.9128	0.9827	0.9097	1.4351	1.2814	1.5371	0.9861	1.2797	0.9313	0.949	1.0551	0.7912	1.1766	1.0392	1.2499	0.6573	0.9865	1.0135	1.4874	0.8204	1.128	1.0477
44	glutamate	Amino Acid	Glutamate Metabolism	57	LC/MS Pos Early	561	1500	148.06	33032	56-86-0	C00025,C00217	HMDB0000148	0.9691	0.9595	0.8929	1.0555	0.9301	1.2247	1.0116	1.1368	1.0899	0.8868	1.0298	1.2822	1.1442	0.7324	1.0087	1.075	0.8193	0.9082	1.0569	1.0101	0.976	1.0546	0.9812	1.0169	0.9913	0.8761	0.8933	0.9559	0.9691	1.0628
54	glutamate, gamma-methyl ester	Amino Acid	Glutamate Metabolism	33487	LC/MS Pos Early	100001103	2170	162.076	68662	1499-55-4;1499-55-4		HMDB0061715	1.1569	0.7965	0.6179	0.9361	0.5472	2.7941	1.2307	1.2525	1.49	1.0734	1.9545	1.3322	1.7832	0.51	0.9071	1.5461	0.4367	0.6561	1.0383	0.5308	1.0259	0.9567	1.145	1.21	0.9775	0.635	0.5381	0.7882	0.7073	1.0225
45	glutamine	Amino Acid	Glutamate Metabolism	53	LC/MS Pos Early	563	1291	147.076	5961	56-85-9	C00064	HMDB0000641	0.7808	1.0052	0.9898	1.0551	0.9493	1.457	0.8731	1.1858	1.2259	0.5562	1.0054	1.2584	1.5075	0.6769	1.0959	1.1789	0.7676	0.9478	1.0106	0.9948	0.8271	0.78	0.92	1.0618	1.011	0.9043	0.9268	1.0258	1.1405	0.9262
6450	glutamine_degradant*	Partially Characterized Molecules	Partially Characterized Molecules	46225	LC/MS Pos Early	100001540	1900	129.066		2353-44-8			1.0304	0.8374	0.8359	1.2899	0.8693	1.0795	1.0107	1.2881	0.8816	0.9043	0.9559	1.0972	1.0255	0.7186	1.0087	1.1266	0.9594	1.0037	1.1344	1.0534	0.9709	1.0855	0.7506	1.1929	1.124	0.9963	0.8113	0.7353	0.5603	0.6578
1659	glutarate (C5-DC)	Lipid	Fatty Acid, Dicarboxylate	396	LC/MS Polar	339	2900	131.035	743;4418048	110-94-1	C00489	HMDB0000661	0.8923	0.6526	0.6122	1.0501	0.5111	1.0145	0.861	0.9775	0.8636	1.1825	1.1343	1.11	1.1279	0.7148	0.9184	1.1541	0.8458	0.7515	1.0966	0.7645	1.2918	1.4028	1.0544	1.1141	1.0822	0.9855	0.8029	1.1648	0.8905	1.1688
567	glutathione, oxidized (GSSG)	Amino Acid	Glutathione Metabolism	27727	LC/MS Pos Early	448	2667	613.159	65359	103239-24-3	D00031,C00127	HMDB0003337	1.154	1.3848	0.9904	1.1866	0.8293	1.0188	1.0096	1.3513	0.5995	0.744	0.5236	1.3636	0.985	0.9304	0.7284	1.0108	1.1683	0.7213	0.9433	0.774	1.4877	1.2321	1.0391	0.7281	1.1202	1.1985	0.9025	0.5102	0.8133	1.2893
566	glutathione, reduced (GSH)	Amino Acid	Glutathione Metabolism	2127	LC/MS Pos Early	496	2000	308.091	124886	70-18-8	D00014,C00051	HMDB0000125	1.1013	0.8987	0.7335	1.3211	0.7741	1.1204	0.6537	1.1561	0.8042	0.6981	0.7127	0.8688	0.7428	0.8881	1.1415	1.184	1.1076	0.9906	1.2972	1.2321	0.9496	1.1832	0.9113	1.0273	1.0094	1.2575	1.0902	0.9844	0.7885	1.1497
1243	glycerate	Carbohydrate	Glycolysis, Gluconeogenesis, and Pyruvate Metabolism	1572	LC/MS Polar	1052	2070.4	105.019	752;439194	600-19-1	C00258	HMDB0006372,HMDB0000139	1.0469	0.9532	0.55	0.983	0.79	1.1236	1.0493	0.9682	0.7793	0.6867	1.2963	1.4588	1.2549	1.3001	0.9626	0.9842	0.8513	1.0607	0.9406	0.6994	1.0158	1.0182	0.9651	1.1179	0.8249	0.7555	1.7153	1.319	1.6379	1.6611
2841	glycerol	Lipid	Glycerolipid Metabolism	15122	LC/MS Neg	1254	758	91.0401	753	56-81-5	C00116	HMDB0000131	0.8654	1.0265	0.6562	1.0417	0.6596	1.2598	0.945	1.3369	0.9282	0.8217	1.0902	1.1413	1.5391	0.7692	1.0544	0.9735	0.7905	0.5897	1.1866	0.8688	0.9317	1.2311	1.0453	1.4585	1.1517	0.9091	0.7993	1.0653	0.8847	1.0954
2842	glycerol 3-phosphate	Lipid	Glycerolipid Metabolism	43847	LC/MS Pos Early	100000258	580	173.021	754	29849-82-9	C0093	HMDB0000126	0.5422	0.6689	0.5732	0.6644	0.4436	1.2195	0.9365	1.0951	1.1699	1.0054	1.5883	0.7866	0.9744	0.7167	1.2237	1.5401	1.0045	0.6763	1.1242	0.9955	1.1927	1.0117	0.9665	1.6354	1.334	0.7844	0.7698	1.8054	0.868	1.0577
2240	glycerophosphoethanolamine	Lipid	Phospholipid Metabolism	37455	LC/MS Polar	100001620	3075	214.049	123874	33049-08-0	C01233	HMDB0000114	0.7999	1.514	0.5723	0.5888	0.4914	1.2709	1.3899	1.0851	0.8273	1.5047	1.0168	0.8856	1.01	1.5461	0.8109	0.99	0.8016	0.5608	0.6425	0.5527	0.912	0.7831	1.2788	1.2079	0.9797	1.1286	1.5415	2.7564	1.6705	2.3258
2847	glycerophosphoglycerol	Lipid	Glycerolipid Metabolism	48857	LC/MS Polar	100001619	2430	245.043	54575349		C03274	HMDB0240316	1.0699	0.8681	0.7031	0.8669	0.4918	1.2312	1.1882	1.1878	0.7402	1.4539	1.1445	1.332	1.0332	0.953	0.9132	1.7525	1.027	0.6645	0.8472	0.734	1.2246	1.1004	0.9988	1.0012	0.9953	0.8891	0.9899	1.4602	0.8426	1.3683
2242	glycerophosphoinositol*	Lipid	Phospholipid Metabolism	47155	LC/MS Polar	100001621	3850	333.059	167572	16824-65-0			1.0907	0.818	0.6207	0.7855	0.6342	1.6732	0.9604	0.8945	0.7926	1.2907	1.6412	1.6864	0.63	1.3716	0.5837	0.8033	1.0396	0.6953	0.9373	0.898	0.891	1.3391	1.165	1.5176	1.3774	1.2188	1.0617	1.2836	1.2697	0.9281
2236	glycerophosphorylcholine (GPC)	Lipid	Phospholipid Metabolism	15990	LC/MS Pos Early	100000269	672	258.11	71920	28319-77-9	C00670	HMDB0000086	0.9664	1.1579	0.9137	0.9633	0.8019	1.0944	1.2283	1.0405	0.807	0.957	0.886	1.0755	1.1079	1.4168	0.8565	0.95	1.0205	0.7545	0.7641	0.7219	0.9795	0.907	1.1565	0.9435	1.1746	1.0908	1.3475	1.1777	1.281	1.2196
2241	glycerophosphoserine*	Lipid	Phospholipid Metabolism	57404	LC/MS Pos Early	100015666	577	260.053	3081457				0.5913	0.8846	0.7564	0.9896	0.3817	1.4107	0.5551	1.3664	1.0349	0.9437	0.9993	1.1864	0.9279	0.4279	0.9638	1.3754	1.0624	0.9434	1.4161	0.6818	1.5492	1.1048	1.1632	1.333	1.6347	1.0942	0.8608	0.8333	1.0007	1.3888
1	glycine	Amino Acid	Glycine, Serine and Threonine Metabolism	58	LC/MS Pos Early	340	1375	76.0393	750	56-40-6	C00037	HMDB0000123	0.8707	0.9323	0.797	0.9146	0.7681	0.9845	1.0537	0.8992	0.9047	0.9437	0.754	1.0203	1.3041	0.8167	0.9171	1.0955	0.8187	1.073	1.1708	0.7987	1.1498	1.41	1.0846	1.1005	1.1597	1.0155	0.7854	1.1486	1.0626	1.3107
3461	glycochenodeoxycholate	Lipid	Primary Bile Acid Metabolism	32346	LC/MS Neg	1628	5236.1	448.307	12544	16564-43-5	C05466	HMDB0000637	0.7563	1.439	0.953	0.7884	0.925	1.4638	1.1878	1.0373	1.0709	1.5414	1.2686	1.4422	1.1875	0.8565	1.0262	0.8298	1.0294	0.63	0.6055	0.8142	0.9925	0.6872	0.7609	1.0491	0.9802	1.6445	1.1585	1.0075	0.6772	0.9738
3454	glycocholate	Lipid	Primary Bile Acid Metabolism	18476	LC/MS Neg	342	5163	464.302	10140	475-31-0;863-57-0	C01921	HMDB0000138	0.4216	1.2797	0.5804	0.6372	0.8773	1.2941	1.2841	1.1435	0.9436	1.795	1.4121	1.8935	1.2161	0.5263	1.0564	0.7291	0.6773	0.4216	0.5114	0.5229	0.4216	0.4216	0.8811	1.1444	0.4216	1.6506	1.693	0.934	0.4216	0.4216
3080	glycosyl ceramide (d16:1/24:1, d18:1/22:1)*	Lipid	Hexosylceramides (HCER)	57457	LC/MS Pos Late	100015730	3373	782.65					0.8233	0.7864	0.5801	0.6962	1.1417	1.3582	0.7819	1.5633	1.0748	0.5993	1.4914	0.7622	0.6259	0.502	2.2271	1.6973	0.9252	0.6238	2.4088	1.2587	1.4175	0.8058	0.6656	2.6576	1.9574	1.0799	0.5703	1.2316	0.3505	1.1072
3078	glycosyl ceramide (d18:1/20:0, d16:1/22:0)*	Lipid	Hexosylceramides (HCER)	57595	LC/MS Pos Late	100015882	3414	756.635					1.0834	0.955	0.5896	0.9173	1.3996	0.751	0.9705	1.5072	0.9949	0.5932	1.8155	0.7762	0.9426	0.473	1.8341	1.3413	1.0574	0.3481	1.3346	1.1987	1.0568	0.5415	0.4593	2.0302	1.2359	1.0609	0.5987	1.0051	0.5534	1.5556
3081	glycosyl ceramide (d18:1/23:1, d17:1/24:1)*	Lipid	Hexosylceramides (HCER)	57448	LC/MS Pos Late	100015751	3667	796.666					0.9887	0.6937	0.6685	0.8901	1.1137	1.1244	0.9802	1.9797	1.0218	0.708	1.1967	0.9791	0.8036	0.4615	2.0236	1.8495	0.9107	0.6539	1.7703	1.2146	1.2659	0.854	0.5314	1.7248	1.7348	1.0593	0.4785	1.0223	0.4486	1.0113
3082	glycosyl ceramide (d18:2/24:1, d18:1/24:2)*	Lipid	Hexosylceramides (HCER)	57453	LC/MS Pos Late	100015745	3380	808.666					0.8366	0.8501	1.0031	1.1476	0.9205	1.0913	0.8387	2.0255	0.9825	0.31	0.8291	1	0.7468	0.3561	1.6273	1.5025	1.26	0.3938	1.7315	1.2481	1.1707	1.0019	0.4424	1.4976	1.3626	0.7406	0.4228	0.891	0.31	1.0101
3064	glycosyl-N-(2-hydroxynervonoyl)-sphingosine (d18:1/24:1(2OH))*	Lipid	Hexosylceramides (HCER)	57444	LC/MS Pos Late	100015752	3839	826.677					0.2425	0.5347	0.9787	0.0471	0.0471	0.4062	0.628	2.2182	0.9081	0.0471	0.1316	1.2648	0.0471	0.0773	1	1.0056	0.0884	1.9858	1.0259	1.4809	1.0152	0.1238	3.8492	1.1229	2.0006	0.1829	1.7544	1.4226	0.2448	1.0663
3068	glycosyl-N-behenoyl-sphingadienine (d18:2/22:0)*	Lipid	Hexosylceramides (HCER)	57421	LC/MS Pos Late	100015625	3420	782.65					1.2179	0.9981	0.8772	1.6338	1.5979	0.6582	1.0224	2.1352	0.9489	0.6528	0.9064	1.2125	1.1427	0.3984	1.7541	1.3671	1.1024	0.3256	0.9969	1.2082	1.0019	0.9636	0.3215	0.9901	1.1154	1.042	0.4874	0.7585	0.5484	1.5743
3057	glycosyl-N-palmitoyl-sphingosine (d18:1/16:0)	Lipid	Hexosylceramides (HCER)	53013	LC/MS Pos Late	100009272	2623	700.572					1.0314	0.9385	1.0088	1.0134	1.2207	1.0024	0.9976	1.7436	1.0207	0.6584	0.9901	0.785	1.0217	0.5677	1.39	0.9102	1.072	0.4435	1.1578	0.8989	1.0824	0.7507	0.5972	1.0472	1.2498	0.8367	0.5438	0.9427	0.6035	1.105
3055	glycosyl-N-stearoyl-sphinganine (d18:0/18:0)*	Lipid	Hexosylceramides (HCER)	57418	LC/MS Pos Late	100015694	3134	730.619	6321364				0.5824	1.3571	0.4301	0.3454	0.9063	0.6443	0.5073	0.8658	0.7937	0.3248	2.5494	0.9059	0.5622	0.5033	1.9779	2.3877	1.552	0.7502	3.0104	1.1928	1.704	0.944	1.056	2.6274	2.9647	1.5183	1.1445	2.9717	0.9069	2.253
3058	glycosyl-N-stearoyl-sphingosine (d18:1/18:0)	Lipid	Hexosylceramides (HCER)	52234	LC/MS Pos Late	100001882	3053	728.604					1.2842	1.0043	0.688	1.0482	1.8052	0.8783	0.9217	1.8473	0.7985	0.6671	2.0223	0.9078	1.0877	0.4407	2.2867	1.4545	0.985	0.3899	1.2157	1.346	0.9789	0.4915	0.4237	2.3371	1.1768	1.1658	0.6054	0.9957	0.6096	1.7262
818	glycylisoleucine	Peptide	Dipeptide	36659	LC/MS Neg	100001790	1820	187.109	259613	19461-38-2		HMDB0028844	1.0166	0.8394	0.7584	0.8014	0.4821	1.7967	2.7685	2.2718	1.0618	0.6878	1.1785	0.5534	1.4946	0.6062	1.5563	0.9894	0.6343	0.635	1.0008	1.094	0.7174	1.1285	0.7083	1.3049	1.289	0.6	0.4821	1.4413	0.7169	1
819	glycylleucine	Peptide	Dipeptide	34398	LC/MS Neg	100001258	1891	187.109	92843	869-19-2	C02155	HMDB0000759	1.034	1.0404	0.8939	0.816	0.4436	2.0838	2.875	2.5138	1.0581	0.6602	1.1927	0.8875	1.1496	0.5675	1.5812	1.199	0.6477	0.684	0.9581	1.0384	0.6014	0.9714	0.8043	1.2963	1.6244	0.7642	0.4305	1.524	0.7072	1.0286
829	glycylvaline	Peptide	Dipeptide	18357	LC/MS Pos Early	100000487	2734	175.108	2724807	1963-21-9		HMDB0028854	0.9941	1.1601	0.8722	0.9345	0.4773	2.0401	3.5752	2.8707	1.4084	0.9268	1.3857	0.8593	1.6211	0.6025	1.5568	1.5875	0.7317	0.7335	0.9571	1.0034	0.9966	1.0131	0.8233	1.633	1.903	0.7809	0.5467	1.862	0.6213	1.0255
4500	guaiacol sulfate	Xenobiotics	Benzoate Metabolism	46111	LC/MS Neg	100004208	2344	203.002	22473			HMDB0060013	1.2848	0.9899	0.2762	0.7843	0.4634	1.2634	0.9263	1.1511	0.6834	0.6853	0.5168	1.0101	0.9799	0.9773	1.5154	1.3994	1.3186	1.098	1.8392	1.2888	1.0813	1.0949	0.8747	1.6776	1.3373	1.2496	0.7145	0.6412	0.6717	0.5438
527	guanidinoacetate	Amino Acid	Creatine Metabolism	43802	LC/MS Pos Early	344	1937	118.061	763	352-97-6	C00581	HMDB0000128	1.4164	0.8727	0.962	0.3304	0.6888	1.1303	0.6995	1.1155	1.0877	1.0126	0.8153	0.8167	0.4546	0.6443	0.8925	1.9767	0.8509	1.1636	1.015	1.1629	1.414	1.7611	1.0672	1.169	1.0107	0.9893	0.8085	1.3034	0.6143	0.8964
4182	guanine	Nucleotide	Purine Metabolism, Guanine containing	32352	LC/MS Pos Early	172	2032	152.057	135398634	73-40-5	C00242	HMDB0000132	0.6331	0.2098	0.7331	2.8581	0.1122	4.6065	1.3488	1.2669	13.5052	3.0421	20.394	0.1783	93.595	0.581	0.446	12.5326	8.1419	4.8379	6.4749	0.3517	0.2492	0.3378	1.655	10.2937	0.3619	0.231	0.313	0.6174	8.4839	0.1607
4181	guanosine	Nucleotide	Purine Metabolism, Guanine containing	1573	LC/MS Neg	1099	1662	282.084	6802	118-00-3	C00387	HMDB0000133	1.2462	1.4097	1.3207	3.777	2.1786	0.7678	0.7292	1.1114	1.6393	1.0029	3.5635	0.3642	15.2879	1.0789	0.6811	2.8944	2.1246	0.9971	1.6898	0.6853	0.6556	0.4838	0.6418	0.8828	0.3922	0.7671	0.328	0.9848	1.8566	0.4997
1387	guanosine 5'-diphospho-fucose	Carbohydrate	Nucleotide Sugar	15903	LC/MS Neg	335	755	588.075		15839-70-0			0.8929	0.8161	0.9359	0.8632	0.6286	0.9679	1.0332	0.9141	0.9615	0.6471	0.8547	1.311	0.8872	1.2935	0.9927	1.1683	1.0397	1.4369	0.9264	1.0073	1.0217	1.3631	1.2716	0.8151	1.1483	1.0148	1.2501	1.3002	0.9606	1.1415
4176	5'- GMP	Nucleotide	Purine Metabolism, Guanine containing	2849	LC/MS Pos Early	347	800	364.065	6804	5550-12-09	C00144	HMDB0001397	1.0544	0.8889	0.6674	0.852	0.6892	1.3299	0.8751	1.0954	0.985	1.1562	0.8488	1.2033	0.0124	0.6364	0.9648	1.1483	0.9267	0.9909	1.3197	1.0767	1.1503	1.3072	1.0312	1.1588	1.1307	0.9523	0.9122	1.0091	0.8321	1.2148
4356	gulonate*	Cofactors and Vitamins	Ascorbate and Aldarate Metabolism	46957	LC/MS Polar	100001586	2750	195.051	152304	20246-53-1	C00800	HMDB0003290	1.3492	0.7134	0.5985	1.2124	0.1047	2.4561	1.4402	1.3399	0.9829	0.3269	2.189	1.2547	1.8251	1.1031	1.2714	0.7006	0.9993	0.9482	0.9466	0.7312	1.927	0.9378	3.6363	0.9	0.901	0.8689	1.3605	1.0007	0.6609	1.8094
1561	heneicosapentaenoate (21:5n3)	Lipid	Long Chain Polyunsaturated Fatty Acid (n3 and n6)	57658	LC/MS Neg	100015797	5514	315.233	11998573	24257-10-1			0.9694	1.6532	1.0758	1.333	1.5174	1.296	0.6407	0.7165	0.8491	0.943	0.9442	1.4334	1.0986	1.1864	1.0711	0.8325	1.1256	0.9651	0.7509	1.0358	0.8004	0.4421	1.0987	0.5906	1.3305	6.3405	1.0306	0.6809	0.7299	0.8806
6162	HEPES	Xenobiotics	Chemical	21248	LC/MS Neg	100000843	1022	237.091	23831	7365-45-9			0.9539	0.9904	0.7586	0.9487	0.9077	1.07	1.0237	0.9374	0.9933	1.0874	1.0804	1.1579	1.1873	0.8204	1.0105	0.956	0.9274	0.7598	1.0067	0.8403	1.0987	1.0795	0.9161	1.1385	1.0702	1.0324	0.9361	1.0521	0.9129	1.1322
3168	heptadecasphingosine (d17:1)	Lipid	Sphingosines	57427	LC/MS Pos Late	100015724	1377	286.274	5283557	6918-48-5			1.4578	0.9568	0.8354	1.3392	0.9324	0.8548	1.0899	1.1681	1.0069	1.3402	0.5246	1.2357	1.4654	0.8669	0.5334	0.6562	0.75	0.9931	0.8071	0.62	1.3156	1.6901	0.902	0.4775	1.436	1.1888	1.1484	0.8746	1.1314	1.1911
1490	heptanoate (7:0)	Lipid	Medium Chain Fatty Acid	1644	LC/MS Neg	925	3670	129.092	8094	111-14-8	C17714	HMDB0000666	1	1.0722	0.9787	0.6076	0.5728	0.5728	0.5728	1.414	0.8982	0.5728	0.7642	1.4127	0.8161	0.5728	0.5728	1.2309	0.5728	0.5728	0.5728	1.1066	0.5728	1.4344	0.5728	0.9651	0.5728	1.1618	0.5728	0.5728	0.5728	0.5728
3167	hexadecasphingosine (d16:1)*	Lipid	Sphingosines	57428	LC/MS Pos Late	100015723	1289	272.258	14767871				1.1004	0.9361	0.7379	1.2918	1.0735	0.836	1.0227	1.3241	1.0547	1.2906	0.754	1.1284	1.4019	0.8384	0.5874	0.7532	0.6834	1.0903	0.748	0.6439	1.1939	1.3078	0.8202	0.5277	1.1377	0.9773	1.1017	0.7308	0.9509	1.3022
1844	hexanoylcarnitine (C6)	Lipid	Fatty Acid Metabolism (Acyl Carnitine, Medium Chain)	32328	LC/MS Pos Early	100000781	3358	260.186	6426853	6920-35-0		HMDB0000756	2.0275	0.5462	0.5903	0.563	5.1025	0.5462	1.3889	0.5462	0.5462	8.487	0.5462	3.8564	0.5462	0.9253	0.5462	0.5462	0.6424	2.165	0.5462	0.7259	1.3683	7.083	0.7268	0.6866	0.5462	2.1732	1	0.5462	0.5462	0.6954
4461	hippurate	Xenobiotics	Benzoate Metabolism	15753	LC/MS Neg	100000014	2106.9	178.051	464	495-69-2	C01586	HMDB0000714	0.9278	0.7455	0.6633	1.2983	0.6962	1.1847	1.1181	1.0777	0.7044	0.8546	0.8873	1.1074	1.041	0.8273	1.0452	1.4122	1.0689	0.932	1.1133	0.9782	1.319	1.2467	0.7632	1.3167	1.2369	1.0218	0.7401	0.4341	0.2447	0.439
70	histidine	Amino Acid	Histidine Metabolism	59	LC/MS Neg	355	755.9	154.062	6274	5934-29-2	C00135	HMDB0000177	0.933	0.9787	0.8499	1.0492	0.7703	1.359	1.2833	1.2121	1.0817	0.7854	0.9991	0.9669	1.6051	0.8414	1.2185	1.0326	0.7859	0.96	0.9969	0.9425	1.1481	1.1067	0.9126	1.1261	1.1365	1.0009	0.8059	1.0439	0.9662	1.0763
450	homocysteine	Amino Acid	Methionine, Cysteine, SAM and Taurine Metabolism	15128	LC/MS Pos Early	311	2155	136.043	778	454-29-5	C00155	HMDB0000742	0.7987	1.0796	1.0878	0.8138	0.8408	1.1788	1.3329	0.6896	1.2216	1.0221	1.2245	1.3937	1.3478	0.8037	0.7121	0.5796	0.9393	1.4002	0.981	0.9366	1.019	1.6569	1.3028	0.8704	0.8103	1.3071	1.1535	0.6616	0.847	0.9549
24	homoserine lactone	Amino Acid	Glycine, Serine and Threonine Metabolism	15696	LC/MS Pos Early	100000262	1980	102.055	445963	2185-02-06	C19777		0.6786	0.8487	0.6544	0.7489	0.7277	0.9991	0.7521	0.6308	0.6353	0.9256	1.0312	0.7732	0.5756	1.325	0.9776	1.2381	1.1256	1.2037	1.4743	1.0268	1.0415	1.0936	1.0009	1.1372	1.3592	1.2238	1.0762	0.8102	0.751	1.0141
4932	homostachydrine*	Xenobiotics	Food Component/Plant	33009	LC/MS Pos Early	100001550	1750	158.118	441447	1195-94-4	C08283	HMDB0033433	0.9596	0.5182	0.7533	0.8915	1.26	0.8949	1.0404	0.6919	1.8464	3.112	1.1759	2.799	1.8397	0.6132	0.5997	1.7021	0.8839	0.8014	0.6751	0.6777	2.292	2.8326	1.7534	0.8535	0.7501	1.0654	0.9171	2.3779	1.5232	2.0879
117	hydroxy-N6,N6,N6-trimethyllysine*	Amino Acid	Lysine Metabolism	62959	LC/MS Pos Early	100021123	2759	205.155					1.2605	0.9126	0.807	1.0328	0.664	1.1452	0.9447	1.0487	0.8065	1.3094	0.9497	1.2938	2.2693	0.7492	0.7705	0.9672	0.6777	0.7145	0.9012	0.5627	1.1833	1.1432	1.072	0.6705	1.0801	1.0919	0.95	1.0664	1.1445	1.4486
470	hypotaurine	Amino Acid	Methionine, Cysteine, SAM and Taurine Metabolism	590	LC/MS Pos Early	358	724	110.027	107812	300-84-5	C00519	HMDB0000965	0.7165	0.583	0.6679	0.8354	0.4648	0.9477	0.8546	1.0576	1.0026	1.2031	1.1028	1.2874	1.1536	0.5153	0.9208	1.0696	0.7843	0.9974	1.2404	1.0994	1.3407	1.249	1.1337	1.0899	1.124	0.8276	0.4847	1.2064	0.519	0.9685
4119	hypoxanthine	Nucleotide	Purine Metabolism, (Hypo)Xanthine/Inosine containing	3127	LC/MS Neg	171	1291.2	135.031	790;135398638	68-94-0	C00262	HMDB0000157	1.0837	0.9947	1.0056	1.594	0.9408	1.087	1.0591	1.1455	0.9679	1.127	1.3202	0.922	2.3099	1.0053	1.1009	1.0536	0.955	0.7062	1.0928	0.9017	1.1155	0.8963	0.87	0.9446	0.9319	1.0407	0.7086	0.8867	0.9764	0.9274
83	imidazole lactate	Amino Acid	Histidine Metabolism	15716	LC/MS Pos Early	100000263	2040	157.061	793	14403-45-3	C05568	HMDB0002320	0.9748	0.7911	0.4241	0.8392	0.5922	1.1762	0.9598	1.0757	0.6723	1.0558	1.0329	0.869	0.7868	0.6884	0.9719	1.0252	0.6374	0.7306	1.4597	0.8938	1.6246	1.4823	1.1388	0.9199	1.8031	1.5739	1.3004	2.6354	1.0589	2.0261
80	imidazole propionate	Amino Acid	Histidine Metabolism	40730	LC/MS Pos Early	100003434	2263	141.066	70630	1074-59-5		HMDB0002271	1.096	0.7398	0.6515	1.2433	0.5722	1.2186	1.0261	1.4809	0.886	1.7611	1.5206	1.4163	1.0562	0.5972	0.8986	1.0726	0.879	0.733	1.2318	0.8467	1.2506	1.282	0.9739	1.2587	1.0529	0.8443	0.6395	0.9489	0.7504	0.9329
298	indolelactate	Amino Acid	Tryptophan Metabolism	18349	LC/MS Neg	100000463	2286	204.067	92904	832-97-3	C02043	HMDB0000671	1.2221	1.3613	0.4735	0.1973	0.3779	1.1734	1.8021	0.6648	0.9363	1.197	1.8327	0.4391	0.4032	0.8005	1.8777	0.2928	0.4849	0.4664	1.273	0.591	1.7154	0.9506	1.8158	1.0494	2.282	1.6651	0.3503	1.1028	0.8054	1.1157
4118	inosine	Nucleotide	Purine Metabolism, (Hypo)Xanthine/Inosine containing	1123	LC/MS Pos Early	361	1269	269.088	6021	58-63-9	C00294	HMDB0000195	1.3191	1.1337	1.1318	1.7424	1.4167	0.6431	0.9972	1.1252	0.726	0.8829	0.9668	1.0028	1.9329	1.1954	0.9329	1.3339	1.0542	0.831	1.0355	0.7802	0.9908	0.7374	0.8547	0.4999	0.7192	1.3257	0.5478	1.0051	0.942	1.0623
4117	inosine 5'-monophosphate (IMP)	Nucleotide	Purine Metabolism, (Hypo)Xanthine/Inosine containing	2133	LC/MS Pos Early	362	650	349.054	8582	4691-65-0	C00130	HMDB0000175	0.74	0.6558	0.5276	0.2415	0.1953	0.8279	1.0813	1.3462	1	0.1917	0.6423	1.5329	0.1917	0.608	1.2396	1.052	0.666	1.4492	1.0876	1.4003	0.8297	0.3179	1.5783	1.1171	1.1933	0.6727	1.0894	1.0764	0.7725	1.1014
2210	inositol 1-phosphate (I1P)	Lipid	Inositol Metabolism	43849	LC/MS Polar	370	4785	259.022	440194	573-35-3;106032-59-1	C01177	HMDB0000213	0.6853	1.2477	0.6853	0.6853	0.9938	0.9442	0.6853	0.6853	0.7121	0.8423	1.1641	0.6853	0.6853	1.0062	1.3198	1.2672	1.2987	1.0573	0.9476	1.1062	0.8811	0.6853	0.6853	0.8819	0.6853	0.984	1.0187	0.6853	0.6853	0.6853
426	isobutyrylcarnitine (C4)	Amino Acid	Leucine, Isoleucine and Valine Metabolism	33441	LC/MS Pos Early	100001055	2810	232.154	168379	25518-49-4		HMDB0000736	1.6961	0.5959	0.9259	1.2942	1.2397	0.8213	1.5533	0.5618	1.0114	2.0508	0.4278	1.7563	0.9181	0.936	0.7213	2.9232	1.667	0.6476	0.6239	0.9477	2.0829	2.1707	1.0956	0.8012	0.9219	1.5951	1.8009	0.9451	0.9985	1.0015
385	isoleucine	Amino Acid	Leucine, Isoleucine and Valine Metabolism	1125	LC/MS Pos Early	376	2800	132.102	6306	73-32-5	C16424,C00407,C06418	HMDB0000172	0.9176	0.8348	0.7851	0.9431	0.7492	1.1853	0.9792	1.0999	1.1435	0.8845	1.0722	1.1708	1.2246	0.873	1.0757	1.1481	0.8804	0.9441	1.1144	1.0094	1.2305	1.2715	1.0386	1.0588	1.1703	0.9906	0.8397	0.9631	0.9044	0.9712
853	isoleucylglycine	Peptide	Dipeptide	40008	LC/MS Neg	100003169	1992	187.109	342532	868-28-0		HMDB0028907	0.9689	0.9039	0.6358	1.0695	0.4126	2.4816	3.3744	2.7913	1.4095	0.8371	1.4946	0.9648	1.7807	0.5225	1.5349	1.2389	0.6843	0.6999	0.9055	1.1203	0.8083	1.0311	0.867	1.7658	1.4246	0.8446	0.3866	1.7733	0.6564	1.1351
354	isovalerylcarnitine (C5)	Amino Acid	Leucine, Isoleucine and Valine Metabolism	34407	LC/MS Pos Early	100001393	3085	246.17	169235	31023-24-2	C20826	HMDB0000688	2.0109	0.5575	1.1884	4.7562	0.8818	0.6596	1.1342	0.6038	0.7928	2.4359	0.6436	2.1375	0.7207	0.756	1.0966	4.0967	1.9489	0.6717	0.5906	0.6867	1.3587	1.6715	1.0342	0.9479	0.9658	1.2196	1.6747	1.047	0.656	0.8654
353	isovalerylglycine	Amino Acid	Leucine, Isoleucine and Valine Metabolism	35107	LC/MS Neg	100001452	1950	158.082	546304	16284-60-9		HMDB00678	1.0043	0.5403	0.3017	0.5594	0.6189	1.3984	0.6299	1.3501	0.9644	1.0296	1.2715	1.0347	1.4934	0.7351	1.0086	0.9957	0.5761	0.9504	1.0475	0.8421	1.4513	1.4686	0.6966	1.3399	1.1837	1.0509	0.8435	1.187	0.4969	0.6591
272	kynurenate	Amino Acid	Tryptophan Metabolism	1417	LC/MS Neg	98	2224	188.035	3845	492-27-3	C01717	HMDB0000715	0.8257	0.9148	0.6899	1.0204	0.6051	1.0083	1.0302	0.9917	0.88	1.3646	1.1909	1.5482	1.3792	0.7104	0.873	1.0737	0.8163	0.7661	0.7742	1.048	1.6365	1.481	1.2701	1.1958	1.3609	1.4056	0.7458	0.9866	0.5214	0.9112
267	kynurenine	Amino Acid	Tryptophan Metabolism	15140	LC/MS Pos Early	100000265	2739	209.092	161166	2922-83-0	C00328	HMDB0000684	1.0418	0.5682	0.6651	0.6547	0.702	0.836	1.0904	0.7682	0.8432	1.5428	1.4252	1.176	1.1179	1.6616	0.8008	0.9996	0.4842	1.0624	1.0462	0.5935	1.5468	1.8051	1.2425	1.0004	0.9913	1.2138	0.984	1.2885	0.9584	0.4811
1240	lactate	Carbohydrate	Glycolysis, Gluconeogenesis, and Pyruvate Metabolism	527	LC/MS Neg	482	681.6	89.0244	612	79-33-4	C00186	HMDB0000190	0.9069	0.673	0.4816	0.7562	0.5496	1.3097	0.9232	0.9601	1.1376	1.4185	1.7663	1.3199	0.9287	0.6631	1.0793	1.1469	0.8963	0.8024	1.0621	0.9658	1.3669	1.1659	0.9558	1.4836	1.2024	1.1424	0.579	1.0342	0.5324	1.0731
3090	lactosyl-N-behenoyl-sphingosine (d18:1/22:0)*	Lipid	Lactosylceramides (LCER)	57422	LC/MS Pos Late	100015623	3842	946.719	44260143			HMDB0011594	1.229	1.2125	0.9714	1.561	0.587	1.0253	1.2122	1.8707	0.5199	0.6274	0.2213	1.39	1.4805	0.4106	1.8187	0.6161	1.1278	0.482	2.3791	1.2943	0.8651	0.787	0.6953	1.6256	1.6396	0.872	0.8223	0.9747	0.7436	1.3994
3091	lactosyl-N-nervonoyl-sphingosine (d18:1/24:1)*	Lipid	Lactosylceramides (LCER)	57370	LC/MS Pos Late	100015620	3778	972.735					1.0486	1.1101	0.9746	1.4274	0.4644	1.4025	0.9859	2.0506	0.4999	0.6081	0.4038	1.5089	1.0993	0.3325	2.0184	0.6662	1.1313	0.6459	2.4404	1.3979	0.8093	0.7141	0.7814	1.5787	1.8317	0.9467	0.7392	1.0141	0.5186	1.3508
3087	lactosyl-N-palmitoyl-sphingosine (d18:1/16:0)	Lipid	Lactosylceramides (LCER)	53010	LC/MS Pos Late	100009030	2527	862.625	53477895	4201-62-1			1.5391	1.1524	1.1336	2.0566	0.9059	1.3137	0.8944	2.2422	0.4806	0.7713	0.5161	1.518	1.4452	0.5177	1.7922	0.6072	0.9144	0.7806	1.5178	1.3712	0.7128	0.6907	0.9149	1.3458	1.1701	1.0851	0.8236	0.8483	0.8607	1.9637
3088	lactosyl-N-stearoyl-sphingosine (d18:1/18:0)*	Lipid	Lactosylceramides (LCER)	54980	LC/MS Pos Late	100010945	2906	890.656	10260120			HMDB0011591	1.6089	1.1581	1.0324	1.8348	0.9676	1.074	1.1456	2.1769	0.4694	0.4909	0.5105	1.2918	2.0121	0.3226	2.4248	0.6326	0.9394	0.3984	1.7479	1.3831	0.7087	0.485	0.4825	2.245	1.2967	0.8025	0.7831	0.9563	0.7767	1.6595
1861	laurylcarnitine (C12)	Lipid	Fatty Acid Metabolism (Acyl Carnitine, Medium Chain)	34534	LC/MS Pos Late	100001392	1235	344.279	168381	25518-54-1		HMDB000225	0.8838	0.4128	0.4128	1.6364	1.5722	0.4128	0.4128	0.4128	0.4128	0.4128	0.4128	0.9946	0.8804	1.2021	0.7402	1	0.4128	1.0706	0.4128	1.2063	1.3641	2.2048	0.6757	0.4128	0.4128	2.5694	0.4128	0.6796	0.4128	0.6009
332	leucine	Amino Acid	Leucine, Isoleucine and Valine Metabolism	60	LC/MS Pos Early	397	2864	132.102	6106	61-90-5	C00123	HMDB0000687	0.9263	0.8727	0.7965	0.9439	0.745	1.2575	1.1549	1.134	1.0929	0.8466	0.9775	1.1199	1.3284	0.8208	1.1203	1.1455	0.8516	0.9584	1.1127	1.0072	1.2683	1.2226	1.0232	1.0805	1.1516	0.9768	0.7967	0.9633	0.8884	0.9928
1047	leucylglutamine*	Peptide	Dipeptide	48189	LC/MS Pos Early	100003183	2620	260.161	4305457			HMDB0028927	0.6265	0.9893	0.5453	0.5453	0.5453	1.9881	1.4062	1.2043	1.5414	0.6415	1.202	1.0456	1.2585	0.5453	1.0676	0.9076	0.5453	0.5453	0.5985	0.5453	1	0.6158	0.9134	1.8138	0.8869	0.5453	0.5453	0.6533	0.5453	1.0166
872	leucylglycine	Peptide	Dipeptide	40045	LC/MS Pos Early	100003185	2778	189.123	79070	686-50-0		HMDB0028929	0.8495	0.4625	0.4625	0.4625	0.4625	1.7162	2.1501	1.4784	1.0203	0.5957	1.3665	1.3025	1.2161	0.4625	1.0146	1.2618	0.4729	0.4625	0.8731	0.7566	1	0.5486	0.9044	1.5272	1.4561	0.495	0.4625	0.6717	0.4625	0.9536
3108	lignoceroyl sphingomyelin (d18:1/24:0)	Lipid	Sphingomyelins	57330	LC/MS Pos Late	100006298	3437	815.7		60037-60-7			0.9684	1.0171	0.6829	1.1626	0.7301	1.0724	1.0526	0.7467	1.0079	1.4228	1.0316	1.0223	1.4578	0.7658	0.885	0.9123	0.7547	0.7731	1.1425	0.8246	1.1726	1.0494	0.647	1.0117	1.2733	0.9921	0.8579	0.8446	0.6608	1.071
1869	lignoceroylcarnitine (C24)*	Lipid	Fatty Acid Metabolism (Acyl Carnitine, Long Chain Saturated)	57515	LC/MS Pos Late	100015834	1603	512.467					1.6392	0.8377	0.9623	1.643	1.3018	0.7603	1.3704	0.7814	0.9176	1.3935	0.8054	1.1638	1.3609	1.2744	0.6152	1.2988	1.1514	0.7854	0.4837	0.5651	1.6832	1.9044	1.0187	1.2303	0.7243	1.1462	0.9207	0.9283	0.6786	0.9813
1567	linoleate (18:2n6)	Lipid	Long Chain Polyunsaturated Fatty Acid (n3 and n6)	1105	LC/MS Neg	180	5535	279.233	5280450	60-33-3	C01595	HMDB0000673,HMDB0006270	1.196	1.0651	0.7967	1.2538	0.6875	1.0793	0.5802	0.8856	0.8405	0.987	0.9056	1.3404	1.0948	0.7482	0.7066	0.7907	1.117	0.7693	1.013	0.8571	1.2283	0.5924	1.1993	0.7797	1.3605	4.2418	1.089	0.9171	1.081	1.2322
2182	linoleoyl ethanolamide	Lipid	Endocannabinoid	52608	LC/MS Neg	100006726	6150	322.275	5283446	68171-52-8		HMDB0012252	1.1086	0.945	0.7773	1.3305	0.8479	1.1467	0.5865	0.8415	1.1405	0.7907	1.1393	1.3837	0.8331	0.8534	0.8392	0.7989	1.0966	1.0642	1.2805	0.9231	0.9801	0.6585	1.0665	0.7864	1.2518	4.8838	1.0764	1.0199	0.972	1.5491
2941	linoleoyl-arachidonoyl-glycerol (18:2/20:4) [1]*	Lipid	Diacylglycerol	54955	LC/MS Pos Late	100010922	2590	658.54	9543796			HMDB0007257	0.991	0.9321	1.306	0.9927	1.6574	0.5312	1.0164	1.9743	0.8025	1.0724	1.0349	1.4473	0.7359	0.7931	0.9946	1.5724	0.724	1.2928	1.0281	1	0.7839	1.1151	0.9821	1.3553	1.0205	1.4095	0.8655	0.5312	0.9298	0.7764
105	lysine	Amino Acid	Lysine Metabolism	1301	LC/MS Pos Early	407	2850	147.113	5962	56-87-1	C00047,C00739	HMDB0003405	1.1233	1.1028	0.9388	1.1108	0.6881	1.2901	1.3882	1.2062	0.9411	0.7553	0.8189	0.9512	1.4534	0.8429	1.0134	0.8794	1.0002	0.8695	0.9908	0.9722	1.0258	1.0954	0.873	1.0276	0.9998	1.05	0.7128	1.1372	0.8157	1.088
[truncated: 238 more rows]

## Sheet: ProNormImpData
												CLIENT IDENTIFIER	CCF09167-01-001	CCF08010-01-001	CCF03429-01-001	CCF07238-01-001	CCF06482-01-001	CCF08146-02-002	CCF04840-02-001	CCF13280-01-001	CCF08207-01-001	CCF02111-02-001	CCF01848-01-001	CCF06636-01-001	CCF01334-03-001	CCF02951-02-002	CCF08243-01-001	CCF04753-01-001	CCF08632-01-001	CCF05875-01-001	CCF08386-01-001	CCF08395-01-001	CCF07316-01-001	CCF08669-01-001	CCF04755-01-001	CCF08221-01-002	CCF05875-02-001	CCF07791-01-001	CCF13909-01-001	CCF00367-01-001	CCF04840-01-001	CCF00105-01-001
[truncated: 654 more rows]
