# Supplementary material for: Distinct metabolic profiles associated with autism spectrum disorder versus cancer in individuals with germline PTEN mutations
Source: NPJ Genom Med. 2022 Mar 3;7:16. doi: 10.1038/s41525-022-00289-x (PMC8894426; doi:10.1038/s41525-022-00289-x)
Supplement: Supplementary file 6 — Dataset 5 [file 41525_2022_289_MOESM6_ESM.xlsx]

## Sheet: Explanation
	OrigScale		Values are normalized in terms of raw area counts.
	ScaledImpData		Each biochemical in OrigScale is rescaled to set the median equal to 1.
			Then, missing values are imputed with the minimum.
	Biochemical Name*		Indicates compounds that have not been officially confirmed based on a standard, but we are confident in its identity.
	Biochemical Name**		Indicates a compound for which a standard is not available, but we are reasonably confident in its identity or the information provided.
	Biochemical Name (#) or [#]		Indicates a compound that is a structural isomer of another compound in the Metabolon spectral library.
			For example, a steroid that may be sulfated at one of several positions that are indistinguishable by the mass spectrometry data or a diacylglycerol for which more than one stereospecific molecule exists.

## Sheet: OrigScale
												CLIENT IDENTIFIER	FR15465947	FR16956528	FR15459690	FR15467475	FR15458417	FR15457987	FR15467106	FR15467053	FR16956507	FR16956321	FR15459397	FR15459909	FR15467415	FR15459652	FR15466812	FR15458822	FR15458106	FR15467465	FR15459671	FR16956510	FR15457984	FR15466684	FR15459983	FR15458575	FR15459669	FR15466926	FR15459768	FR15466990	FR15459796	FR15458584	FR16956256	FR15460156	FR15460003
												PARENT SAMPLE ID	7538316	7538317	7538318	7538319	7538320	7538321	7538322	7538323	7538324	7538325	7538326	7538327	7538328	7538329	7538330	7538331	7538332	7538333	7538334	7538335	7538336	7538337	7538338	7538339	7538340	7538341	7538342	7538343	7538344	7538345	7538346	7538347	7538348
												SAMPLE NAME	CLEV-09314	CLEV-09315	CLEV-09316	CLEV-09317	CLEV-09318	CLEV-09319	CLEV-09320	CLEV-09321	CLEV-09322	CLEV-09323	CLEV-09324	CLEV-09325	CLEV-09326	CLEV-09327	CLEV-09328	CLEV-09329	CLEV-09330	CLEV-09331	CLEV-09332	CLEV-09333	CLEV-09334	CLEV-09335	CLEV-09336	CLEV-09337	CLEV-09338	CLEV-09339	CLEV-09340	CLEV-09341	CLEV-09342	CLEV-09343	CLEV-09344	CLEV-09345	CLEV-09346
												BOX NUMBER	1	1	1	1	1	1	1	1	1	1	1	1	1	1	1	1	1	1	1	1	1	1	1	1	1	1	1	1	1	1	1	1	1
												CLIENT MATRIX	cell supernatant	cell supernatant	cell supernatant	cell supernatant	cell supernatant	cell supernatant	cell supernatant	cell supernatant	cell supernatant	cell supernatant	cell supernatant	cell supernatant	cell supernatant	media	cell supernatant	cell supernatant	cell supernatant	cell supernatant	cell supernatant	cell supernatant	cell supernatant	cell supernatant	cell supernatant	cell supernatant	cell supernatant	cell supernatant	cell supernatant	media	cell supernatant	cell supernatant	cell supernatant	cell supernatant	media
												CLIENT SAMPLE ID	CCF09167-01-001	CCF08010-01-001	CCF03429-01-001	CCF07238-01-001	CCF06482-01-001	CCF08146-02-002	CCF04840-02-001	CCF13280-01-001	CCF08207-01-001	CCF02111-02-001	CCF01848-01-001	CCF06636-01-001	CCF01334-03-001	LBL media from 4/17/20	CCF02951-02-002	CCF08243-01-001	CCF04753-01-001	CCF08632-01-001	CCF05875-01-001	CCF08386-01-001	CCF08395-01-001	CCF07316-01-001	CCF08669-01-001	CCF04755-01-001	CCF08221-01-002	CCF05875-02-001	CCF07791-01-001	LBL media from 4/18/20	CCF13909-01-001	CCF00367-01-001	CCF04840-01-001	CCF00105-01-001	LBL media from 4/21/20
												CLIENT SAMPLE NUMBER	1	2	3	4	5	6	7	8	9	10	11	12	13	14	15	16	17	18	19	20	21	22	23	24	25	26	27	28	29	30	31	32	33
												SAMPLE BOX LOCATION	B2	B3	B4	B5	B6	B7	B8	C2	C3	C4	C5	C6	C7	C10	E2	E3	E4	E5	E6	E7	E8	F2	F3	F4	F5	F6	F7	F10	H2	H3	H4	H5	H10
PATHWAY SORTORDER	BIOCHEMICAL	SUPER PATHWAY	SUB PATHWAY	COMP ID	PLATFORM	CHEMICAL ID	RI	MASS	PUBCHEM	CAS	KEGG	Group HMDB	PTEN-Cancer	PTEN-ASD	PTEN-ASD	PTEN-Cancer	PTEN-ASD	PTEN-Cancer + ASD	PTEN-Cancer	PTEN-Cancer + ASD	PTEN-ASD	PTEN-Cancer	PTEN-Cancer	PTEN-Cancer	PTEN-Cancer	control media	PTEN-ASD	PTEN-ASD	PTEN-ASD	PTEN-Cancer + ASD	PTEN-ASD	PTEN-Cancer + ASD	PTEN-ASD	PTEN-Cancer	PTEN-Cancer	PTEN-Cancer + ASD	PTEN-ASD	PTEN-Cancer + ASD	PTEN-Cancer	control media	PTEN-Cancer + ASD	PTEN-Cancer + ASD	PTEN-Cancer + ASD	PTEN-Cancer + ASD	control media
550	(N(1) + N(8))-acetylspermidine	Amino Acid	Polyamine Metabolism	57814	LC/MS Pos Early	100016038	3080	188.176	123689;496		C00612,C01029	HMDB0001276,HMDB0002189					74391			82358	78696			108281	129793	106265	199574		209942			88041	74290	205745	287304	124344		144815	93985	118286	81552		128544		118698
1920	(S)-3-hydroxybutyrylcarnitine	Lipid	Fatty Acid Metabolism (Acyl Carnitine, Hydroxy)	52984	LC/MS Pos Early	100009271	2340	248.149	71464477			HMDB0013127	259414	228289	271249	314994	271420	286598	254274	300736	271048	314784	276211	273207	294075	247897	252419	275244	264523	252993	294931	271704	282639	273305	303675	254520	268731	278824	276554	255162	227139	295467	326063	284039	261711
2359	1,2-dilinoleoyl-GPC (18:2/18:2)	Lipid	Phosphatidylcholine (PC)	52603	LC/MS Pos Late	100008903	2100	782.569	5288075	998-06-1		HMDB0008138	200241	167685	244005	238342	154963	290344	1254493	210678	172221	309086	154550	267240	339399	157146	417116	271990	294712	271699	347218	232776	338737	280618	250018	347635		249441	272530	235538	255596	242283	188692	183275	196622
2344	1,2-dioleoyl-GPC (18:1/18:1)	Lipid	Phosphatidylcholine (PC)	52457	LC/MS Pos Late	100008905	2420	786.601	10350317	4235-95-4		HMDB0000593	13786862	13057106	13772139	12128479	12875016	15572673	13830428	13318957	11665745	12753082	12196510	12805390	15828138	10172313	13336348	13891243	15710160	15238362	14659399	15014280	12929883	13675152	26619000	13256637	13493828	14570203	14925269	11464921	14858570	12528818	13513266	13799402	12332554
2443	1,2-dioleoyl-GPE (18:1/18:1)	Lipid	Phosphatidylethanolamine (PE)	52609	LC/MS Pos Late	100008906	2535	744.554	9546757	4004-05-01		HMDB0009059	847065	817345	717405	470338	600930	643158	1237745	748689	471292	347009	780320	798900	1377449	359899	1385411	809948	1.74211e+06	1250851	1676334	873247	901144	1258858	1100413	1514490	279660	1104543	580899	447506	1411885	1492292	1315358	1420795	256848
2278	1,2-dipalmitoyl-GPC (16:0/16:0)	Lipid	Phosphatidylcholine (PC)	19130	LC/MS Pos Late	100000657	2450	734.569	452110	63-89-8	D03585	HMDB0000564	16017051	14548712	16251379	14790882	14703303	16406278	19047968	15580057	14269632	14635012	14207594	15999090	18124252	12389662	15773469	15109669	19032110	18149562	15886468	14869199	14694476	17143682	18766808	17087152	15352034	14167078	16441546	13142625	14673893	16643008	17491548	16136063	14578351
6078	1,3-propanediol	Xenobiotics	Chemical	45434	LC/MS Pos Early	100001175	832	77.0597	10442	504-63-2	C02457		93857		89588	87964	122414		102674	148024	124895	176762	163316	198083	126421		152416	112842	153990	108219	87139	129935	110598	142838	90638	148523	132766	139037	158053		116495	106451	106207	200384
1220	1,5-anhydroglucitol (1,5-AG)	Carbohydrate	Glycolysis, Gluconeogenesis, and Pyruvate Metabolism	20675	LC/MS Neg	100000580	802	163.061	64960	154-58-5	C07326	HMDB0002712	830900	1471533	1552780	1.64388e+06	1273422	1.79023e+06	1790066	1860289	1582531	1740437	812878	1614078	1166219	1404149	1684574	1600677	1736215	1435921	1271103	813297	1.749e+06	1726713	1.73712e+06	1226755	1757025	1813200	1759618	1366570	1496299	1290980	1.64319e+06	1299281	1677940
2813	1-(1-enyl-palmitoyl)-2-arachidonoyl-GPC (P-16:0/20:4)*	Lipid	Plasmalogen	52689	LC/MS Pos Late	100009014	2200	766.574				HMDB0011220	1200384	1071777	1328430	1335794	1055776	1288731	2151289	1148318	1148201	1325051	1279196	1323562	1546690	1083933	1.64458e+06	1092536	1311550	1282655	1239645	1308499	1053992	1312770	1449359	1304544	1143737	1414408	1256732	962910	1125024	1272040	1.48529e+06	1.29418e+06	996908
2804	1-(1-enyl-palmitoyl)-2-arachidonoyl-GPE (P-16:0/20:4)*	Lipid	Plasmalogen	52673	LC/MS Pos Late	100009002	2300	724.528	52925126			HMDB0011352	1784998	1274767	1248904	1262000	1138697	1299790	2788203	1394313	1349723	1.02061e+06	1288280	1221995	1610263	490848	2571634	1.44893e+06	2069420	1689452	1737891	1353723	1091587	1928163	2076963	1818068	1426866	1483198	1338391	644893	1847417	2249784	1968658	2164189	485126
2814	1-(1-enyl-palmitoyl)-2-linoleoyl-GPC (P-16:0/18:2)*	Lipid	Plasmalogen	52682	LC/MS Pos Late	100009009	2300	742.574	24779386			HMDB0011211	125828		217078	166449	149175	216474	648794	203705	174882		190814	182310	199504	181503	375940		278228	214930	204033		158929	230207	195906	188478	158369	199908	141516	154758	238356	249004	244612	185981	106548
2806	1-(1-enyl-palmitoyl)-2-oleoyl-GPC (P-16:0/18:1)*	Lipid	Plasmalogen	52478	LC/MS Pos Late	100009007	2550	744.59	34779384			HMDB0007996	2930038	2780752	3021498	2872176	2630502	3.03961e+06	3313848	2852936	2368749	2714678	2645691	2727665	3123263	2336276	3220748	2931672	3218990	3375254	2845231	3.25536e+06	2841271	3.02132e+06	2815734	2756938	3020711	3.09176e+06	3.03263e+06	2389428	2939181	2728376	2814625	2483073	2466858
2800	1-(1-enyl-palmitoyl)-2-oleoyl-GPE (P-16:0/18:1)*	Lipid	Plasmalogen	52477	LC/MS Pos Late	100009005	2750	702.543	52925128			HMDB0011342	604461	370817	369049	412642	312469	502071	719385	445969	312331	320914	413316	303011	574716		1002414	435233	654407	624747	619472	538098	362032	718167	724551	708072	337149	675903	512102	200745	1152131	974865	826472	889122
2803	1-(1-enyl-palmitoyl)-2-palmitoleoyl-GPC (P-16:0/16:1)*	Lipid	Plasmalogen	52713	LC/MS Pos Late	100009160	2218	716.559	52923882			HMDB0011207	321866	339012	313987	411602	244424	410434	355738	332875	354108	413685	255241	360949	483811	193249	363206	276797	378147	483873	305514	341893		401893	329674	332417	300726	339951	372470		338230	352284	367491	311743	224508
2802	1-(1-enyl-palmitoyl)-2-palmitoyl-GPC (P-16:0/16:0)*	Lipid	Plasmalogen	52716	LC/MS Pos Late	100009162	2550	718.574	11146967			HMDB0011206	1327043	1294014	1215295	1407473	1172537	1475544	1572034	1304257	1128587	1303899	1151843	1278325	1605399	1063721	1483552	1316458	1398131	1538968	1411196	1335845	1188223	1525307	1436161	1273065	1285393	1296296	1268838	1147365	1362011	1308389	1.32427e+06	1293482	1151426
2635	1-arachidonoyl-GPC* (20:4)*	Lipid	Lysophospholipid	33228	LC/MS Pos Late	100001551	1460	544.34	24779476		C05208	HMDB0010395				110975		118288	375239							6679073					226097		177497							7306531			244580		7721822
391	1-carboxyethylisoleucine	Amino Acid	Leucine, Isoleucine and Valine Metabolism	62558	LC/MS Neg	100020427	2628	202.108					305736	262350	214027	235435	359436	287558	318465	272361	274276	318587	362077	307103	257816	116432	279109	213750	334487	250505	273946	271696	213195	346558	428467	456922	252886	411982	327602	115957	399213	232112	371783	470251	111102
340	1-carboxyethylleucine	Amino Acid	Leucine, Isoleucine and Valine Metabolism	62559	LC/MS Neg	100020425	2663	202.108					975628	948585	676583	684455	753786	790887	821019	782992	719659	1.017e+06	1100457	760380	725666	285928	711783	925321	707061	743610	652328	767851	573851	1136309	1.00436e+06	919141	838847	738418	889453	294286	777099	988822	745017	1139001	324408
146	1-carboxyethylphenylalanine	Amino Acid	Phenylalanine Metabolism	62566	LC/MS Neg	100020419	2844	236.093	59100900				477388	454000	410709	405850	425915	465186	434681	453606	452801	552693	534828	450096	437521	286863	377075	447546	448567	421383	418364	436147	398408	571810	544724	504616	432502	457447	467427	295972	458557	506414	460794	573398	299442
164	1-carboxyethyltyrosine	Amino Acid	Tyrosine Metabolism	62564	LC/MS Neg	100020421	1846	252.088					95194	79314	61300	60832	86017	90922	84720	86349	60718	103461	110880	68656	70506	27528	73388	91139	86531	72139	72783	66640	60606	116024	100908	102470	72328	99982	83676	33190	101779	94175	96144	157277	31239
420	1-carboxyethylvaline	Amino Acid	Leucine, Isoleucine and Valine Metabolism	62562	LC/MS Neg	100020423	2008	188.093					763897	749687	659408	662740	737990	694046	797538	714016	747943	784232	930233	708355	798511	498267	720098	728700	753436	727131	732085	722861	620703	895631	903636	853506	692924	726987	737351	518195	807186	820999	833991	967502	521809
2365	1-linoleoyl-2-arachidonoyl-GPC (18:2/20:4n6)*	Lipid	Phosphatidylcholine (PC)	52710	LC/MS Pos Late	100009131	2000	806.569	24778979		C05208	HMDB0008147	549688	485796			532971	664938	1154419	139761	429937	642140	442384	131352	739341	489655	354498	149626	713570	327441		481840	284628	621345	689786	619002	580246	173001	523300	495495		593315	649427	446094	425203
2616	1-linoleoyl-GPC (18:2)	Lipid	Lysophospholipid	34419	LC/MS Neg	100001395	6160	594.341	11988421		C04100	HMDB0010386	130509	109893	116005	138331	130844	161655	462167	300161	143782	184802	102348	120766	113925	234565	211543	93870	215270	86660	131346	88550	169326	95622	197590	236540	101000	82951	172394	567090	205590			151562	1100408
91	1-methyl-4-imidazoleacetate	Amino Acid	Histidine Metabolism	32350	LC/MS Pos Early	100001208	2064	141.066	75810	2625-49-2	C05828	HMDB0002820	3331222	3472056	3.42024e+06	3083251	3.29132e+06	3351446	2846479	2699799	3167120	3497821	3149107	2733037	2887791	2514171	3028197	3.41593e+06	3505516	2986734	3033356	2829385	3184369	3332223	3.5051e+06	3464110	3.44549e+06	3444514	3340162	2888370	3086674	2690250	3428038	3380007	2991711
92	1-methyl-5-imidazoleacetate	Amino Acid	Histidine Metabolism	62946	LC/MS Pos Early	100002910	1989	141.066	6451814	4200-48-0		HMDB04988	6266125	6286891	6284505	6408364	6191510	6202297	5987921	6.08238e+06	5598962	5354595	5482419	5253318	5344857	4849904	6107992	6004911	6443406	6328013	6.08834e+06	6122160	6025099	6303948	5961979	5723058	6517567	6357178	6523153	4994417	6015645	4625464	5101173	4915228	4824627
93	1-methyl-5-imidazolelactate	Amino Acid	Histidine Metabolism	64596	LC/MS Pos Early	100021478	1995	171.076		2022510-60-5			7084901	6542388	6437775	6941860	6609709	6609750	6637502	6808403	6164569	5940430	6079956	6164420	5999507	5334158	6418887	6479579	6659035	6815399	6.67468e+06	7237282	6355151	6634452	6524936	6111483	6.97433e+06	6582864	7.0117e+06	5273669	6521893	5674858	5793494	5477247	5421722
562	1-methylguanidine	Amino Acid	Guanidino and Acetamido Metabolism	48114	LC/MS Pos Early	100000715	2149	74.0713	10111	22661-87-6	C02294	HMDB0001522	146122	174626	165960	177616	180082	199223	194344	169981	149885		116629	147338	138361	132416	228851	186982	217596	206145	219631	204769	295460	217286	278960	248610	223879	191168	210750	137927	218230	190437	219130	152948	138659
71	1-methylhistidine	Amino Acid	Histidine Metabolism	30460	LC/MS Pos Early	100001051	2755	170.092	92105	332-80-9	C01152	HMDB0000001	12238755	10569582	9398886	9701569	10763707	10593418	13367179	11779931	9531629	10125011	8483125	9392967	9062706	7775561	12202428	9927858	13033173	11326923	11368290	8722322	10729669	8652192	10527608	8956323	11046780	10103595	10540435	7620165	9463821	6768883	9249333	6981881	7.7388e+06
2262	1-myristoyl-2-palmitoyl-GPC (14:0/16:0)	Lipid	Phosphatidylcholine (PC)	19258	LC/MS Pos Late	100000672	2250	706.538	129657	69525-80-0		HMDB0007869	2827552	2191632	2486617	2496924	2216751	2.84728e+06	3282102	2519389	2260867	2469221	2413651	2426414	2618399	1493241	2.83503e+06	2501025	3162803	3.05511e+06	2767953	2617034	2311873	3277766	3259356	3327487	2620864	2931855	2656236	1457232	2581817	3.04626e+06	2502853	2826432	1634758
2358	1-oleoyl-2-docosahexaenoyl-GPC (18:1/22:6)*	Lipid	Phosphatidylcholine (PC)	52697	LC/MS Pos Late	100009130	2100	832.585	24778955			HMDB0008123	1624032	1.87408e+06	1683571	1910207	1347922	1682879	1667744	1446354	1233942	1824933	1645779	1303323	1961936	1122982	2070795	1831402	1670445	1856728	2059569	2033601	1887810	1736759	1532838	1836792	1474938	2272675	1689432	1477393	1769515	1738331	1365727	1470666	1296546
2348	1-oleoyl-2-linoleoyl-GPC (18:1/18:2)*	Lipid	Phosphatidylcholine (PC)	52453	LC/MS Pos Late	100008981	2250	784.585	24778939			HMDB0008105	2155657	1609852	1971656	1937548	1694168	2076189	4680884	1850483	1853356	2120141	1880899	1776401	2174101	1610554	2975086	1742309	2108118	2175180	2079091	2009885	1828313	2187733	2192560	2.04324e+06	1860995	2139646	1864945	1619067	1684020	1990787	2195792	1857524	1733306
2613	1-oleoyl-GPC (18:1)	Lipid	Lysophospholipid	48258	LC/MS Pos Late	100001272	1540	522.355	16081932	19420-56-5	C03916	HMDB0002815	642788	646139	1985092	1426258	1138341	727328	1584162	955112	465739	302150	263293	1037594	1225433	14850308	1984341	750049	1735425	1557230	2299345	708966	1678632	668052	884485	895540	337414	1079248	808791	15245848	1372327	876813	2550096	607018	16774487
2602	1-palmitoleoyl-GPC* (16:1)*	Lipid	Lysophospholipid	33230	LC/MS Pos Late	100001511	1450	494.324	24779461			HMDB0010383		168677	408684	240511	187709	120490	153053					221550	223044	2876762	371143	149136	330488	291684	427627		346818	168591	216243	234691		284768	130458	2848330	286362	217583	508603	149801	3140326
2297	1-palmitoyl-2-arachidonoyl-GPC (16:0/20:4n6)	Lipid	Phosphatidylcholine (PC)	52462	LC/MS Pos Late	100008914	2200	782.569	10747814	35418-58-7	C05208	HMDB0007982	11284098	10599675	12096734	11695509	10701028	13632451	24738678	11144524	12446136	12933073	11963327	14186691	15611266	10794461	16139459	11673979	13841872	13365195	13429654	11992249	12233427	13883243	15203324	13427338	10601961	13501509	11893339	11561286	11258970	15212484	16000632	13677049	11794889
2416	1-palmitoyl-2-arachidonoyl-GPE (16:0/20:4)*	Lipid	Phosphatidylethanolamine (PE)	52464	LC/MS Pos Late	100008990	2250	740.523	9546800		C05210	HMDB0005323	247085	170568		138468	139591	220634	602430	189148	154049	170660	122366	202093	265442		517890	198564	425562	237838	409366	191109	206600	290477	415843	329625	146562	177527	219570	145781	166946	257679	211619	173477	97528
2293	1-palmitoyl-2-dihomo-linolenoyl-GPC (16:0/20:3n3 or 6)*	Lipid	Phosphatidylcholine (PC)	52454	LC/MS Pos Late	100008985	2285	784.585					6665146	6164141	6442131	6433636	5994520	7.03332e+06	11707729	6356270	6891213	6793455	6178516	7.32844e+06	8352069	5858700	8659755	5839092	8.03727e+06	7469448	7344085	7.05142e+06	6291050	7.23712e+06	7560051	7.1693e+06	6291375	7311272	6695783	6212995	6344120	7.96743e+06	8.28615e+06	7335651	6344828
2303	1-palmitoyl-2-docosahexaenoyl-GPC (16:0/22:6)	Lipid	Phosphatidylcholine (PC)	52610	LC/MS Pos Late	100008915	2055	806.569	6441886	59403-54-2		HMDB0007991	7099464	8201396	6940786	8394138	6075446	7296785	9347157	5886863	5583031	8.05813e+06	6706255	5470405	9590550	5119108	8864920	8191836	7505220	7767321	8.37313e+06	8415298	7959676	8236755	7330549	8723607	6453999	9539990	7316930	7022731	7824607	7.76388e+06	6634822	6378129	5582117
2418	1-palmitoyl-2-docosahexaenoyl-GPE (16:0/22:6)*	Lipid	Phosphatidylethanolamine (PE)	52465	LC/MS Pos Late	100008991	2160	764.523	9546799			HMDB0008946	199268	121319	193961	170301	239398	190176	427450	183215	161280		157846	235709	179286	90021	424328	152612	285728	232548	307665	184175	180730	217185	248413	255824	134103	168675	207012	127159	249004	175550	170103	176971
2286	1-palmitoyl-2-linoleoyl-GPC (16:0/18:2)	Lipid	Phosphatidylcholine (PC)	42446	LC/MS Pos Late	1537	2160	758.569	5287971	40811-94-7		HMDB0007973	12120757	9985421	11415603	11051558	10588709	13134142	37749496	11350687	10958158	11744932	10507563	11574909	13687511	10311760	22891772	10733419	14298237	12846936	13918362	12267690	11755761	12105725	13317946	12616560	11500122	12485010	11300257	10396158	11266947	12084208	13427884	12170870	10224206
2410	1-palmitoyl-2-linoleoyl-GPE (16:0/18:2)	Lipid	Phosphatidylethanolamine (PE)	42449	LC/MS Pos Late	100001870	2350	716.523	9546747			HMDB0005322	151911	123343					325213					118403	293823		193071		352640	203392	418155	127558		209595	265880	154892		121475			208108	323682	205929	190076
2283	1-palmitoyl-2-oleoyl-GPC (16:0/18:1)	Lipid	Phosphatidylcholine (PC)	52461	LC/MS Pos Late	1539	2450	760.585	6436017	26853-31-6;26853-31-6	C13875	HMDB0007972	76798648	67880800	76392224	73028000	68957984	81992648	98409896	73621240	66364972	68748456	66802524	74098320	84840752	61240772	82709944	74317840	90205008	86165912	79868224	75627880	73881344	74835896	82935736	77083952	75480552	73548000	78071088	63337900	72957448	70533384	77015088	70057232	68010312
2408	1-palmitoyl-2-oleoyl-GPE (16:0/18:1)	Lipid	Phosphatidylethanolamine (PE)	19263	LC/MS Pos Late	1526	2600	718.538	5283496	26662-94-2		HMDB0005320	680279	593661	509467	471604	690268	643247	1612930	646726	673530	484430	447596	670989	958773	492941	1605996	604313	1123023	860781	1298688	533281	701447	884219	1218021	975905	715407	654377	672008	590642	861386	836772	998736	708327	347425
2279	1-palmitoyl-2-palmitoleoyl-GPC (16:0/16:1)*	Lipid	Phosphatidylcholine (PC)	52470	LC/MS Pos Late	100008984	2200	732.554	6443788			HMDB0007969	9225776	6829220	8002311	8186852	7952063	8389912	11071783	8565162	7881410	7937512	7819881	7843447	9262569	6.10893e+06	9506036	8069374	11013657	9630062	9449987	9200370	7630038	10557843	10461744	10640247	8720567	9918907	8581970	5822996	9387610	9610232	9353679	9543176	6326280
2281	1-palmitoyl-2-stearoyl-GPC (16:0/18:0)	Lipid	Phosphatidylcholine (PC)	52616	LC/MS Pos Late	100008921	2750	762.601	24778686	59403-51-9	C03889	HMDB0007970	4678110	4945517	4755962	5312749	4216678	4634969	5486960	4308363	4406197	5155798	5137470	4584361	6342578	3.91582e+06	5529619	5.39937e+06	5268032	5.59325e+06	5529733	5.20275e+06	5002536	5407810	5493090	5925271	4624031	5.33222e+06	4412208	4758747	5166866	6032012	5184163	5.62948e+06	4204746
2600	1-palmitoyl-GPC (16:0)	Lipid	Lysophospholipid	33955	LC/MS Pos Late	100001263	1525	496.34	86554	17364-16-8	C04102	HMDB0010382	1630992	1709876	4147461	3719333	2747437	2055208	6266790	2078721	1213203	1247136	768475	3162239	3457760	17915572	5163549	2118750	4141912	3751279	5687018	2078908	4433715	2141832	2404260	3123927	725780	3404607	2001123	20428684	3712385	3408161	7217944	2.0573e+06	19475254
96	1-ribosyl-imidazoleacetate*	Amino Acid	Histidine Metabolism	61868	LC/MS Pos Early	100001668	2006	259.092	440569	29605-99-0	C05131	HMDB0002331	922569	859825	906407	930151	906388	912304	866277	894458	893133	831826	844138	889650	865708	744274	856259	851407	891285	921257	861063	904299	889909	892233	918409	871649	911101	848981	896136	811373	871499	856286	887124	887359	714285
2333	1-stearoyl-2-arachidonoyl-GPC (18:0/20:4)	Lipid	Phosphatidylcholine (PC)	42450	LC/MS Pos Late	100001869	2400	810.601	16219824	35418-59-8		HMDB0008048	30319592	27669910	29905480	31241016	28101450	33249128	40597644	29054682	33600788	35120568	31546148	35804644	40844796	27555894	33323598	29212948	34701144	33573152	30994580	30136406	29010108	33593712	36759756	34757736	30043150	30028250	30376980	30660860	27068892	39213664	43848324	36421340	31436104
2438	1-stearoyl-2-arachidonoyl-GPE (18:0/20:4)	Lipid	Phosphatidylethanolamine (PE)	52447	LC/MS Pos Late	100008977	2475	768.554	5289133		C05210	HMDB0009003	1.83448e+06	1392558	1418378	1211888	2099081	1661562	4105245	1183943	1527854	1314261	1486062	1499110	2550454	1099270	4.10286e+06	1556578	3020408	2367099	2865902	1210115	1.75841e+06	2277768	3.35148e+06	2140844	1327389	1430055	1441238	1402885	1.86504e+06	2216304	2407059	2021461	953664
2556	1-stearoyl-2-arachidonoyl-GPI (18:0/20:4)	Lipid	Phosphatidylinositol (PI)	52449	LC/MS Pos Late	100000616	3000	904.591		383907-33-3		HMDB0009815	383838	177490	194182		333281	318156	1290376		355441	313204	327736		477539	191538	1554985	236798	789800	439532	1025012	232282	281309	322341	615549	408404	250710	319375	298591	315860	397642	377644	665628	449939
2339	1-stearoyl-2-docosahexaenoyl-GPC (18:0/22:6)	Lipid	Phosphatidylcholine (PC)	52611	LC/MS Pos Late	100008916	2300	834.601	24778876	59403-52-0		HMDB0008057	17398982	14713141	15854608	16312592	15916255	17258244	17993076	16248023	14479700	13811871	13466908	14455280	16592418	12886704	16949464	15319304	18865878	17697180	16490414	16994416	15018389	13938816	15693289	14115946	15297263	18146320	16714876	11722363	13873488	13399530	13946704	11982962	13391814
2442	1-stearoyl-2-docosahexaenoyl-GPE (18:0/22:6)*	Lipid	Phosphatidylethanolamine (PE)	52466	LC/MS Pos Late	100008992	2375	792.554	9546798			HMDB0009012	390666	435471	466353		910671	858034	1300755	474518	743453	458581	461496	346043	515329	299122	1134233	532395	1481676	947502	790956	383332	462110		1220187	537245	590105		726949	341056	435234		577898		267452
2325	1-stearoyl-2-linoleoyl-GPC (18:0/18:2)*	Lipid	Phosphatidylcholine (PC)	52452	LC/MS Pos Late	100008980	2450	786.601	6441487			HMDB0008039	10990882	9465357	10217095	10907803	9459042	11277143	27951556	10333732	10497128	9370137	9264101	11005231	11782737	9754735	20552988	9838813	14127741	12416254	12414830	9815016	10742213	10210440		10998843	10658676	9811347	9522304	9039346	8587852	11118652	11686719	9540477	9237217
2322	1-stearoyl-2-oleoyl-GPC (18:0/18:1)	Lipid	Phosphatidylcholine (PC)	52438	LC/MS Pos Late	100008904	2644	788.616	24778825	56421-10-4		HMDB0008038	40665488	43262324	41969052	45404556	37277404	43000800	46688668	38667536	34888196	40414816	38772108	37446824	48956736	32734100	48542432	45880600	45849336	45807272	47717308	47737760	42550440	42137544	42815804	42853452	40572840	47781460	40610300	37505484	42583988	41499048	36670624	38156704	33957884
2425	1-stearoyl-2-oleoyl-GPE (18:0/18:1)	Lipid	Phosphatidylethanolamine (PE)	42448	LC/MS Pos Late	100001856	2950	746.569	9546742			HMDB0008993	1247292	965846	858524	656790	1224509	1150200	2629339	722711	1183143	789920	890656	980629	1453358	850165	2669019	697860	1880045	1696550	1859059	616262	860481	1100613	1958512	1340304	1027530	941831	1020607	760029	1187288	1.14116e+06	1624072	1368972	686697
2611	1-stearoyl-GPC (18:0)	Lipid	Lysophospholipid	33961	LC/MS Pos Late	100001271	1606	524.371	497300	19420-57-6		HMDB0010384	1.35254e+06	1496339	3658359	2.84007e+06	2410820	1577101	3562340	2133028	1295251	986061	684080	2414456	3097695	12183276	4249998	1777614	3572463	3.16651e+06	4173680	1595931	2942377	1734674	2.47662e+06	2342060	908034	2225515	1883798	12883820	2842557	2457801	5362725	1584606	13939018
2669	1-stearoyl-GPE (18:0)	Lipid	Lysophospholipid	42398	LC/MS Neg	100001461	6514	480.31	9547068	69747-55-3		HMDB0011130	471780	268387	208221	230215	313085	263543	310066	446126	335034	247908	196731	109567	215431	266151	203961	360055	387335	135170	172074	118237	127299	234898	200409	482169	417308	302555	123144	93814	425926	210397	138219	240579	354526
2721	1-stearoyl-GPI (18:0)	Lipid	Lysophospholipid	19324	LC/MS Neg	100000656	5794	599.32	71581135;42607495	796963-93-4		HMDB0240261	178418	53837	88417		162674	107948	177207	231483	165147		105099	103207	143488	68630	151461	195057	181296	101484	73114	60533	129507	97047	114882	244286	163548	165499	94890		238954		114085	101460	139439
4261	2'-deoxycytidine	Nucleotide	Pyrimidine Metabolism, Cytidine containing	15949	LC/MS Pos Early	100000125	2193	228.098	13711	951-77-9	C00881	HMDB0000014	25992030	17954338	17139856	13089168	12385866	16637260	17298230	22400090	19418308	27400882	20186794	20863068	15032573	2145927	12939550	6158417	7.30781e+06	4605669	12223606	9582002	7533727	8552483	12764102	13117117	3174093	7.27335e+06	13244895	2125242	7.72588e+06	5691780	9548336	6952198	2279536
4234	2'-deoxyuridine	Nucleotide	Pyrimidine Metabolism, Uracil containing	52602	LC/MS Neg	536	1586	227.067	13712	951-78-0	C00526	HMDB0000012	28216	48001	58764	29579	59027	62638	38551	62463	35973	22185	70837	34417	139278	991639	33737	122558	43502	54750	48039	88128	75602	37476	41061	27313	82962	36907	30253	1025014	28043	63013	31991	45217	1066421
4263	2'-O-methylcytidine	Nucleotide	Pyrimidine Metabolism, Cytidine containing	57554	LC/MS Pos Early	100010895	2411	258.108	150971	2140-72-9			2670247	2256725	2035595	2290865	1652608	2600602	2773295	2426478	2082447	2330160	2409218	1985362	1781227	731030	1697672	2206333	2068835	2191549	1606666	2190848	2052052	2407641	2367021	1766974	2150809	2090203	2286473	1030458	1837872	2325906	1519455	2584277	955885
4222	2'-O-methyluridine	Nucleotide	Pyrimidine Metabolism, Uracil containing	57655	LC/MS Neg	100010896	1831	257.078	102212	2140-76-3			306068	248034	165996	260774	195232	276816	226732	274712	273585	333201	318814	229402	210637	48298	164103	239884	239183	214607	209845	281190	188778	310535	237721	239845	266033	236808	233411	49100	199815	280988	192941	282642	49368
429	2,3-dihydroxy-2-methylbutyrate	Amino Acid	Leucine, Isoleucine and Valine Metabolism	57547	LC/MS Polar	100010869	1318	133.051	301941	14868-24-7		HMDB0029576			226557			169209									307097				280866		203782					357762				370318
448	2,3-dihydroxy-5-methylthio-4-pentenoate (DMTPA)*	Amino Acid	Methionine, Cysteine, SAM and Taurine Metabolism	62805	LC/MS Neg	100020893	1156	177.023				HMDB0240388	3518148	2769164	2817979	2.8149e+06	2764053	3100671	2797808	3293091	2992265	2950807	2827223	2945306	2493747	2156617	2501875	2612638	2609702	2645796	2785665	2852800	2.87976e+06	2.83057e+06	2712092	2725085	2.92806e+06	2636853	2.96329e+06	2165461	2609472	2321628	2284270	2297924	2426728
6176	2,4-di-tert-butylphenol	Xenobiotics	Chemical	64328	LC/MS Neg	100021918	5749	205.16		96-76-4			14414702	19048992	12387065	15265681	9995690	9189105	13823192	8.36408e+06	30597378	6391817	11448776	14722808	17635444	16353277	12413707	21679088	21525732	19722708	12277471	13610780	16355065	13728634	12592734	16565475	18032810	8594433	9103429	11121821	11811396	6281438	14900159	15421754	36285080
5960	2,6-dihydroxybenzoic acid	Xenobiotics	Drug - Topical Agents	63042	LC/MS Polar	100020837	729	153.019	9338	303-07-1		HMDB0013676	131014	134463	114788	134926	151051	137114	173276	117708	85175	107528	85869	115561	88694	94110	133007	115944	133329	103955	122597	147528	114454	102125	101877	87341	114759	128766	144065	91025	127925	67557		62458	99312
4776	2,8-quinolinediol sulfate	Xenobiotics	Food Component/Plant	48691	LC/MS Neg	100004321	2612	239.997					208165	192416	183313	181235	183721	181333	191718	169835	451102	496003	485549	477876	461122	301479	186233	206574	207814	177662	207770	204387	172657	493963	484910	446678	188899	196700	173801	347845	177898	721901	718098	667649	336004
123	2-aminoadipate	Amino Acid	Lysine Metabolism	6146	LC/MS Neg	381	639.2	160.061	92136	542-32-5;1118-90-7	C00956	HMDB0000510	380107	267090	306528	373542	357517	292330	317932	261679	347963	342346	385505	323980	414360	352476	377221	248330	245082	277045	315531	255812	341943	297079	324156	453168	323852	429023	239216	437964	395821	447279	408361	345915	375644
1755	2-aminooctanoate	Lipid	Fatty Acid, Amino	43343	LC/MS Pos Late	100004227	750	160.133	69522	644-90-6		HMDB0000991	63783		45635		27922			51969	53954		51163		36236	36915	39244	26847	47026			61999	43804		24656		66760	50740	65221	25468	21181
5249	2-aminophenol sulfate	Xenobiotics	Food Component/Plant	43266	LC/MS Neg	100004322	1677	188.002	181670			HMDB0061116	200587	210106	191484	210271	197747	202008	207751	204755	119629	123231	120470	134829	106174	114434	177346	199127	205354	207405	192966	223745	196086	153828	138124	126139	188262	171937	190150	112909	174677	56833	66250	47635	109098
395	2-hydroxy-3-methylvalerate	Amino Acid	Leucine, Isoleucine and Valine Metabolism	36746	LC/MS Neg	100001541	1800	131.071	164623	488-15-3		HMDB0000317	63309	42838	95736	59938	110008	81353	98297	123141	93025	48835	72004	86048	89490	62318	94232	53382	101917	108469	76442	105304	105269	98415	98668	134280	139132	117961	105910	185305	73543	108502	79849	77828	91350
1667	2-hydroxyadipate	Lipid	Fatty Acid, Dicarboxylate	31934	LC/MS Polar	100001153	3000	161.046	193530	18294-85-4	C02360	HMDB0000321	358296	390254	369878	344906			547723	269754	358763	1293514	403581	1977121	1957058		1831572	309869		464069	371385	1575009	360371	521049		553861		576015	305131		2.03371e+06	471537		2012832	351436
582	2-hydroxybutyrate/2-hydroxyisobutyrate	Amino Acid	Glutathione Metabolism	52281	LC/MS Polar	100008928	1258	103.04	4277439;440864		C21297,C05984	HMDB0000729,HMDB00008	6221718	6217837	6081885	6031067	6508771	6244391	7.04855e+06	6660227	6400523	6445638	6453466	6.61156e+06	6858565	5642610	6.53625e+06	6570946	6817240	6040132	6.68862e+06	6387646	6225183	7019734	6932744	7094271	6.65994e+06	7209027	6451151	6264634	6388972	6729555	7.30826e+06	6949422	5392968
1663	2-hydroxyglutarate	Lipid	Fatty Acid, Dicarboxylate	52294	LC/MS Pos Early	100002070	958	166.071	43	40951-21-1	C02630	HMDB0059655	1025453	1027283	904620	941181	1025334	1071018	979728	1090843	1103169	1205968	1217995	1211636	1246210	1066578	941841	1033422	1038942	996259	1015433	973420	971521	1188712	1112454	1201480	1092239	1032037	971781	947670	893736	1292978	1352835	1326373	1080919
4465	2-hydroxyhippurate (salicylurate)	Xenobiotics	Benzoate Metabolism	18281	LC/MS Polar	1869	1123.9	194.046	10253	487-54-7	C07588	HMDB0000840	862171	889040	865218	852219	884208	974854	946518	934858	715075	802237	741450	777283	777973	682649	879711	910822	952051	902114	879916	934885	875179	799727	765270	828108	888746	923322	914470	686720	814687	638168	669509	639674	682179
1966	2-hydroxylaurate	Lipid	Fatty Acid, Monohydroxy	52916	LC/MS Neg	100008934	5211	215.165	97783	2984-55-6				100546					531742	73663	76575							69447	128667		72157	312843	289986		108604	765382	327687		152668	197156	256616			111145	96035
4779	2-isopropylmalate	Xenobiotics	Food Component/Plant	15667	LC/MS Polar	100000409	2605	175.061	77	3237-44-3	C02504	HMDB0000402	281726	321486	183467	197819	219476	244811	264692	255135	402950	290873	273413	274003	272036	230398	178920	269459	275680	294307	275485	217886	264307	242852	261581	274876	276002	224344	265142	376232	278353	428248	398024	293966	271359
397	2-methylbutyrylcarnitine (C5)	Amino Acid	Leucine, Isoleucine and Valine Metabolism	45095	LC/MS Pos Early	100001509	3050	246.17	6426901	31023-25-3		HMDB0000378	1.74672e+06	1607405	1446983	1128627	1438740	1.68094e+06	1665103	1499748	1354961	1557578	1404317	1545108	1555711	1172910	1569803	1597516	1582646	1181921	1758389	1.66925e+06	1.70241e+06	1663410	1500969	1462831	1537532	1.74824e+06	1591050	1278055	1573333	1622353	1444642	1286990	1171668
399	2-methylbutyrylglycine (C5)	Amino Acid	Leucine, Isoleucine and Valine Metabolism	31928	LC/MS Neg	100001155	1884	158.082	193872	52320-67-9		HMDB0000339	1443752	1466135	1500660	1453437	1395988	1440489	1413162	1.50223e+06	1.64437e+06	1.518e+06	1.51336e+06	1579184	1459969	1363984	1313036	1.46707e+06	1428683	1395661	1449344	1.4911e+06	1430627	1593972	1544780	1687772	1510423	1430980	1447307	1254657	1299431	1678032	1663143	1.63854e+06	1358199
1460	2-methylcitrate/homocitrate	Energy	TCA Cycle	52282	LC/MS Neg	100008929	575	205.035	515;439459		C01251	HMDB0003518,HMDB0000379	801032	806401	850701	753832	840069	771013	830038	823206	826874	753414	794403	878299	817264	808978	758638	795033	875110	805208	886743	878304	842736	895409	860459	931479	812002	872292	831892	814682	919817	969492	998492	922667	873452
4351	2-O-methylascorbic acid	Cofactors and Vitamins	Ascorbate and Aldarate Metabolism	63990	LC/MS Neg	100003258	778	189.041	54726398	17860-87-6		HMDB0240294	19710908	19607016	18716234	19585904	19185702	20041446	20258964	20112360	19048012	18150844	18345120	18157188	18666666	16027960	17559718	18929466	20019072	20237306	18734148	20469262	19193704	19826124	19893260	20174198	19858130	19661180	19682676	15566528	17522520	17132328	17052088	16874096	16700503
491	2-oxoarginine*	Amino Acid	Urea cycle; Arginine and Proline Metabolism	55072	LC/MS Pos Early	100002784	1760	174.087	558	3715-10-04	C03771	HMDB0004225	16410862	21316576	14428042	9104803	14039059	21075204	21470352	18427408	16440538	18698336	25596044	16831578	14093407	1361526	10630923	20812460	7081788	11826459	11705203	15887439	15835093	15678105	10127533	14519017	14861315	16865616	17753204	1511438	8064626	12401130	8.26345e+06	20023288	1511838
2601	2-palmitoyl-GPC* (16:0)*	Lipid	Lysophospholipid	35253	LC/MS Pos Late	100001562	1505	496.34	15061532			HMDB0061702	230383	218390	392316	343980	247905		519381	204757	182643		118198				392850	216565	343025		556307	217529		271023	271729				250225		339967		456375	201410	1266863
2034	2R,3R-dihydroxybutyrate	Lipid	Fatty Acid, Dihydroxy	63109	LC/MS Polar	100002367	1543	119.035	13120901	759-06-8		HMDB0000498	5655629	5718482	5903503	4958480	6413143	6324032	5836384	5.83733e+06	5013081	4919567	5426717	5783413	5188483	5066690	5671241	5523008	5858930	5.6741e+06	5894546	5.70241e+06	5532434	5271410	5521562	5578843	5954390	5902395	5486095	4810915	5724110	4674164	5387457	5227600	4450022
2033	2S,3R-dihydroxybutyrate	Lipid	Fatty Acid, Dihydroxy	62950	LC/MS Polar	100002284	1660	119.035	10964471	5057-93-2		HMDB0002453	1047294	1150721	1522659	1.29742e+06	859072	1554410	1401969	1006770	780547	847193	1076935	1174688	1155630	1033354	1085143	871733	1319590	1190897	681018	981883	1138097	1208503	1470486	1082646	1194533	1613396	1085669	1042908	1378366	723063	1228597	1154103	1035646
2037	3,4-dihydroxybutyrate	Lipid	Fatty Acid, Dihydroxy	62952	LC/MS Polar	100001730	2204	119.035	150929	51267-44-8		HMDB0000337	376651	423322	379152	379779	481579	466439	390425	467508	409312		321617	470165		411077	467395	537985	474367	427297	438561	424860	394673	437323	415493	315024	314948	569777	609577	397590	467287	475826	308148	310085	446559
4243	3-(3-amino-3-carboxypropyl)uridine*	Nucleotide	Pyrimidine Metabolism, Uracil containing	62924	LC/MS Neg	100001426	1369	344.11	171198	52745-94-5			78727	72274	68974	68778	63492	80188	70891	80716	69259	60266	74062	71116	66516	51613	71005	65570	67620	75392	72154	76854	76976	67858	72650	74805	71303	69923	71299	52181	68478	65316	71326	73968	51774
181	3-(4-hydroxyphenyl)lactate (HPLA)	Amino Acid	Tyrosine Metabolism	32197	LC/MS Neg	240	1379	181.051	9378	6482-98-0	C03672	HMDB0000755	13158299	13802119	10989436	9955621	10564246	12063187	12640973	11627253	11482472	14156284	16742424	9768168	10524405	6885135	11070371	13434472	9883671	10991258	10699084	13789898	10319011	15664859	11731099	15172235	11538442	16125776	16620024	6687213	10633552	14559639	13144834	14255355	7204029
489	3-amino-2-piperidone	Amino Acid	Urea cycle; Arginine and Proline Metabolism	62853	LC/MS Pos Early	100020361	2065	115.087	5200225	1892-22-4		HMDB0000323	686351	585293	640240	528581	594032	594874	570848	592409	692530	612290	634806	644467	610716	384198	520235	590112	560152	623092	656841	628881	555046	723707	774861	691606	700191	632549	708014	347634	711649	1254808	1193134	1089882	444412
4282	3-aminoisobutyrate	Nucleotide	Pyrimidine Metabolism, Thymine containing	1566	LC/MS Pos Early	1114	2190	104.071	64956	10569-72-9;214139-20-5	C05145	HMDB0002166	819502	732910	811559	823882	831633	844061	831808	1130836	782059	910390	793381	995845	879480	1193075	795380	1199785	770441	853899	754226	765636	739504	951457	1292120	914860	695190	729422	743290	781440	1184020	1.02655e+06	1.02969e+06	1143686	1121057
4784	3-formylindole	Xenobiotics	Food Component/Plant	62863	LC/MS Pos Early	100020219	2736	146.06	10256	487-89-8	C08493	HMDB29737	645893	1050854	630159	411419	470894	952743	837864	598736	611184	694009	1130234	524613	483097	285523	647096	753463	569348	711846	545124	924513	509594	607952	592727	694188	712654	602064	850495	369084	522913	761011	844188	568276	555307
405	3-hydroxy-2-ethylpropionate	Amino Acid	Leucine, Isoleucine and Valine Metabolism	32397	LC/MS Polar	100001170	1443.3	117.056	188979	4374-62-3		HMDB0000396	1329796	1430337	1335769	1355685	1438139	1.34628e+06	1534386	1323618	1433237	1134144	1233185	1276894	1295801	1055782	1438046	1.39256e+06	1495472	1583528	1312108	1322879	1323068	1288809	1233945	1371274	1325525	1446671	1.40086e+06	1031140	1287969	1197520	1295282	1272066	1085134
3175	3-hydroxy-3-methylglutarate	Lipid	Mevalonate Metabolism	531	LC/MS Polar	112	2850	161.046	1662;5459993	503-49-1	C03761	HMDB0000355	33278744	33239808	31707120	31470484	33985032	33599676	34687276	33031008	37820128	38506760	37033104	38539664	38770528	31584244	31880098	33462124	32432268	32484460	33314400	32864148	30791116	36350884	36201096	38992096	33960652	33700976	32655036	32635456	32479046	42880760	41608956	42078988	30662920
1668	3-hydroxyadipate	Lipid	Fatty Acid, Dicarboxylate	62069	LC/MS Polar	100004396	3131	161.046	151913			HMDB0000345	1727842	1666794	1.75158e+06	1892014	1843356	1747905	3073030	1.83959e+06	1.8003e+06	1586374	1652789	1845134	1714920	1616786	1634927	1.8607e+06	1842269	1859903	1788974	1598089	1687226	1866057	1565962	1803494	1.97168e+06	1902653	1.85961e+06	1712817	1689565	1739008	1524177	1633486	1672716
1938	3-hydroxybutyrate (BHBA)	Lipid	Ketone Bodies	542	LC/MS Polar	254	1480	103.04	441;94318;92135	625-72-9	C03197,C01089	HMDB0000011,HMDB0000357,HMDB0000442	3401632	3866126	4693284	3542280	4112862	3887321	4485769	3738649	3774196	3233392	3443573	4.50694e+06	4410590	5.57651e+06	4873802	4502416	4562631	4472167	4621606	4231661	4321375	4169974	4253130	3887197	4603955	5083805	4113835	5783813	4958173	4522094	4.94892e+06	3772047	5454807
1831	3-hydroxybutyroylglycine	Lipid	Fatty Acid Metabolism (Acyl Glycine)	62064	LC/MS Pos Early	100020211	978	162.076					426881	511796	553008	727836	461314	669502	761445	777793	703449	706484	722104	661464	770540	444845	512369	709925	644752	855991	559636	823526	567831	720076	661149	716462	670157	788587	791969	312199	963291	820059	894248	608251	758441
1979	3-hydroxyhexanoate	Lipid	Fatty Acid, Monohydroxy	53230	LC/MS Neg	100006367	1725	131.071	151492	10191-24-9		HMDB0061652,HMDB0010718	124438	106371	136967	93350	109443	139462	131986	132418	131448	130654	119059	152681	163297	109229	130138	126280	135979	136159	118740	118280	120898	136749	140572	149028	180907	159396	114137	105485	97403	130136	122801	132647	114448
4467	3-hydroxyhippurate	Xenobiotics	Benzoate Metabolism	39600	LC/MS Neg	100002122	1687	194.046	450268	1637-75-8		HMDB0006116	1533458	1.52682e+06	1474157	1477090	1471363	1479609	1449334	1.57264e+06	899825	891035	860751	856778	815978	844276	1389825	1473009	1.47381e+06	1.47688e+06	1537173	1.56311e+06	1434964	992754	923632	984045	1473971	1500523	1487816	762699	1381939	247786	274764	271043	902651
428	3-hydroxyisobutyrate	Amino Acid	Leucine, Isoleucine and Valine Metabolism	1549	LC/MS Polar	111	1619	103.04	11966314	2068-83-9	C01188,C06001	HMDB0000023,HMDB0000336	6762674	6019176	5343186	5793972	5237617	6440351	6938162	6062103	7075567	5264517	6758061	5452029	5595896	3687391	6571976	8418710	8804832	7.75487e+06	6383379	7.8156e+06	6309948	7740026	6670395	6781374	7216303	8271442	7456602	3959334	8260861	9157458	8486445	9227200	3.80498e+06
6220	3-hydroxypyridine sulfate	Xenobiotics	Chemical	48448	LC/MS Neg	100006098	1595.5	173.987		1955-23-3			115753	110018	107070	98757	107407	108521	138573	110663	77657	71941	80014	84669	75253	74569	94673	108621	100662	89019	88971	108767	114535	73814	88230	72553	101008	93883	100704	61436	95985	40926	42245	34777	71587
5213	3-indoleglyoxylic acid	Xenobiotics	Food Component/Plant	63583	LC/MS Neg	100020372	2140	188.035	73863	1477-49-2			152932	147463	103782	140261	109828	154821	159029	152210	160813	127409	119402	118832	135351	109093	145897	138428	128747	151628	175580	146833	131506	149339	139605	179648	127923	136247	158434	137045	138212	139439	171216	138561	148030
322	3-indoxyl sulfate	Amino Acid	Tryptophan Metabolism	27672	LC/MS Neg	100000467	2222.2	212.002	10258	2642-37-7		HMDB0000682	934000	841850	781761	819411	823706	861602	1062515	857783	722446	708131	715785	781019	610970	559834	701857	744538	895331	827205	789369	874899	712887	798609	878223	646448	769977	669379	850119	451033	704119	632443	749346	686455	551131
204	3-methoxytyrosine	Amino Acid	Tyrosine Metabolism	12017	LC/MS Pos Early	1342	2555	212.092	9307	300-48-1		HMDB0001434	421594	391725	400523	399403	416541	354189	393657	358985	287191	291320	310025	317833	324828	244870	326281	364901	389271	399532	425025	377351	381022	337765	356133	363696	423177	400078	412327	230841	386493	258896	257419	207347	242611
423	3-methyl-2-oxobutyrate	Amino Acid	Leucine, Isoleucine and Valine Metabolism	44526	LC/MS Polar	100000936	911	115.04	49	3715-29-5	C00141	HMDB0000019	5097424	6272357	6024241	5498271	5701202	6163467	7049595	4897911	6925736	4506334	5609241	4887055	6809714	262507	9102872	7.23086e+06	11019501	7447116	7274926	8887761	7071591	8.18219e+06	7.66256e+06	6583638	7.6514e+06	9843530	8394256	246033	9342601	10607525	10045439	8741719	231146
394	3-methyl-2-oxovalerate	Amino Acid	Leucine, Isoleucine and Valine Metabolism	15676	LC/MS Neg	100000036	2064.2	129.056	440877;439286	1460-34-0;51829-07-3	C00671,C06008,C03465	HMDB0000491	26091868	27200144	26484452	30747562	22195440	28838420	28914738	25641232	31000574	28658494	32038024	22616056	30650432	521591	31698930	30983440	44914652	31616356	30246900	39589668	29195824	41337116	31888806	32020268	32181502	38780688	37273360	563536	36947124	37782808	39506184	36313592	606623
361	3-methylcrotonylglycine	Amino Acid	Leucine, Isoleucine and Valine Metabolism	31940	LC/MS Pos Early	100001149	1980	158.081	169485	33008-07-0	C20828	HMDB0000459	188386		204485	168999	250905	272247	169221	256427	135894	172552	215097	309730	241904	333357	172283		247071	223464	207667	195215	240651	229628	241033	193451	222729	167143	292907	264843	185769	162466	194730	241720	149242
4253	3-methylcytidine	Nucleotide	Pyrimidine Metabolism, Cytidine containing	35132	LC/MS Pos Early	100001466	2176	258.108	14237477	21028-20-6		HMDB0240577	357478	280655	295671	302735	333468	303199	326792	387956	289701	327041	373488	258510	298311	181659	266247	322132	296845	283108	294498	317462	249244	389999	324767	321019	326463	333707	310759	187432	293262	275592	251438	321099	195438
367	3-methylglutaconate	Amino Acid	Leucine, Isoleucine and Valine Metabolism	57747	LC/MS Polar	100002458	2700	99.0452	1551553	5746-90-7		HMDB0000522	3959696	3954485	3842696	3885402	4171494	4039001	4137804	4.07835e+06	4110576	4213562	4041537	4371935	4.06943e+06	3493064	3754206	3913015	4.11959e+06	3840895	3813241	3907487	3698489	4373907	4061005	4.17773e+06	4100523	4028125	4001290	3514847	3709232	4649016	4311367	4372922	3406564
1662	3-methylglutarate/2-methylglutarate	Lipid	Fatty Acid, Dicarboxylate	54676	LC/MS Polar	100010834	2832	145.051	12046;12284			HMDB0000752,HMDB0000422	712356	434063	789710	532879	749273	854210	802183	682702	634271	510929	308196	311594	488321	586073	301884	606807	690728	434334		581161	399524	496018	372220	645178	738185	707959	614436	348469	394769	510596	440747	532785	542132
72	3-methylhistidine	Amino Acid	Histidine Metabolism	15677	LC/MS Pos Early	100000042	2670	170.092	64969	368-16-1	C01152	HMDB0000479	99694328	100642992	106127760	101449504	103523912	95134512	98601672	103691128	82363928	90968848	86664584	82936112	79047016	72514144	93221792	99756048	92447856	99679112	92890344	100858632	97391856	86785640	87104264	86793496	98155808	97554616	94908816	77181744	95182672	77300144	71369744	71282944	75951936
4573	3-phenylpropionate (hydrocinnamate)	Xenobiotics	Benzoate Metabolism	15749	LC/MS Neg	100000010	2860	149.061	107	501-52-0	C05629	HMDB0000764	301580	321799	314643	273886	323161	347341	321033	339543	205617	119819	208775	254805	219594	188605	332957	338314	295199	376004	301446	373756	370746	204946	253975	224051	328663	312049	338367	204703	321315	113320	155274	107684	195604
481	3-sulfo-L-alanine	Amino Acid	Methionine, Cysteine, SAM and Taurine Metabolism	47089	LC/MS Polar	382	2890	167.997	72886	498-40-8	C00506	HMDB0002757			105018	107986	128361			54716	99338	79523				347854	64069		157288		111226	107083		108338	165553		127698		95996	241342		109665	156499	115253	285375
4237	3-ureidopropionate	Nucleotide	Pyrimidine Metabolism, Uracil containing	3155	LC/MS Pos Early	1053	875	133.061	111	462-88-4	C02642	HMDB0000026	16371062	15261401	14695180	18112092	11060411	11358207	12772791	15105303	17193656	16958814	15149262	12635571	19760080	9630269	13507096	15569114	17338004	13121651	11380535	16442298	17592028	22111292	18059650	16062876	12486315	14201674	16014526	9824665	16503215	19890740	16284239	31215952	10127007
6237	4-acetamidobenzoate	Xenobiotics	Chemical	57585	LC/MS Neg	100009413	1403	178.051	6918889	556-08-1	D03836		20689382	19648028	18183744	17975978	16961036	19796148	18434820	19811464	20361298	20986040	21649956	19793230	17699696		16718721	20299836	20026556	20425972	19369292	21829176	19289028	22201674	20346424	19332312	20782352	18505080	19685528		18233652	20824156	18589202	20646486
560	4-acetamidobutanoate	Amino Acid	Polyamine Metabolism	1558	LC/MS Pos Early	1113	1350	146.081	18189	3025-96-5	C02946	HMDB0003681	26349500	26853390	24804720	25791424	27197460	26611796	25764366	26835284	24652066	26146670	25297628	25164976	24828540	22714116	25681106	25450806	26745758	26382828	25547544	28622654	25729862	26775460	26684504	26219702	26435764	26437410	26412158	21886208	26145476	25943700	26172100	26785528	21643298
4516	4-acetylphenyl sulfate	Xenobiotics	Benzoate Metabolism	44620	LC/MS Neg	100000711	2375	215.002	4684006				22571	25986	24780	28987	22075	24126	26603			20262	23000	24354	21642		25316		23866	26525	27003		26618		24605	28012	28117	28264			26573		30713
6265	4-chlorobenzoic acid	Xenobiotics	Chemical	63988	LC/MS Neg	100021784	3015	154.99	6318	74-11-3	C02370		320369	304267	323805	330731	325977	307741	307257	329738	352376	303534	321602	321641	326605	358996	316558	319776	359739	358287	375690	379760	330863	343083	319274	359009	291124	327434	318724	348871	335391	315327	345162	329288	380503
4503	4-ethylcatechol sulfate	Xenobiotics	Benzoate Metabolism	63072	LC/MS Neg	100020536	3379	217.018					134895	100126	108434	113649	116491	127339	129381	124217	87196	85310	85094	89049	109248	79384	116543	108553	133821	132203	129291	134580	121859	103866	103115	115878	126369	70261	119501	62822	123546	55163	60996	53708	87701
4522	4-ethylphenyl sulfate	Xenobiotics	Benzoate Metabolism	36099	LC/MS Neg	100001756	3580	201.023	20822574	123-07-9	C13637	HMDB0062551	544489	660162	567684	595910	582955	572044	579890	545521	570892	597492	573085	536815	534445	422577	570319	621607	494990	621126	590186	582352	634271	624073	608960	633695	553003	623981	553299	462532	511503	533129	524654	535444	481271
563	4-guanidinobutanoate	Amino Acid	Guanidino and Acetamido Metabolism	15681	LC/MS Pos Early	100000096	2320	146.092	500	463-003;463-00-3	C01035	HMDB0003464	2043782	1851474	2.06332e+06	1417428	1784948	2002584	1922267	2135015	1.84638e+06	1718152	1898061	1818194	1436873	1100705	1510404	1.89789e+06	1.91181e+06	1796783	1639051	1792521	1556134	1814466	1866419	1717766	2328739	2.03108e+06	2112628	1131622	1656086	1736987	1773840	2028000	1220236
51	4-hydroxyglutamate	Amino Acid	Glutamate Metabolism	40499	LC/MS Pos Early	100002544	1141	164.055	439902	2485-33-8	C03079	HMDB0001344	593361	526235	531979	602209	529961	553330	553069	502517	603551	565002	509814	564249	575772	441966	461790	523633	588589	667790	515707	628836	534541	542397	587653	557923	587409	563057	627028	422876	558030	523725	682015	512078	472886
4469	4-hydroxyhippurate	Xenobiotics	Benzoate Metabolism	35527	LC/MS Neg	100001423	1475	194.046	151012	2482-25-9		HMDB0013678	38469		44515	60423	56467	57415	45742	35281	45836	57283	37207	37454			31358	46800	39176	57191		77142	55597	48906	51633			48839	59483		30230		33353	44866
175	4-hydroxyphenylpyruvate	Amino Acid	Tyrosine Metabolism	1669	LC/MS Neg	1141	1690	179.035	979	156-39-8	C01179	HMDB0000707	2158199	4057678	1911698	904269	1755477	2479446	2625693	1955197	2477922	2253514	3.97984e+06	1587617	1281299		1515233	2858019	835175	1180802	1529290	2197117	1527042	2912664	1177189	2328507	1900951	3631615	3307924	65122	1164789	2246044	1604079	2846359	70700
97	4-imidazoleacetate	Amino Acid	Histidine Metabolism	32349	LC/MS Pos Early	100001207	2055	127.05	96215	645-65-8	C02835	HMDB0002024	631608	712079	547960	615177	628128	617071	394730	528229	623081	334555	338440	656186	307246		529109	318796	373952	622796	600772	930652	598663	615183	512146	483798	510979	463302	327095		772068	532094	252105	563269
343	4-methyl-2-oxopentanoate	Amino Acid	Leucine, Isoleucine and Valine Metabolism	22116	LC/MS Neg	100000551	2170	129.056	70	816-66-0	C00233	HMDB0000695	21316860	23948664	23214962	26190658	20221560	24043552	24910624	19821584	25292380	21763884	24736880	19247528	28028364	747497	28478426	27029720	37555520	27326940	26663946	32622062	26210368	33829240	26651782	25852696	26512046	32868622	32676510	765318	33134474	31753316	36581124	29971348	720007
4504	4-methylcatechol sulfate	Xenobiotics	Benzoate Metabolism	46146	LC/MS Neg	100004111	2665	203.002	54104170			HMDB0240459	848096	879103	874965	895714	855765	910394	956325	901693	654749	635011	658655	668553	650968	581088	841094	905202	934823	924791	932435	988266	940607	704584	726125	759755	871021	878161	850791	588483	819027	438560	452658	425356	607112
4524	4-vinylphenol sulfate	Xenobiotics	Benzoate Metabolism	36098	LC/MS Neg	100001755	3320	199.007	6426766	2628-17-3	C05627	HMDB0062775	244205	242359	254207	258277	296384	273618	310350	297134	275979	146406	193084	232140	211104	228497	266300	273750	302478	301494	314687	313587	334203	244494	259587	271307	263801	268341	291291	208235	271873	86653	156678	209244	259318
4221	5,6-dihydrouridine	Nucleotide	Pyrimidine Metabolism, Uracil containing	61833	LC/MS Neg	100001425	1119	245.078	94312	5627-05-04		HMDB0000497	875398	2172888	1066028	2131946	2127600	1086135	1587041	1331804		2308556	2258347		1816943	1540889	1880967	2053749	1675873	2077689	2072277	2173690	1706872	2273647	1578652	1713259	1966433	2228058	2098678	1502225	1892879	1.9828e+06	1497341	1997133	655922
120	5-(galactosylhydroxy)-L-lysine	Amino Acid	Lysine Metabolism	43582	LC/MS Pos Early	100002462	2755	325.161	66995551	32448-36-5			1566660	1620069	1517835	1578091	1507798	1584166	1.57027e+06	1592643	1465907	1385012	1.01967e+06	1420821	1378446	1195183	1100891	1506589	1535268	1639240	1504497	1.61203e+06	1.53999e+06	1526221	1542035	1559226	1646414	1506490	1550692	951726	1461591	1289801	1358519	1389471	1281076
119	5-hydroxylysine	Amino Acid	Lysine Metabolism	15685	LC/MS Pos Early	100000054	2790	163.108	3032849	13204-98-3	C16741	HMDB0000450	2402796	2289297	2.49792e+06	2364969	2413084	2323653	2369462	2.30038e+06	2109575	2102370	2113137	2196591	2.09552e+06	1755006	2083513	2170825	2204876	2431760	2267722	2455024	2248406	2295419	2322770	2173703	2323194	2394406	2335760	1846260	2.3654e+06	2100953	2317438	2119977	1970116
4264	5-methyl-2'-deoxycytidine	Nucleotide	Pyrimidine Metabolism, Cytidine containing	38159	LC/MS Pos Early	100002300	2303	242.113	440055	838-07-3	C03592	HMDB0002224	316034	201789	439596	337344	325341	253919	302532	455101	288693	200866	330527	311646	287855	257535	232649	147221	267424	108440	232175			141972	243600	258399			271666	277842	175262		286822		276516
4254	5-methylcytidine	Nucleotide	Pyrimidine Metabolism, Cytidine containing	22119	LC/MS Pos Early	100000763	2227	258.108	92918	2140-61-6		HMDB0000982	1128039	820144	678476	929698	773727	897665	937215	986693	796576	979825	940090	897894	745311	248837	747083	913388	846929	895269	886113	800238	751166	1037259	1026923	856302	957372	802492	962081	233898	842452	990814	822811	1184575	253258
556	5-methylthioadenosine (MTA)	Amino Acid	Polyamine Metabolism	1419	LC/MS Pos Early	212	2752	298.097	439176	2457-80-9	C00170	HMDB0001173	264384	241754	310683	253856	271706	254870	376009	268119	302583	204454	282862	302929	324029		331086	229864	342576	296346	341481	274212	239203	256041	241736	348333	272233	299952	299257	81849	357181	363443	406852	268202
447	5-methylthioribose	Amino Acid	Methionine, Cysteine, SAM and Taurine Metabolism	62100	LC/MS Pos Early	100002103	790	181.053	6419710	23656-67-9		HMDB0001087	161666		138104	134118	125804	175319	124533	137921	106227	132682	122064	105087		141552	149552	161575		128323	114116	132148	135184	97121	143988	110932	156172	167081	167372	116237	137012		108487	103979	156639
4223	5-methyluridine (ribothymidine)	Nucleotide	Pyrimidine Metabolism, Uracil containing	35136	LC/MS Neg	100001446	1778.1	257.078	445408	1463-10-1		HMDB0000884	297836	168963	171369	238575	164583	222950	220835	240225	179940	273223	244756	212745	239485	39678	190304	161002	194494	185002	208284	212421	162804	309533	259780	203531	217124	185062	220515	41971	146647	197962	141845	183051	33838
579	5-oxoproline	Amino Acid	Glutathione Metabolism	1494	LC/MS Neg	1021	738.5	128.035	439685;7405	98-79-3	C01879,C02237	HMDB0000267	352085984	348830272	351810944	315833344	373991136	385443840	398978176	359154848	390562880	307811552	334723104	348824608	376952576	295447232	398304864	351478912	415219104	417955008	422461216	363599648	421398880	341572896	407010432	416207232	378310272	400540512	379713504	302715776	449699072	425372992	456671232	400175168	270096480
4185	7-methylguanine	Nucleotide	Purine Metabolism, Guanine containing	35114	LC/MS Pos Early	100001456	2175	166.072	135398679	578-76-7	C02242	HMDB0000897	3244210	2179216	2133165	2841758	2418952	2.74492e+06	2419336	2771328	2907684	2931419	2843640	2.64895e+06	2398595	737689	2193205	2574562	2599005	2532955	2557140	2698829	2636309	3357089	3793620	2740491	3526709	2328964	2.93142e+06	734683	2233901	2885036	2532848	3367719	650653
1840	acetylcarnitine (C2)	Lipid	Fatty Acid Metabolism (Acyl Carnitine, Short Chain)	32198	LC/MS Pos Early	100000802	2282	204.123	7045767	5080-50-2	C02571	HMDB0000201	22162548	22565664	21468064	21259226	22086630	22046136	23649758	21338970	19778514	20121412	20200440	18969064	20171968	16405390	20403806	20504600	22126628	22679076	21869034	22229312	21217880	22197636	22892374	20629178	23041102	21155872	21998900	17070530	20999600	20779240	19308596	20732212	17563400
1441	aconitate [cis or trans]	Energy	TCA Cycle	46173	LC/MS Neg	100001359	580	173.009	643757;444212		C02341,C004174	HMDB0000958,HMDB000072	24155752	25021384	23266284	22017616	22956000	26372484	24377908	24932152	25384260	24195406	26319592	22871502	22404612	11521310	21485272	23995592	23955772	23842732	21497240	23456892	22785140	24986974	22523256	24989780	25759762	23719076	23843408	11755160	23830922	23134398	22943324	24879370	12012971
4146	adenine	Nucleotide	Purine Metabolism, Adenine containing	554	LC/MS Pos Early	880	2221	136.062	190	73-24-5	C00147	HMDB0000034	344532	555453	397542	582666	302321	560036	396257	414531	309914	543654	407469	312902	287400	1432978	408969	771982	350856	379238	254325	434958	323035	295199		430770	301952	280869	453513	1505420		298387	277055	406419	1481791
4145	adenosine	Nucleotide	Purine Metabolism, Adenine containing	555	LC/MS Pos Early	798	2169	268.104	60961	58-61-7	C00212	HMDB0000050	447624	309281	242533	411910	475616	266192	323206	340426	338088	312807	164171	305829			167282	229786	282133	168431	111562	308911	130690	357638	197861	250937	165644	152235	266978		136714	417855	201641	169509
4138	AMP	Nucleotide	Purine Metabolism, Adenine containing	32342	LC/MS Pos Early	209	1013	348.07	6083	149022-20-8	C00020	HMDB0000045	781947	734653	578583	553986	837242	1069076	908038	585086	352542	498412	234076	549296	144724	108349	447390	494672	625158	524004	925785	660158	546747	659085	1145140	744169	737057	701941	509182	111269	1591520	727098	335470	598414	142092
1665	adipate	Lipid	Fatty Acid, Dicarboxylate	21134	LC/MS Polar	100000863	3000	145.051	196	124-04-9	C06104	HMDB0000448	351292	193115	380957	360706	379553	216675	330085	421955	580012	421642	333087	221702	253668	411573		338852	348745		204427	408671	172645	446800	316645	473323	316638	298667	449322			594886	552154	614362	385108
29	alanine	Amino Acid	Alanine and Aspartate Metabolism	1126	LC/MS Pos Early	811	1700	90.055	5950	56-41-7	C00041	HMDB0000161	296833504	215709120	231918000	272398144	262289680	157719360	356596672	150638656	187482752	415996160	186213536	211705424	282441376	151828224	315460960	242331120	279607168	372823872	304570880	295726528	274164832	458052128	422209344	329538976	241082896	353538528	375056896	161469712	372488064	373539264	334505440	388063648	155031872
4133	allantoic acid	Nucleotide	Purine Metabolism, (Hypo)Xanthine/Inosine containing	33434	LC/MS Polar	218	2960	175.047	203	99-16-1	C00499	HMDB0001209	1587185	1662782	1608686	1537834	1713863	1.64977e+06	1778551	1521424	1437544	1391686	1381977	1495544	1566157	1065436	1619527	1688099	1651506	1644517	1750025	1680512	1549195	1406753	1449028	1.64384e+06	1749767	1751824	1688614	1209314	1823006	1392342	1471815	1347522	1056084
4132	allantoin	Nucleotide	Purine Metabolism, (Hypo)Xanthine/Inosine containing	1107	LC/MS Polar	1002	1672	157.037	204;439714;439713	97-59-6	C02350,C02348,C01551	HMDB0000462	26341984	22640060	21248710	22046802	22088856	23805552	21487044	20851318	20058552	21118056	21470984	21046686	17814784	18006068	23425412	21751716	24979166	22816314	22194324	26961838	21261886	18492352	23913652	22445920	22366910	23092606	19083468	23356988	21675032	19152056	17710072	19946812	17354248
4370	alpha-CEHC sulfate	Cofactors and Vitamins	Tocopherol Metabolism	47666	LC/MS Neg	100005972	3090	357.101					2161274	2.09533e+06	2.07868e+06	2.06735e+06	2.06541e+06	2192262	1839026	2167921	1706969	1624594	1613414	1547308	1662704	1314970	1975372	2164827	1996201	2099700	2364394	2146716	2354506	1840738	1696115	2.08138e+06	1986464	2182983	2067728	1558479	2309808	1202784	1183010	1256916	1684826
347	alpha-hydroxyisocaproate	Amino Acid	Leucine, Isoleucine and Valine Metabolism	22132	LC/MS Neg	100000706	1840	131.071	92779;83697;439960	10303-64-7	C03264	HMDB0000665,HMDB0000624,HMDB00746	101547		104567		109496	73356	60329	113347	115593		91323	131553	108853	91349			130571	82841	69036	92345	92035	72953	97089	146119	118070	151328	119762		105997	140346	95959	155093	70050
424	alpha-hydroxyisovalerate	Amino Acid	Leucine, Isoleucine and Valine Metabolism	46537	LC/MS Polar	100001300	1052	117.056	99823	600-37-3		HMDB0000407	4690813	4602613	4730384	4797073	4985336	4878405	5484159	4901770	4661185	4401574	4414404	4688798	4534140	3.88705e+06	4608596	4691573	4774047	4559118	4968405	4667273	4830658	4701438	4633586	4487677	4986784	4905758	4919283	3869090	4620925	4248551	4156663	4027128	3895226
46	alpha-ketoglutaramate*	Amino Acid	Glutamate Metabolism	62101	LC/MS Polar	100002397	1916	144.03	48	18465-19-5	C00940	HMDB0001552	3959891	7419326	3377743	3763831	4266809	6528494	4288154	5720295	5728836	4678115	6481616	5218817	3853908	2141970	3101891	6035249	3621780	3694465	3569435	3270821	3457778	3982914	4731706	4314699	5149896	4418244	4238289	1814064	3533259	6206173	5230279	5270594	1663505
1445	alpha-ketoglutarate	Energy	TCA Cycle	528	LC/MS Polar	93	2700	145.014	51	305-72-6;328-50-7;22202-68-2	C00026	HMDB0000208	35393612	33671392	24563230	28648224	32790796	28756188	36932028	31276620	35935452	40234392	38290368	38649872	38030168	5564854	34011056	30172460	36023304	31003426	32522164	30875274	24865448	46220316	47126960	50570576	30488908	33790816	33807576	6283502	32260294	48044536	42771152	53932224	5284377
4359	alpha-tocopherol	Cofactors and Vitamins	Tocopherol Metabolism	1561	LC/MS Pos Late	1105	2522	430.378	86472	59-02-9;10191-41-0	C02477	HMDB0001893	765022	834324	877737	1052462	773115	850667	1.04216e+06	758398	681470	669773	740204	894248	1115241	547307	955595	832762	883358	879086	927052	1015176	796483	684460	528861	540480	810450	809542	716371	575145	673235	582204	485832	487073	442711
87	anserine	Amino Acid	Histidine Metabolism	15747	LC/MS Pos Early	100000044	2924	241.13	112072	10030-52-1	C01262	HMDB0000194	812205	800687	605089		701941	650229	635566	662773	437330	510623	628769	421842	378417	430315	605691	570802	789499	774734	534651	647497	529620	636233	563189	413096	746837	1449935	699885	490678	607593	417139	562596	425235	494562
275	anthranilate	Amino Acid	Tryptophan Metabolism	57746	LC/MS Pos Early	1258	2606	120.044	227	118-92-3	C00108	HMDB0001123	103063	131109	114300	101057	144056	122498	135067	105921	139676	194376	132796	111834	115345	60116	87917	148765	124527	105583	93099	98029	88072	120316	111160	146403	101742	121056	169990		94318	93674	159761	133312	79198
1277	arabitol/xylitol	Carbohydrate	Pentose Metabolism	48885	LC/MS Polar	100006430	1932.4	151.061	6912;94154		C00542,C01904,C00379	HMDB0002917,HMDB0001851,HMDB0000568	3.32076e+06	3624906	3248906	3222905	3.74964e+06	3419095	3.38347e+06	3307584	3256258	3.3282e+06	3092871	3250363	3209231	3.34749e+06	3151973	3312880	3024647	3182328	3422359	3097884	3145143	3.58543e+06	3221740	3685016	3284602	3287122	3740701	2931572	3268424	3138431	3665475	3311436	2848881
1283	arabonate/xylonate	Carbohydrate	Pentose Metabolism	48255	LC/MS Polar	100006115	2700	165.041	122045;6602431		C00502,C05411	HMDB0000539	1837248	1770582	2380705	1400894	1915995	2054697	1738199	1626088	2.01198e+06	2246036	2032896	2351620	2132612	2169938	1347430	1649022	1690521	1585298	1741810	1774480	2905109	3134525	3386847	2960813	1.94028e+06	1409475	1632984	1771765	1702961	2655619	2733178	2687376	1850105
1573	arachidonate (20:4n6)	Lipid	Long Chain Polyunsaturated Fatty Acid (n3 and n6)	1110	LC/MS Neg	229	5535	303.233	444899	506-32-1	C00219	HMDB0001043	10515333	11773736	10086531	9676453	9015282	7946483	9599362	8765436	9929246	8412188	10941939	4999479	8952271	26887424	6238015	9511824	8154965	6736038	4881420	6755856	6508864	9427270	7498901	9633381	11628685	8012776	5858905	25889626	6408883	2945513	11485143	6830368	46968816
522	argininate*	Amino Acid	Urea cycle; Arginine and Proline Metabolism	57461	LC/MS Pos Early	100002769	2150	176.103	160437	157-07-3		HMDB0003148	124777		93530	103308	139122	98437	97046	174222	104399	120992	137363	133723		103192	163923	84911	110566			174546	134670	196711	119059	138605	108922	117189	165492		91929	103160	143488
483	arginine	Amino Acid	Urea cycle; Arginine and Proline Metabolism	1638	LC/MS Pos Early	231	2825	175.119	6322	1119-34-2	C00062	HMDB0000517	3580824576	3730291456	3823221504	3723531776	3633055488	3610626816	3608553984	3515708672	3501891072	3535946752	3443638784	3526603776	3571186432	3449620736	3707921408	3744644352	3675448064	3890227968	3751879680	3876792064	3720281856	3668025344	3699258624	3535664640	3672131072	3635381248	3684594432	3379575552	3644026112	3525689856	3603888640	3426049024	3503248896
484	argininosuccinate	Amino Acid	Urea cycle; Arginine and Proline Metabolism	15497	LC/MS Pos Early	232	2745	291.13	60150382	156637-58-0	C03406	HMDB0000052	673200	719477	371914	474599	651136	391823	664766	429014	536203	828570	851904	452362	584218	162487	743612	508825	462919	567853	514255	537121	382067	760495	848679	732129	439187	682208	602057	303790	765931	828516	1091244	1236845	175338
40	asparagine	Amino Acid	Alanine and Aspartate Metabolism	512	LC/MS Pos Early	917	1225	133.061	6267	70-47-3	C00152	HMDB0000168	513562336	523746464	534974688	523772160	544498176	512803360	517178976	507352224	495475360	470782816	458856320	514919648	511803456	523403808	534526176	540621376	547479616	591097472	571340416	556764608	556656832	537647040	539114176	528621600	510053472	526138560	528002240	558583936	528589376	509329440	558044992	509071424	522708640
36	aspartate	Amino Acid	Alanine and Aspartate Metabolism	443	LC/MS Pos Early	234	1165	134.045	5960	56-84-8	C00049	HMDB0000191	209458032	208780224	209839088	227827728	219635728	206820048	214032320	203597936	199050240	203079104	182602128	202790224	221194336	183533808	215168272	217773920	209489440	230564480	202212368	231322912	216731968	214047088	219233552	212548880	209068528	208083376	210939920	195148848	221620048	228455312	240539824	222700672	185671104
1679	azelate (C9-DC)	Lipid	Fatty Acid, Dicarboxylate	18362	LC/MS Polar	2029	2520	187.098	2266	123-99-9	C08261	HMDB0000784	405085	208529	360545	309547	283369	254571		328938	340724		179411	298782		349225	219489	298295		368995	395596		344865	134574	230470	430978	342411	156045	266785		412966	365336	233173		409299
3100	behenoyl dihydrosphingomyelin (d18:0/22:0)*	Lipid	Dihydrosphingomyelins	57331	LC/MS Pos Late	100009026	3300	789.684	44260132			HMDB0012091	564231	545219	626227	570771	527285	587705	631974	658046	621671	662427	531982	704717	735653	451132	518698	568817	719564	692249	639450	688462	583279	681363	698478	659247	587338	421732	602161	572363	550127	730252	691317	719308	664057
3106	behenoyl sphingomyelin (d18:1/22:0)*	Lipid	Sphingomyelins	48492	LC/MS Pos Late	100006294	3250	787.669	44260125			HMDB0012103	11375204	10107375	11185377	11002663	9739109	12090838	13362953	10227186	10408546	11058880	10236623	11623715	12859846	9819475	12065678	11156113	13060811	12504214	11812439	10918453	10435817	10972319	12072162	11737180	11495397	11535937	11305224	9899242	10722809	11821364	12497207	10583189	10763196
4475	benzoate	Xenobiotics	Benzoate Metabolism	15778	LC/MS Neg	100000008	1750	121.029	243	65-85-0	C00180	HMDB0001870	680161	457343	641860	544204	548896	563567	690033	603102	613559	429637	523071	316500	513673	510618	525541	576827	708688	589740	697111	578631	452145	522934	631336	637058	643095	514179	565507	375876	527770	590147	596897	548275	502298
4238	beta-alanine	Nucleotide	Pyrimidine Metabolism, Uracil containing	55	LC/MS Pos Early	244	1905	90.055	239	56-41-7;107-95-9	C00099	HMDB0000056	2510348	2780330	3294876	3479766	2889496	3143430	3127012	3063149	3467345	3.91446e+06	3416410	2774441	2800563	3194178	3.81913e+06	3.95211e+06	4275616	3499893	3608813	3483156	3568789	4124618	4204910	3937600	3178964	3.6796e+06	3.98584e+06	3206252	3819665	3.48712e+06	3760299	3311967	2698752
56	beta-citrylglutamate	Amino Acid	Glutamate Metabolism	54923	LC/MS Neg	100003271	530	320.062	189741	73590-26-8	C20775		151977	164050	188091	92663	112039	239990	153087	205435	146102	198853	304335	158715	153521	90814	132625	195161	267846	215540	135351	109318	147700	229682	136923	143840	169721	194701	208745	80796	87304	168470	158221	167872	83071
4827	beta-guanidinopropanoate	Xenobiotics	Food Component/Plant	35101	LC/MS Pos Early	100001411	2145	132.077	67701	353-09-3	C03065	HMDB0013222	465893	454601	825088	476464	717041	393696	847134	621007	370116	467298	749433	420641	445114	397861	389250	840912	777437	508813	473044		806248	439649	447837	817062	641420	909051	483861	399869	630965	417224	689032	1108970	544881
363	beta-hydroxyisovalerate	Amino Acid	Leucine, Isoleucine and Valine Metabolism	12129	LC/MS Polar	1442	1149.8	117.056	69362	625-08-1		HMDB0000754	3576743	3276878	3386592	3304571	3322580	3462482	3754950	3358032	4083314	3764579	3572310	3886030	3868254	3231277	3387296	3397392	3907993	3392354	3445869	3573002	3337983	4.09169e+06	3674285	4395236	3.61014e+06	3475782	3461521	3265572	3513242	4573054	4.06642e+06	4267419	3636320
7	betaine	Amino Acid	Glycine, Serine and Threonine Metabolism	3141	LC/MS Pos Early	799	1064	118.086	247	107-43-7	C00719	HMDB0000043	380446336	371217600	371020992	361360256	393660288	372346208	379146144	371335776	387469824	388993056	370654816	385106080	373025120	331349152	354641600	354369440	364926464	389631456	370272256	382702624	368823776	382265312	412645248	374270432	378004576	371421024	365851456	335966240	353645856	399869696	417970240	398366016	342813088
4407	bilirubin	Cofactors and Vitamins	Hemoglobin and Porphyrin Metabolism	43807	LC/MS Pos Late	1090	1840	585.271	5280352	635-65-4	C00486	HMDB0000054	323797	357569	348311	371536	273837	390268	614983	366867	270729	326969	315385	368934	357319		352542	316593	271149	272970	353453	303649	243860	191570	191033	197592	215862	349247	327277	163768	255734	291037	255383	302325	98492
4410	biliverdin	Cofactors and Vitamins	Hemoglobin and Porphyrin Metabolism	2137	LC/MS Pos Late	250	1016	583.255	5280353	55482-27-4;55482-27-4	C00500	HMDB0001008	466401	459211	507378	503524	462944	481406	525647	441468	522504	623061	574384	596703	730903	365632	391094	376977	447344	506567	429337	473483	360503	385559	393879	394384	367981	465500	408501	397314	277790	533968	540442	412410	377344
4383	biotin	Cofactors and Vitamins	Biotin Metabolism	568	LC/MS Pos Early	251	2253	245.095	171548	58-85-5	C00120	HMDB0000030	3702114	3907697	3608728	3695047	3788662	4053830	4234085	3921440	3782308	3725201	3563734	3941059	3.95885e+06	3383453	3947212	4324675	4179269	4068098	4.13652e+06	3936253	4424290	3720347	4.12385e+06	4169429	4.01386e+06	3690793	3627425	3798965	3794185	3.98701e+06	4320430	4.07097e+06	3545053
1487	butyrate/isobutyrate (4:0)	Lipid	Short Chain Fatty Acid	40605	LC/MS Neg	1143	1062	87.0452	264	109-92-6	C00246	HMDB0000039	1.73363e+06	1.82371e+06	1918577	1212284	1416484	1881864	1466107	1972766	2230252	1845503	1391655	1864701	1420823	492193	1045110	1966094	1078103	1197773	1.64464e+06	1239180	1535558	607773	1893293	1272889	1.67596e+06	1410509	1.79436e+06	957709	1329526	1431834	1758558	920054	1003511
1768	butyrylcarnitine (C4)	Lipid	Fatty Acid Metabolism (also BCAA Metabolism)	32412	LC/MS Pos Early	100001054	2860	232.154	439829	25576-40-3	C02862	HMDB0002013	5050064	4227636	4615324	4717544	5.46512e+06	5080817	4439342	5.05786e+06	4572610	5609283	4719270	4762036	4127028	3.69162e+06	4424072	5.29557e+06	4880831	5.80753e+06	4742213	4764360	5056624	5344571	5615593	5214442	5317957	4073324	5293020	3742891	4729375	4404629	4704143	5210961	3884606
261	C-glycosyltryptophan	Amino Acid	Tryptophan Metabolism	48782	LC/MS Neg	100006379	1777	365.135	10981970	180509-18-6		HMDB0240296	218621	225402	208116	225108	201035	219055	206606	237237	198111	191325	212598	193875	189038	162838	187999	207947	206691	204793	204893	226996	203306	205930	212819	208499	223634	205731	228138	160353	206283	182576	191993	182256	166182
1489	caproate (6:0)	Lipid	Medium Chain Fatty Acid	32489	LC/MS Neg	926	2713.7	115.076	8892	142-62-1	C01585	HMDB0000535	940475	939107	818320	859307	853143	1140407	998085	858110	998394	1196610	1154565	977955	814743	875921	781700	1180726	1060789	969139	982000	1229650	1072686	1117621	1193817	1112805	2.09085e+06	943006	1.03459e+06	768066	1063365	987134	1185440	1197658	905070
1491	caprylate (8:0)	Lipid	Medium Chain Fatty Acid	32492	LC/MS Neg	932	4362	143.108	379	124-07-2	C06423	HMDB0000482	1152550	436305	1283522	1333047	1854326	3656964	1089149	2006331	1.77968e+06	1198849	1232209	1128313	1688407	1028840	1351788	1622479	1611739	1436071	1248233	3737543	965948	1137640	1608360	1565816	1332067	1657056	1696229	1204166	1346042	656763	1554633	1523317	1347010
58	carboxyethyl-GABA	Amino Acid	Glutamate Metabolism	40007	LC/MS Pos Early	100003260	2085	176.092	2572	4386-03-02		HMDB0002201	1141253	1081586	1115191	1049298	1106985	1101121	1224419	1189334	1034742	1097806	1048684	1027836	1020068	940776	1027456	1186119	1187099	1179725	1101094	1155207	1044379	984932	1170608	1058003	1157805	1101087	1088394	931371	1011688	1058548	1066034	989518	965974
1932	carnitine	Lipid	Carnitine Metabolism	15500	LC/MS Pos Early	100000007	1978	162.113	288	461-05-2	C00487,C00308	HMDB0000062	49238068	45899712	44303008	46102128	45176020	47790728	49544656	48147552	41771148	42852164	41715856	40073696	42363844	34598312	44382296	45210676	50884332	50694236	48473020	50643156	45299124	48755404	46272996	45620392	51747504	49846116	49856392	34080364	46118320	39157336	37926776	40623744	35155624
84	carnosine	Amino Acid	Histidine Metabolism	1768	LC/MS Pos Early	249	2942	227.114	439224	305-84-0	C00386	HMDB0000033	21231058	20958920	20860698	21053820	20856388	20256748	19986100	20916018	19204490	19801058	19458376	19413218	19363512	17013988	19760200	20044448	19902680	21545024	19955154	20813156	19292536	19882136	21119520	19239080	21280108	20527416	21319676	17099680	20199240	19299598	19958146	17677388	17697296
4497	catechol sulfate	Xenobiotics	Benzoate Metabolism	35320	LC/MS Neg	100001605	1906	188.986	3083879	4918-96-1		HMDB0059724	3968271	4.10352e+06	4019800	4.0766e+06	4136864	4.07168e+06	4413055	4103281	2733929	2571083	2700800	2522359	2726866	2731787	4101563	4079048	4405732	4341706	4.1625e+06	4286980	4.05692e+06	2963272	3155967	3379322	4115661	4419326	4.05212e+06	2448408	3909049	1411807	1520181	1343008	2577910
3047	ceramide (d18:1/14:0, d16:1/16:0)*	Lipid	Ceramides	57432	LC/MS Pos Late	100015735	2477	510.488					153259	200526	155929	101742		140477			142915	95328	159798	96528	117095		169846	186134	78964	170447	146908	149346		155264		153727	142144	114317	114139		199808	167075	173313	207940
3456	chenodeoxycholate	Lipid	Primary Bile Acid Metabolism	1563	LC/MS Neg	1123	5264	391.285	10133	474-24-9;474-25-9	C02528	HMDB0000518	71218		67406		38071		162535			36999		30115.2	57675	53670	47640	40995.3		43551.3	50864	30659.1	42614		101289	95758	27550.3	93170						24857.8	83192
3192	cholesterol	Lipid	Sterol	63	LC/MS Pos Late	266	2707	369.352	6432564;11025495;5997	57-88-5	C00187	HMDB0000067	2365530	3097801	2962199	3326568	2376130	3500375	2787975	2628423	3.64474e+06	2990749	2639073	2884359	3.86304e+06	2471343	4388965	2801744	4290482	4191764	3556976	3398611	3598124	3626955	4092423	3085192	3174016	3491553	3.42629e+06	3355811	3869759	3.76835e+06	3249289	3250157	3188949
2232	choline	Lipid	Phospholipid Metabolism	15506	LC/MS Pos Early	1256	1961	104.107	305	67-48-1	C00114	HMDB0000097	180698448	220745648	223542592	200598480	238000352	201108416	205964064	181465392	206818384	167093280	174096096	206715632	208267504	219577616	201150000	206295136	163249664	208295648	200254880	183900064	200074032	152651664	195517760	176989408	171643808	174266176	181255856	224560640	189980784	184001200	243698208	170422480	218026624
2233	phosphocholine	Lipid	Phospholipid Metabolism	34396	LC/MS Pos Early	267	700	184.073	1014	72556-74-2	C00588	HMDB0001565	55936060	39706056	33413808	46229624	31511364	45799040	41429368	43620968	39569484	49843136	43919168	37738880	47574908	2306822	34515880	36068704	54920884	40440536	39499732	40611260	30935724	56517644	45430844	48025012	43235848	46989592	47183960	3043496	38694240	60439680	39129588	66951588	3.7872e+06
4852	cinnamoylglycine	Xenobiotics	Food Component/Plant	38637	LC/MS Neg	100002253	3127	204.067	709625	16534-24-0		HMDB0011621	58790	48435		30394		50270	42040				31450		22295		45602		54632	47362	50428		53628		30037	34019					52167
1462	citraconate/glutaconate	Energy	TCA Cycle	47076	LC/MS Polar	100006438	2600	129.019	643798;5280498		C02226,C02214	HMDB0000620,HMDB0000634	4147559	4881579	2479364	3051896	3198780	4541299	4131521	4543897	4581661	4308293	3.81344e+06	3071355	2937950	464065	2449173	3.20766e+06	2332684	2427251	2822855	3014981	2623508	3835884	3405917	3633118	3.63464e+06	3112444	3.34137e+06	503794	2291380	4815574	2681128	6087796	619751
1439	citrate	Energy	TCA Cycle	1564	LC/MS Neg	1124	582	191.02	311	77-92-9	C00158	HMDB0000094	141597376	136458672	147567760	146536896	143728720	152160944	141920832	142694976	145612032	114334280	133663472	139006400	134117272	120708272	128874712	136579296	155487712	146840160	144821232	157845264	150954864	144453568	132633376	147321664	147502368	139906768	145199744	120957192	137080512	131936632	135723920	134883504	130010704
492	citrulline	Amino Acid	Urea cycle; Arginine and Proline Metabolism	2132	LC/MS Pos Early	391	1520	176.103	9750	372-75-8	C00327	HMDB0000904	55726888	47877044	52639648	50135972	58920368	49315980	54482072	50314408	50767812	48957204	48337524	53566540	43527304	51608784	52140448	52649684	49136856	57272636	49191880	52457160	54257884	47255028	59027832	49513724	54010184	46195896	54808668	48485960	49089800	46731664	55077788	42024628	49924680
528	creatine	Amino Acid	Creatine Metabolism	27718	LC/MS Pos Early	1221	1947	132.077	586	57-00-1	C00300	HMDB0000064	393669472	367751456	379285504	383102016	384134592	386369024	380625696	385304384	368559296	373141152	361170464	369864032	366695072	320726816	362175328	373682528	383364192	391542944	378489248	389754752	371171232	389660640	390397920	379844320	391483968	374795616	394063808	320173376	370315360	358223296	360464224	350414688	333938048
529	creatinine	Amino Acid	Creatine Metabolism	513	LC/MS Pos Early	275	2055	114.066	588	60-27-5	C00791	HMDB0000562	302506176	305080224	301007104	304443904	304089024	308151808	291475680	304924384	260688384	272096960	266889696	269243680	265174352	245889536	273566656	297615776	305279776	314660992	301159072	306829664	297821984	277541824	292940384	274926112	310227008	297871712	310213376	246467952	292953088	238727136	245292688	238961200	250975584
453	cystathionine	Amino Acid	Methionine, Cysteine, SAM and Taurine Metabolism	15705	LC/MS Pos Early	310	2270	223.075	439258	535-34-2	C02291	HMDB0000099	2377158	2267551	2208197	2116157	1996931	2331612	2049816	2324122	2204302	2184951	2353616	1971352	2221391	1442346	2.05293e+06	2082114	1987909	2099165	2093245	2181550	1971879	2065805	2260513	1892267	2342639	2147176	2236620	2079779	2203870	2918787	2546220	2.49906e+06	1712110
455	cysteine	Amino Acid	Methionine, Cysteine, SAM and Taurine Metabolism	1868	LC/MS Pos Early	800	1475	122.027	5862	52-90-4;56-89-3	C00097	HMDB0000574	14217942	18567388	11436818	14944415	16193030	10331391	16114525	15080306	14439167	8520494	11402138	17063742	13045041	2372345	17330852	11701370	20215668	15879569	23870060	21677314	11951669	20594836	21332116	17164126	14479831	15656134	20218850	2045290	24338544	25973544	25482076	27825852	1915895
461	cysteine s-sulfate	Amino Acid	Methionine, Cysteine, SAM and Taurine Metabolism	22176	LC/MS Polar	100000808	2273	199.969	115015	1637-71-4	C05824	HMDB0000731	5282220	4146112	7.20824e+06	6066934	5239027	6.26972e+06	5.62329e+06	7.12301e+06	5464622	5439342	5601702	5363175	5289017	4400400	5585130	6840183	5760857	5.98519e+06	5097353	5833836	5392047	5611270	5304095	5599025	7078498	5779091	3429667	4461847	4942855	5117275	5229828	5383726	5319537
468	cysteine sulfinic acid	Amino Acid	Methionine, Cysteine, SAM and Taurine Metabolism	37443	LC/MS Pos Early	100002113	597	154.017	109	207121-48-0	C00606	HMDB0000996														112352	68915		58392			64766					60033	76258	89756	113620	69164	65150			98923
573	cysteine-glutathione disulfide	Amino Acid	Glutathione Metabolism	35159	LC/MS Pos Early	100001437	2465	427.095	3080690	13081-14-6	R00900	HMDB0000656	848186	750121	598032	1.64848e+06	499645	1149608	563319	941326	393583	360497	290887	784055	486059	1158953	740917	884485	698247	1198974	381924	1261117	1040216	940249	530063	498807	676142	494517	876695	1163512	850411	527035	358736	433898	1151227
576	cysteinylglycine	Amino Acid	Glutathione Metabolism	35637	LC/MS Pos Early	278	2132	179.048	439498	19246-18-5	C01419	HMDB0000078	602025	485010	282072	271271	391431	335350	552413	515393	521231	455966	437982	468097	384506	75968	319343	378077		252481	329579	384368	284852	435137	496000	412589	404488	261039	423406	112507	215622	548854	468762	627302	339304
577	cysteinylglycine disulfide*	Amino Acid	Glutathione Metabolism	62103	LC/MS Pos Early	100002466	2547	298.053	22833544	70555-24-7		HMDB0000709	3320319	2443039	3300753	2.98007e+06	2043452	3217737	2609060	2.82368e+06	3311358	3748162	2468846	2282324	3030742	1291891	1944305	2.86129e+06	1696630	2445853	1652670	2076340	2886107	1589159	1296454	1884697	3243213	2380264	1818347	1.39096e+06	953033	1204066	1278192	917030	1434136
462	cystine	Amino Acid	Methionine, Cysteine, SAM and Taurine Metabolism	56	LC/MS Pos Early	279	2000	241.031	67678	56-89-3	C00491	HMDB0000192	123106536	150840064	155881408	165025040	125327504	149013696	123905736	126186976	122974616	172078928	159610608	105863472	166150800	155947328	139992512	167365712	110158968	143683296	131769280	142713664	183115760	131747488	122643952	134054048	133357192	157241264	106611208	228693216	116071584	122294448	102291664	112998304	171884208
4250	cytidine	Nucleotide	Pyrimidine Metabolism, Cytidine containing	514	LC/MS Pos Early	827	2124	244.093	6175	65-46-3	C00475	HMDB0000089	1193612	1238912	1386143	967696	1131460	947429	1002621	1199263	793373	425136	551483	874821	943175	9681377	1351685	1137176	1.68652e+06	1590022	1525727	811342	967574	1960755	1775633	1.36087e+06	785514	1175921	998264	9571271	1608347	1208849	1011622	1306041	10205510
4246	CMP	Nucleotide	Pyrimidine Metabolism, Cytidine containing	2372	LC/MS Pos Early	282	835	324.059	6131	63-37-6	C00055	HMDB0000095	92245	88300		58967	75161	124132	134763	63318		59431		128171			98739		107500	102588	158214	70595	70603	81829	270563	166904	85942	173973	62400		283957	78471		109863
4251	cytosine	Nucleotide	Pyrimidine Metabolism, Cytidine containing	573	LC/MS Pos Early	881	2060	112.05	597	71-30-7	C00380	HMDB0000630	176534	223820	220663	211915	198665	251432	221637	211467	169709	226519	223821	231597	179422	234568	163517	150058	232149	146777	243766	145621	187391	232376	272569	188674	199922	214052	153519	199445	187491	208607	171903	166685	201761
1860	decanoylcarnitine (C10)	Lipid	Fatty Acid Metabolism (Acyl Carnitine, Medium Chain)	33941	LC/MS Pos Late	100001251	1130	316.248	10245190	1492-27-9		HMDB0000651	124892	81538	151486	153086		111922	218385	155214	137168	137417	120186	109138			101620	142400	128858	179397	106686	101285			92067	89316	129507	103311	137271	118779			89144	82014	138568
1931	deoxycarnitine	Lipid	Carnitine Metabolism	36747	LC/MS Pos Early	100001662	2052	146.118	22620	6249-56-5	C01181	HMDB0001161	7857378	7642393	7245283	7337358	7333761	7882889	7689512	7768235	7.8955e+06	7.94062e+06	8.31358e+06	8348097	8655609	6666511	7299390	7696804	8020466	8641833	7414265	7885869	7530497	9082145	8876325	8399411	7733434	8.1065e+06	8.12862e+06	6236499	7617898	9435900	9286382	10079617	6706026
3478	deoxycholate	Lipid	Secondary Bile Acid Metabolism	1114	LC/MS Neg	302	5294	391.285	222528;440355	83-44-3	C04483	HMDB0000626	105485		104447		76586.2		80333			115687		94189	103094	119347	87264	58047		99896.9	114431	120137	132737		33792	86992	126344							94040.6	88335
6149	dexpanthenol	Xenobiotics	Chemical	38314	LC/MS Pos Early	100002376	1740	206.139	4678	16485-10-2	D03726	HMDB0004231																			17884026
1572	dihomolinolenate (20:3n3 or 3n6)	Lipid	Long Chain Polyunsaturated Fatty Acid (n3 and n6)	35718	LC/MS Neg	100001739	5596	305.249	5280581	17046-59-2	C03242	HMDB0002925	5534324	2670811	6.19554e+06	5442226	4886802	4.91366e+06	3375311	4850433	5828093	3.1196e+06	6199180	3.07862e+06	4949808	9641753	3759753	2047302	4853503	3695651	2914374	3548677	2676604	5128295	4340345	4289094	6802636	4971020	3449098	7955609	3.7821e+06		5985474	2567073	15334740
4205	dihydroorotate	Nucleotide	Pyrimidine Metabolism, Orotate containing	601	LC/MS Polar	923	1910	157.025	648	155-54-4	C00337	HMDB03349	198969							66863		255508		100340					59467	48681	87169	68220		170814	119646			93257	103649			76883		151573
6151	dimethyl sulfone	Xenobiotics	Chemical	43424	LC/MS Pos Early	100004284	832	95.0161	6213	67-71-0	C11142	HMDB0004983	149861	82899	135414	108474	181132	117915	186677			98880	146741	141898	68188	211364	216815	110577		159100		95686	100558	327346		97318	66494		110098	132053	131448	143325	132316		221490
498	dimethylarginine (ADMA + SDMA)	Amino Acid	Urea cycle; Arginine and Proline Metabolism	36808	LC/MS Pos Early	100001810	2850	203.15	123831;169148	102783-24-4	C21189,C03626	HMDB0003334,HMDB0001539	58685696	55367116	50748132	57577392	53235044	54827188	57781612	57083080	54654312	55606692	52297040	52027016	53577992	37663740	54534208	53785904	53190800	54869108	53964332	54098964	53375896	59161440	55715492	54408576	57708120	53822108	54664016	39181300	54364288	56235100	52719108	55032548	39336688
6	dimethylglycine	Amino Acid	Glycine, Serine and Threonine Metabolism	5086	LC/MS Pos Early	806	1104	104.071	673	1118-68-9	C03626	HMDB0000092	7847809	7517217	7608669	6674896	7919357	7268625	6816319	6974480	8897227	8884341	7463542	7.8526e+06	7832522	7152005	6607606	6415929	7560741	8320131	6609231	6791835	6510197	9043642	8179106	7673600	7416648	6557748	6895791	7515166	6414683	9006919	10317600	8701357	8.07249e+06
1657	dimethylmalonic acid	Lipid	Fatty Acid, Dicarboxylate	42978	LC/MS Polar	100004251	2702	131.035	11686	595-46-0		HMDB0002001	557952	542470	523359	398479	648585	557339	590224	528373	450467	509771	425616	530169	431753	511639	544072	593302	490265	571271	622130	576016	529831	560933	590774	557664	542505	584342	583788	610191	530778	528715	637122	522055	623025
1563	docosahexaenoate (DHA; 22:6n3)	Lipid	Long Chain Polyunsaturated Fatty Acid (n3 and n6)	44675	LC/MS Neg	100000665	5525	327.233	445580	6217-54-5	C06429	HMDB0002183	10336883	13854169	16088547	11408052	12019021	9321200	9972191	9961764	11669581	8481031	9279521	6844469	10589422	12493299	9380917	12754233	10634735	9383934	7403662	6485581	8728023	7869250	7189377	13075437	12374414	10094078	7151185	11711829	7992694	2.87398e+06	12224447	5338057	21550752
1562	docosapentaenoate (DPA; 22:5n3)	Lipid	Long Chain Polyunsaturated Fatty Acid (n3 and n6)	32504	LC/MS Neg	100001181	5571	329.249	6441454	2234-74-4	C16513	HMDB0001976,HMDB0006528	5858947	2884610	6032503	5904740	5112850	4347331	3101458	5046774	5274675	2702400	2836859	2717163	4768858	5955398	3059599	4909945	4125204	4164482	2658319	2026559	3080161	4276313	3224294	4600767	6651767	5985974	3653970	6800627	3851694		3521207	1744370	13712985
4892	ergothioneine	Xenobiotics	Food Component/Plant	37459	LC/MS Pos Early	100002154	850	230.096	5351619	58511-63-0	C05570	HMDB0003045	827765	914565	960323	916145	1008898	823656	767827	817018	701319	698582	671243	743276	665550	538801	832165	818449	887979	868266	930966	927593	858470	680098	715710	710893	941878	827437	805796	563847	886351	466924	454176	449392	554758
1547	erucate (22:1n9)	Lipid	Long Chain Monounsaturated Fatty Acid	1552	LC/MS Neg	1087	6355.6	337.311	8216;5281116	112-86-7	C08316	HMDB0002068	436562	539046	523574	441680	440982	347074	527384	378691	579777	427100	503028	396205	539902	304292	477465	475891	582096	493098	504612	432659	562684	462903	467113	602471	565180	589947	453771	306736	499050	448493	462652	513087	523849
4894	erythritol	Xenobiotics	Food Component/Plant	20699	LC/MS Polar	100000846	1491	167.056	222285	149-32-6	C00503	HMDB0002994	17851444	16511298	15660306	15217954	18618064	17493168	19058770	16351538	17212184	17115648	16564995	16681452	19173008	15034735	18743966	16409447	18468392	16223633	19087624	16406024	16357278	16727417	17886574	18072700	16697863	18171236	16854756	17306436	18227352	18083646	18773828	18498876	14791679
1431	erythronate*	Carbohydrate	Aminosugar Metabolism	42420	LC/MS Polar	100001320	2186	135.03	2781043	88759-55-1		HMDB0000613	156697600	152802080	150082096	148649104	163283872	159645872	164922928	149930432	144166496	145846064	142833984	147505664	149039392	126819104	156853600	154433792	156985136	155941472	153058864	147036960	152514112	138313872	151950736	149121568	151551600	156101360	143234800	130557528	147851328	137892752	145532064	132359672	124905584
407	ethylmalonate	Amino Acid	Leucine, Isoleucine and Valine Metabolism	15765	LC/MS Polar	2054	2785	131.035	11756	601-75-2		HMDB0000622	4074425	4080445	4030098	3379367	4064621	4258318	4274585	4.18859e+06	3658620	4387302	3917341	4220122	3533348	3522083	4035354	3882157	4.13578e+06	3808384	4097439	4.0989e+06	3827488	4464345	4560701	4222400	4224184	4244118	4057173	3517373	4020994	4032772	4279049	4321459	3425748
4385	folate	Cofactors and Vitamins	Folate Metabolism	1826	LC/MS Neg	328	1467	440.132	6037	59-30-3	C00504	HMDB0000121	1214031	1272807	1304073	1188115	1202999	1206254	1197203	1191620	1302292	1239687	1262825	1236373	1155666	1013632	1145174	1.24601e+06	1417587	1311125	1343488	1337357	1295693	1.31853e+06	1330116	1.27292e+06	1297264	1241177	1229514	1039985	1181178	1280764	1.29234e+06	1230690	1101499
81	formiminoglutamate	Amino Acid	Histidine Metabolism	43493	LC/MS Pos Early	100002500	1880	175.071	439233	816-90-0	C00439	HMDB0000854	2557625	2630233	2532485	2624726	2.41151e+06	2506694	2415160	2365372	2232624	2262341	2394547	2164452	2376690	1959127	2321718	2374117	2257878	2.48949e+06	2463712	2637921	2515995	2566369	2484308	2334963	2399815	2459962	2279173	2163240	2345392	2494840	2042996	2394015	1943980
1346	fructose	Carbohydrate	Fructose, Mannose and Galactose Metabolism	577	LC/MS Polar	878	2065	179.056	2723872	57-48-7	C00095	HMDB0000660	157152384	162929328	165083376	145994032	162118576	160437952	164563248	161322032	170152352	172910880	170956032	178752288	165382560	163520992	155959104	158844384	156876032	154923408	159737408	154601232	157682048	178071680	169354624	182020688	160031376	161945488	160904000	162458544	155826656	194325200	195106432	179720752	163294736
121	fructosyllysine	Amino Acid	Lysine Metabolism	46227	LC/MS Pos Early	100005373	2784	309.166	9839580	21291-40-7		HMDB0034879	4340243	7240879	10477081	5957681	11349012	5505560	6774217	5478473	6090561	4174612	4377654	7655611	7609527	17683122	8933467	7689237	7175147	8411313	9380753	7370836	11424524	5229464	6110875	8199265	5434953	6288028	5819958	20123072	9134285	6817451	11415943	7006673	14679319
4911	fucitol	Xenobiotics	Food Component/Plant	38313	LC/MS Neg	100002455	816.1	165.077	445724	13074-06-1			4477969	3972273	4199593	4505757	4.15499e+06	4.18338e+06	3752798	4534954	3652086	4033348	4064157	3726942	3365428	3348761	3686955	4146554	3909102	3966602	3802139	4393723	4039582	4.17829e+06	3708930	3788118	4474520	3.96954e+06	4359344	3134430	3810991	3259657	3137191	3134404	3685106
1449	fumarate	Energy	TCA Cycle	1643	LC/MS Polar	330	3084	115.004	444972	100-17-8	C00122	HMDB0000134	8213321	7480312	7221474	7863653	9017619	7153523	8266445	7430228	8274935	11163216	9524510	8417107	8918692	5476834	9308791	7986651	7164781	7738796	7233187	7574067	6883418	9390273	10950002	10714554	7622068	8930253	8633711	5457383	8914500	8102290	9822619	10241548	5562466
1372	galactonate	Carbohydrate	Fructose, Mannose and Galactose Metabolism	27719	LC/MS Polar	100001026	3085	195.051	12310779;128869	299-28-5	C15930,C00880	HMDB0000565	308948	182529	597179	221464	463468	142880	627059	223301	245603		226233	169159	495393		255065	320298		263546	451323	143761	90420	307087	255915						262339	127033	288243	193385	471755
640	gamma-glutamyl-alpha-lysine	Peptide	Gamma-glutamyl Amino Acid	55015	LC/MS Pos Early	100010901	2784	276.155	65254				293451	405229	259283	297189	299699	274988	304060	276233	271232	273718	284857	245631	312455	156817	261511	264431	251545	283853	295928	316721	313838	340271	335166	301868	352371	275689	321640	194914	357853	227931	249942	318598	197344
641	gamma-glutamyl-epsilon-lysine	Peptide	Gamma-glutamyl Amino Acid	33934	LC/MS Pos Early	100001262	2725	276.155	7015685	17105-15-6		HMDB0003869	352724		208103	253169	310704	301739	284444	422884	374478	270174	227358	342045	199075	259444	229876	175763	335901	201876	236520	180605	104380	221829	239914	225533	334320	203496	361450	86961	168564	189661	445651	152439	206710
632	gamma-glutamylalanine	Peptide	Gamma-glutamyl Amino Acid	37063	LC/MS Pos Early	100001843	1986	219.098	440103	5875-41-2	C03738	HMDB0029142	131645	148714		154918	179021		310552		141487	313890	101224		112973				152871	224636	178429	200217		148981	265904	164188	127216	206184	327425		166285	196193
634	gamma-glutamylglutamate	Peptide	Gamma-glutamyl Amino Acid	36738	LC/MS Pos Early	331	1775	277.103	92865	1116-22-9	C05282	HMDB0011737	670410	504455		678436	384043	783209	606136	685108	544338	467756	383934	571458	487888	193593	505649	490322	657268	449036	509193	569990	440235	430599	502051	401140	524573	550514	379316	322582		304046	417056	359691
635	gamma-glutamylglutamine	Peptide	Gamma-glutamyl Amino Acid	2730	LC/MS Pos Early	1140	1430	276.119	150914	10148-81-9	C05283	HMDB0011738	10351153	10908888	9910308	7586231	11582727	7977010	10652004	8747000	10791840	9000869	10408308	8573413	9854451	3059485	10218876	9291400	9819394	8343992	11914504	9140771	7942040	8201632	10441263	9783348	10305723	9954768	9772096	2.9468e+06	9022396	9919368	11156357	10228388	3129528
636	gamma-glutamylglycine	Peptide	Gamma-glutamyl Amino Acid	33949	LC/MS Pos Early	100001294	1535	205.082	100099	1948-29-4		HMDB0011667	1664608	1.87385e+06	1.7371e+06	1.67715e+06	2.00327e+06	1492220	1653029	1909596	1558472	1276696	1253952	1558262	1352222	1112585	1477246	1608529	1600684	1636753	1725667	1573219	1577910	1516815	1363244	1254834	1784199	1.59148e+06	1.64241e+06	1210061	1415851	934323	902670	661434	1039395
637	gamma-glutamylhistidine	Peptide	Gamma-glutamyl Amino Acid	18245	LC/MS Pos Early	1235	2740	285.119	7017195	37460-15-4		HMDB0029151	291494	280637	268369	267766	274658	266225	284373	274709	197893	204519	224219	235062	260743	163424	270636	229451	280132	284048	239491	229515	285947	191295	215734	192982	265568	243518	280750	184358	248894	195513	191951	202391	187655
638	gamma-glutamylisoleucine*	Peptide	Gamma-glutamyl Amino Acid	34456	LC/MS Pos Early	100001485	2940	261.144	22885096			HMDB0011170	763858	822317	848905	681395	740413	761625	771040	734804	675946	547717	753441	599514	652685	498132	825798	803080	786048	868673	802148	905515	775505	718955	674465	738994	981730	785152	821885	592455	825430	512453	650641	551276	531892
639	gamma-glutamylleucine	Peptide	Gamma-glutamyl Amino Acid	18369	LC/MS Pos Early	1268	2991	261.144	151023	2566-39-4		HMDB0011171	1324559	1201574	1361784	1391355	1379612	1315615	1318780	1383926	1135635	1246156	1075759	1250350	1145526	890155	1202134	1193571	1348439	1453348	1347166	1250483	1266063	1140766	1367478	1179512	1382366	1327085	1492995	926329	1253322	1.02093e+06	1045389	986780	938316
642	gamma-glutamylmethionine	Peptide	Gamma-glutamyl Amino Acid	44872	LC/MS Pos Early	100001313	2640	279.101	7009567	17663-87-5		HMDB0029155	486805	519871	477885	500691	546768	432536	548795	488769	468357	440375	417344	441773	445148	148973	593863	513723	536002	574748	634303	521564	499493	496100	570750	511575	573166	570784	503265	187614	556834	530668	501077	523590	185916
643	gamma-glutamylphenylalanine	Peptide	Gamma-glutamyl Amino Acid	33422	LC/MS Neg	100000491	1825	293.114	111299	7432-24-8		HMDB0000594	207660	195111	184647	191548	184112	185492	180314	193508	180223	176198	174426	175156	154691	132713	174093	185222	190358	181546	170027	208859	191583	193288	182623	201192	193146	178259	186062	120889	167656	146582	152932	158817	147224
644	gamma-glutamylthreonine	Peptide	Gamma-glutamyl Amino Acid	33364	LC/MS Pos Early	100001314	1750	249.108	76078708	5652-48-2		HMDB0029159	634569	502426	587633	598849	658415	632941	600775	616244	590888		594853	587404	541948	546541	616112	583832	682415	629619	593237	680353	540801	566409	625713	590396	632244	601855	662741	487844	604683	472864	516696	501155	475408
646	gamma-glutamyltyrosine	Peptide	Gamma-glutamyl Amino Acid	2734	LC/MS Pos Early	1102	2518	311.124	94340	7432-23-7		HMDB0011741	181678	239150	158499	158866		151655	233162	186217	171999	150751	195437	129105	105976		99361	180458	171436	148126	115375				231097		162039	145257	209853	117549		182386		186433	105002
647	gamma-glutamylvaline	Peptide	Gamma-glutamyl Amino Acid	43829	LC/MS Pos Early	100001126	2700	247.129	7015683	2746-34-1		HMDB0011172	2146221	2317491	2197409	2264225	2174343	2127961	2165323	2152252	1820606	1871241	1922207	1819628	1796712	1545962	2177221	2216548	2104656	2233466	2328659	2217525	2159912	1746549	1964774	1911241	2110962	2270420	2175557	1740497	2071810	1503265	1591638	1407234	1600676
4804	gluconate	Xenobiotics	Food Component/Plant	587	LC/MS Polar	338	2922	195.051	3085666;10690	527-07-1	C00257	HMDB0000625	1205430	894257	1.0383e+06	954623	1257743	1089490	1428034	955220	906378	754869	620507	800074	1038701	728755	817138	1156930	934384	997986	1195069	806321	780333	992533	1026238	775288	845980	872782	1212686	670844	839044	808759	1002278	694115	685586
1223	glucose	Carbohydrate	Glycolysis, Gluconeogenesis, and Pyruvate Metabolism	20488	LC/MS Polar	572	2342	179.056	5793	50-99-7	C00031	HMDB0000122	293379424	418812064	507647520	410446720	508829024	372413248	421264032	370251968	419824736	253404944	280866240	402311872	450961984	673064256	495263200	497214432	484784640	489013888	507887328	427899456	504885696	350225344	404493824	476211648	395703904	452306528	400968416	675449280	518743008	441064576	557356288	389607264	692584192
1406	glucuronate	Carbohydrate	Aminosugar Metabolism	15443	LC/MS Polar	100000257	3233.3	193.035	441478;94715;23677976;65041;444791	207300-70-7	C16245	HMDB0000127	947593	910379	801904	784839	943827	866344	880689	861725	822878	860196	817947	889302	843447	738208	816250	836981	747039	889754	727411	637895	778399	811161	816198	848946	805579	946648	803882	726918	783875	868553	787206	693963	828780
44	glutamate	Amino Acid	Glutamate Metabolism	57	LC/MS Pos Early	561	1500	148.06	33032	56-86-0	C00025,C00217	HMDB0000148	1025182080	1004313216	851261440	988650560	1060259264	923424768	1056764736	987403904	937018368	919566016	912850048	991348096	974996416	540202944	1180195456	1009921344	1167175296	1083277440	1120824960	1091195776	868515904	1215418240	1284512512	1260346880	1008938816	1033329024	1128476160	534835328	1108381440	1055731840	1091419904	1224666112	589549952
45	glutamine	Amino Acid	Glutamate Metabolism	53	LC/MS Pos Early	563	1291	147.076	5961	56-85-9	C00064	HMDB0000641	1105328512	1835877376	1933915776	1472340608	1767229824	1809572352	1378372864	1621077888	1521434880	797563520	1331156096	1576068992	1710575872	2831539968	1630601344	1740534528	1672523136	1762616192	1829557632	1439609344	1811294080	1011868992	1225965824	1366002688	1557495808	1423378688	1236470400	2878243584	1480927104	1380828288	1858624512	1118173440	2885813760
6450	glutamine_degradant*	Partially Characterized Molecules	Partially Characterized Molecules	46225	LC/MS Pos Early	100001540	1900	129.066		2353-44-8			14147423	13107777	14256967	13776584	13813743	14073900	14487056	14317409	11701542	11248854	10950544	11195793	11547107	9605666	13127569	14034045	13910692	14884412	14250373	14983500	14095980	12478898	12216432	11678967	14484742	14054145	14715495	9596821	14521492	10179695	10483901	9835902	10004755
1659	glutarate (C5-DC)	Lipid	Fatty Acid, Dicarboxylate	396	LC/MS Polar	339	2900	131.035	743;4418048	110-94-1	C00489	HMDB0000661	2114804	2040929	2333696	2316552	2116441	2098232	2.12921e+06	2096069	2425280	2351682	2573741	2334006	2516539	1914586	1877716	2266958	1980597	2001858	2057074	2043229	1909357	2221262	2240588	2313245	2350739	1873695	2078572	1919801	1999033	2834390	2935140	2365943	1964099
1243	glycerate	Carbohydrate	Glycolysis, Gluconeogenesis, and Pyruvate Metabolism	1572	LC/MS Polar	1052	2070.4	105.019	752;439194	600-19-1	C00258	HMDB0006372,HMDB0000139	8545575	8725800	8040169	8485637	8949770	8667316	8768558	9251557	6850359	7043113	6989616	7575665	6845262	7086355	8947999	8082046	7809491	8595937	8405457	8609721	8170232	7557702	7826788	7363694	8433013	9232930	8734343	6752006	8654928	6095973	7678923	7024947	6664218
2841	glycerol	Lipid	Glycerolipid Metabolism	15122	LC/MS Neg	1254	758	91.0401	753	56-81-5	C00116	HMDB0000131	2277635	1914553	3134907	2018606	1536233	2704130	1924734	1770706	2.76484e+06	1650350	3050736	2.94461e+06	2634542	2468433	2987351	2047866	1779112	2236767	2.81882e+06	2013392	2035008	2596658	2647273	2687617	2302104	2575477	2485179	2.90596e+06	2130571	1765926	3376968	2688380	3765572
2842	glycerol 3-phosphate	Lipid	Glycerolipid Metabolism	43847	LC/MS Pos Early	100000258	580	173.021	754	29849-82-9	C0093	HMDB0000126	350807	241639	316480	305105	205106	350371	270873	353428	626515	435663	682817	607259	764019	709899	346913	413414	562077	322714	338650	393706	343749	672647	683993	847751	426018	497546	363968	698769	361195	1433086	1334569	1112013	746417
2240	glycerophosphoethanolamine	Lipid	Phospholipid Metabolism	37455	LC/MS Polar	100001620	3075	214.049	123874	33049-08-0	C01233	HMDB0000114	437274	463884	431017	408885	462138	442392	491383	470043	667064	659002	640023	616169	717842	437206	496743	427494	470800	395533	419224	391197	349952	649057	609223	712028	470360	493823	434685	445479	507031	768284	835388	926113	523321
2242	glycerophosphoinositol*	Lipid	Phospholipid Metabolism	47155	LC/MS Polar	100001621	3850	333.059	167572	16824-65-0			320884	322641	305833	285207	283983	266218	285753	342410	300449	328073	343392	311529	276120	213343	311442	298806	284819	280521	284349	293797	239729	383212	302270	385493	326369	338644	329009	202779	314742	383624	326686	346888	246830
2236	glycerophosphorylcholine (GPC)	Lipid	Phospholipid Metabolism	15990	LC/MS Pos Early	100000269	672	258.11	71920	28319-77-9	C00670	HMDB0000086	70413432	81599048	65490244	57147156	70688568	70688816	84363600	83757264	92075088	86792136	126801152	83654304	121443088	44166724	86856368	86993960	86451328	77103816	70408032	64252472	63886212	108941448	131684896	148268240	77172072	91023488	74413736	46647604	112055928	115447256	110590696	158192336	50175056
2241	glycerophosphoserine*	Lipid	Phospholipid Metabolism	57404	LC/MS Pos Early	100015666	577	260.053	3081457				260041	310135	273765	276101	271504	295049	257127	315071	275069	315040	264547	200820	268215	254688	211960	290903	299416	288687	196451	248007	258306	289574	308769	355458	268767	313651	259599	234392	256715	309177	283118	399182	272681
1	glycine	Amino Acid	Glycine, Serine and Threonine Metabolism	58	LC/MS Pos Early	340	1375	76.0393	750	56-40-6	C00037	HMDB0000123	51618884	61652504	57370384	56797792	58704608	51295816	58386308	55965368	56004188	50318416	49965916	54579584	56906812	47572004	58047748	58060716	59393960	59427928	60385688	60396296	55446144	56302692	63161652	58471784	58588820	58988592	56763892	51586568	56339072	63897236	68930376	64624728	50077008
3461	glycochenodeoxycholate	Lipid	Primary Bile Acid Metabolism	32346	LC/MS Neg	1628	5236.1	448.307	12544	16564-43-5	C05466	HMDB0000637	5584792	4937508	5057709	5078210	4422312	4922790	4806006	4867965	5.11076e+06	4771556	4623244	4391009	4448439	3660755	3996375	5106905	5165742	5186945	4448940	4911888	4817634	4896116	4711066	5142889	5733602	4922242	5.01164e+06	3674834	4611757	2022936	4228129	4277020	4756635
3454	glycocholate	Lipid	Primary Bile Acid Metabolism	18476	LC/MS Neg	342	5163	464.302	10140	475-31-0;863-57-0	C01921	HMDB0000138	1061245	1070979	1.01732e+06	979737	1078572	1.03199e+06	1109002	990466	957401	662263	802752	893306	874321	765430	948882	1005425	1085931	1.04008e+06	1031618	1056719	1053526	939497	912548	944394	1088371	984019	1081303	727368	1.00683e+06	430461	757654	506898	839916
3057	glycosyl-N-palmitoyl-sphingosine (d18:1/16:0)	Lipid	Hexosylceramides (HCER)	53013	LC/MS Pos Late	100009272	2623	700.572					532877	309088	263416	235626	419349	317628	416668	642316	245976	180639	331388	250835	224513	112062	232096	549801	362647	418369	190968	318921	275967	424098	219953	254046	436510	379264	356390		318748	478079	179365	662086
829	glycylvaline	Peptide	Dipeptide	18357	LC/MS Pos Early	100000487	2734	175.108	2724807	1963-21-9		HMDB0028854														347003														389177					387935
4500	guaiacol sulfate	Xenobiotics	Benzoate Metabolism	46111	LC/MS Neg	100004208	2344	203.002	22473			HMDB0060013	512672	508473	421236	499377	467484	482604	496492	481214	322916	339197	314138	326587	313337	275212	443276	497515	480414	476890	496439	559287	456118	348754	335398	368670	472800	496435	446761	262853	448381	194898	167855	207016	277863
527	guanidinoacetate	Amino Acid	Creatine Metabolism	43802	LC/MS Pos Early	344	1937	118.061	763	352-97-6	C00581	HMDB0000128	18664820	10354666	9256250	3704507	8706705	14768917	8166075	12914786	16491842	15577236	12665610	9551454	4209299	776253	6444434	8756789	15741795	7356004	10133819	10878934	9421495	15395660	15851737	12000495	15036334	10442900	14645537	689520	8722614	16882840	5705650	12060204	770583
4182	guanine	Nucleotide	Purine Metabolism, Guanine containing	32352	LC/MS Pos Early	172	2032	152.057	135398634	73-40-5	C00242	HMDB0000132	582993	385868	492002	434850	227668	371734	616926	395772	400774	379423	457835	333751	492067		557770	510672	565742	614909	456158	428459	352367	495025	530941	636277	432188	377519	452356		398157	574719	371020	385962
4181	guanosine	Nucleotide	Purine Metabolism, Guanine containing	1573	LC/MS Neg	1099	1662	282.084	6802	118-00-3	C00387	HMDB0000133	44603	45551	35716	27406	36671	27656	33587		33152		44944		27143		28034		30892	38085	20151	34021	18944	44468	34843	47093		23305	25007		22938	37482		22357
4356	gulonate*	Cofactors and Vitamins	Ascorbate and Aldarate Metabolism	46957	LC/MS Polar	100001586	2750	195.051	152304	20246-53-1	C00800	HMDB0003290	2742050	2658118	2730646	2663450	3056466	3015463	2872524	2932863	2.74021e+06	2614384	2574336	2623311	2635143	2830455	2724467	2371058	2796890	2900211	2602576	2327136	2466007	2727337	2731266	2827756	2633628	2859137	2866214	2475777	2495608	2401307	3.04188e+06	2429766	2304933
6162	HEPES	Xenobiotics	Chemical	21248	LC/MS Neg	100000843	1022	237.091	23831	7365-45-9			4054178048	4833581568	4360478720	4833689600	4504156672	3932834304	3827100672	4250884352	3471591936	4531175424	4544684032	3597809664	3886636800	3776274688	3890855936	4590069760	4048945664	4282892032	4191858176	4747397632	4012247552	4702236672	3951773440	4150295552	4442578432	4369550848	4432669696	3613386240	4021609472	4521806336	4110868480	4438912000	3732155136
1490	heptanoate (7:0)	Lipid	Medium Chain Fatty Acid	1644	LC/MS Neg	925	3670	129.092	8094	111-14-8	C17714	HMDB0000666	274741	349399	257568	321582	334706	339087	284844	304913	940129	173308	305069	318445	353975	414649	419599		411830	399138	360686	380757	442707	332805	320656	505001	200262	319696	200176	360698	347626	384604	508803	280045	435091
1674	heptenedioate (C7:1-DC)*	Lipid	Fatty Acid, Dicarboxylate	61866	LC/MS Polar	100019981	2816	157.051					757855	744261	833329	709946	901096	789194	698703	794974	823669	917083	808521	824590	786465	667340	746824	676921	889275	808454	700233	767094	893865	766387	873177	821028	793560	729099	706110	731787	783415	907993	964754	943481	694747
1844	hexanoylcarnitine (C6)	Lipid	Fatty Acid Metabolism (Acyl Carnitine, Medium Chain)	32328	LC/MS Pos Early	100000781	3358	260.186	6426853	6920-35-0		HMDB0000756	286620	351535	216328	218444	276249	353036	244822	387792	406613	175495	267274	372178	335537	341298	349416	224043	285830	325487	436148	284622	291040	283724	379928	400752	341559	426795	348837	325145	322066	321609	397196	329545	265499
4461	hippurate	Xenobiotics	Benzoate Metabolism	15753	LC/MS Neg	100000014	2106.9	178.051	464	495-69-2	C01586	HMDB0000714	70864592	72010536	70062608	72426144	67936072	71770792	70472992	70828528	54258624	54298200	54690820	53325744	50787228	47213180	64726368	70003608	71942816	70972776	70849136	74549528	70346448	58540928	56785920	58167808	70560368	69005856	70087640	46435320	65803268	36543752	36541560	35990784	49412664
70	histidine	Amino Acid	Histidine Metabolism	59	LC/MS Neg	355	755.9	154.062	6274	5934-29-2	C00135	HMDB0000177	47553148	52302344	55804260	47459796	53967408	50837124	48918128	51633620	50516816	42826964	45405096	49891536	50780768	61192608	50989148	51751032	50626284	52313996	50841492	50429136	55183004	48979796	51788396	56706428	52486448	49461616	52620792	56669328	50393016	52476096	55547496	50841856	67355040
493	homoarginine	Amino Acid	Urea cycle; Arginine and Proline Metabolism	22137	LC/MS Pos Early	100000961	2882	189.135	9085	156-86-5	C01924	HMDB0000670	20142320	21547168	20920148	22703286	21114678	21517580	20458422	21579180	17993916	20059808	17155532	19989720	18399418	16363148	19672198	21117748	19566688	21713378	20221660	21425564	21987776	19246200	19420272	19457036	20695188	20872320	19895136	16579718	20386728	18571462	16473596	17154924	17119884
85	homocarnosine	Amino Acid	Histidine Metabolism	1633	LC/MS Pos Early	41	2960	241.13	89235;10243361	3650-73-5	C00884	HMDB0000745	743788	649052	792353		700701	662077	753984	680737	671696	773430	630835	841469	873928	715200	626805	758539	701603	690307	737623	829972	731691	751694	856706	878685	720229		766069	641328	729419	772976	689910	734228	692035
494	homocitrulline	Amino Acid	Urea cycle; Arginine and Proline Metabolism	22138	LC/MS Polar	100000963	3006.8	188.104	65072	1190-49-4	C02427	HMDB0000679	260150	234531	210700	219807	253392	267234	269206	262156	203904	210264	170883	199894	185364	153777	242363	258640	263185	226358	254028	222193	227068	198765	207152	185341	231336	260546	214480	155977	246619	146223	154131	132461	199044
450	homocysteine	Amino Acid	Methionine, Cysteine, SAM and Taurine Metabolism	15128	LC/MS Pos Early	311	2155	136.043	778	454-29-5	C00155	HMDB0000742	231535	229678	131581	160657	134540	208751	234832	260213	244735	160458	228859	236472	100131		130308	100189	176818	149318	209245	335418	173833	264727	194520	171904	203974	186254	303279		221844	278275	152852	251363
4932	homostachydrine*	Xenobiotics	Food Component/Plant	33009	LC/MS Pos Early	100001550	1750	158.118	441447	1195-94-4	C08283	HMDB0033433	7089619	7774972	7426761	7163134	6976812	7347788	6918956	6967552	13176710	13572222	12940399	12063703	12876227	9596102	6785299	6937907	6957052	8.12558e+06	7213690	7790621	7386051	13850247	14358107	12114884	7371933	7289460	7221722	11522759	6858294	19797180	18530432	19032774	9832037
77	hydantoin-5-propionate	Amino Acid	Histidine Metabolism	40473	LC/MS Polar	100002514	2080	171.041	782	5624-26-0	C05565	HMDB0001212	198284	143842	179914	171181	151837	158387	160150	185938	161214	193539	201792	210323	201247	153725	207000	178340	174516	164926	159866	163595	171583	201921	167856	144493	162499	160875	183064	173141	180466	160780	182064	193592	158096
5964	hydroquinone sulfate	Xenobiotics	Drug - Topical Agents	35322	LC/MS Neg	100001604	1395	188.986	161220	123-31-9	C00530	HMDB0240263	280091	363688	327538	325089	314028	288866	292479	305909	170819	179691	193289	167247	186369	175382	291756	361200	305726	341288	335092	354282	342373	216695	198234	212117	297412	305060	289281	181541	285214	57605	60812	50218	192878
43	hydroxyasparagine	Amino Acid	Alanine and Aspartate Metabolism	62060	LC/MS Pos Early	100020205	1149	149.056	15991574		C20631	HMDB32332	289732	266325	264948	247113	275155	312355	265336	282203	246161	267523	188863	234171	264537	188279	241832	230132	282085	305917	272896	306715	256821	240881	284366	285656	284791	283554	245241	168803	286596	231319	276252	203483	238518
2025	hydroxystearate sulfate	Lipid	Fatty Acid, Monohydroxy	57392	LC/MS Neg	100015656	5115	379.216					454190	228655	266970	265860	217839	308362	268707	264001	439092	346935	298196	315970	326564	259431	134312	313115	313127	326846	198810	230956	293548	194685	312246	304332	437722	254530	352444	246272	201551		370508	312680	447475
470	hypotaurine	Amino Acid	Methionine, Cysteine, SAM and Taurine Metabolism	590	LC/MS Pos Early	358	724	110.027	107812	300-84-5	C00519	HMDB0000965	649607	806832	822670	719073	856860	653370	700400	525314	1390048	881509	1007731	1331462	1546305	1497060	964132	982162	936612	955451	1067596	882091	922724	1628598	1956718	1894492	788905	1047475	1049202	1636928	957697	2470166	2959014	2583526	1631991
4119	hypoxanthine	Nucleotide	Purine Metabolism, (Hypo)Xanthine/Inosine containing	3127	LC/MS Pos Early	171	1295	137.046	790;135398638	68-94-0	C00262	HMDB0000157	2867961	2357661	2302049	2484787	2446901	1954937	2452199	1715133	1543032	2519101	2.60181e+06	1739665	2377542	33569320	2346742	1833007	2152695	2141929	2107942	2043013	2110275	2912474	2602769	2131553	1449417	1628865	1732300	46309604	2080796	3514915	2048385	2.53211e+06	30827922
83	imidazole lactate	Amino Acid	Histidine Metabolism	15716	LC/MS Pos Early	100000263	2040	157.061	793	14403-45-3	C05568	HMDB0002320	362258	310125	343806	323405	367259	399300	426110	359765	340695	328068	388908	339355	378241	388948	304622	265328	328313	355907	296390	397314	336609	439999	341180	350096	319619	394266	477092	271064	517594	526855	522550	501815	335943
80	imidazole propionate	Amino Acid	Histidine Metabolism	40730	LC/MS Pos Early	100003434	2263	141.066	70630	1074-59-5		HMDB0002271	1135841	1231227	1114059	1224649	1499176	1518492	1174194	1183642	1284606	1505021	1287477	1680872	1341485	1148940	1020768	1214926	1039106	1110463	1289157	1226332	1528474	1381888	1374933	1561107	1602423	1105526	1124640	1114964	1056534	1.58556e+06	1456703	2020071	1211982
316	indole-3-carboxylate	Amino Acid	Tryptophan Metabolism	38116	LC/MS Neg	100002185	1710	160.04	69867	771-50-6	C19837	HMDB0003320	58984	46162	51837		66371	42712	53677	65482	62748	50156	40463	59113	49419	36160		54911	63451	67504	68001	52674	71656	55113	76791	87500	55757	76410	45651	46790	61072	68113	72320		62873
299	indoleacetate	Amino Acid	Tryptophan Metabolism	27513	LC/MS Neg	100001034	2200	174.056	802	6505-45-9	C00954	HMDB0000197	82658	71417	75971	49673	80241	78895	71756	47760	80168		65704	72998	71300	61567			70223	66844	46438	57157	49488	84974	81266	54648	69538	59448	70013	63883		102018	73101	61844
298	indolelactate	Amino Acid	Tryptophan Metabolism	18349	LC/MS Pos Early	100000463	2600	206.081	92904	832-97-3	C02043	HMDB0000671	3.31022e+06	3197053	3.31076e+06	3156278	3112612	3395007	3236796	3383083	3.32785e+06	3649877	3269340	2949046	3.29366e+06	2654064	2645628	3096925	2982128	3304328	2806568	2917152	3117517	3468795	3601354	3108550	3119932	3205082	3.25997e+06	2784100	2776734	3.47698e+06	2731375	3684160	2850658
4118	inosine	Nucleotide	Purine Metabolism, (Hypo)Xanthine/Inosine containing	1123	LC/MS Neg	361	1602.1	267.074	6021	58-63-9	C00294	HMDB0000195	543054	556445	460714	508653	530427	382251	357149	399794	380604	411656	462583	318282	426093	645401	313233	431440	360247	413640	355443	520296	318245	461331	359089	368153	332217	318064	331334	599857	301745	531664	378393	397152	677410
426	isobutyrylcarnitine (C4)	Amino Acid	Leucine, Isoleucine and Valine Metabolism	33441	LC/MS Pos Early	100001055	2810	232.154	168379	25518-49-4		HMDB0000736	9526263	9092890	8937312	8456232	8970378	8369044	8590835	8428305	8496964	9286299	7747475	7890916	7764849	6666842	8080726	8581984	8928086	9435985	9101511	8414100	8534047	9179922	8553081	8410891	8570183	8347694	8130578	7028243	8541330	8315553	8505085	7779109	6976860
427	isobutyrylglycine (C4)	Amino Acid	Leucine, Isoleucine and Valine Metabolism	35437	LC/MS Neg	100001590	1420	144.067	10855600	15926-18-8		HMDB0000730	670469	652441	643462	640437	604782	660858	610118	705002	710492	724570	709719	722122	510153	587323	581100	662084	476730	630973	686457	602105	642337	791263	766740	733100	660915	673338	682835	618008	439575	774937	755832	725446	636688
385	isoleucine	Amino Acid	Leucine, Isoleucine and Valine Metabolism	1125	LC/MS Pos Early	376	2800	132.102	6306	73-32-5	C16424,C00407,C06418	HMDB0000172	1529834880	1634831488	1734679168	1648109056	1806017024	1590263552	1633372288	1617919104	1554365952	1563143936	1452173696	1600051584	1607550848	1920898176	1693272064	1618479360	1485118080	1655858816	1680925824	1555021824	1678883200	1468255104	1677058176	1599251328	1545361408	1491641472	1560119168	1829247488	1546703744	1469030272	1734081920	1396923136	1914290304
652	isoleucylhydroxyproline*	Peptide	Dipeptide Derivative	63051	LC/MS Pos Early	100021262	2707	245.15	61158802			HMDB0028908	964082	1023651	958583	999313	974216	937097	910237	931945	920835	1.01756e+06	987202	956475	1005975	809250	834673	823514	893335	976842	883128	948088	807247	884148	989508	952168	919247	941179	977598	858205	776621	904455	950695	804775	900118
351	isovalerate (C5)	Amino Acid	Leucine, Isoleucine and Valine Metabolism	44656	LC/MS Neg	100000708	1564	101.061	10430	503-74-2	C08262	HMDB0000718	185080	341735	352266	347693	291955	231609	904025	416843	378964	141746	390176	433673	329943		426263	500683	702224	365083	514576	547608	463715	490524	372084	421588	596006	740524	438024	241738	495113	631347	656290	478340
353	isovalerylglycine	Amino Acid	Leucine, Isoleucine and Valine Metabolism	35107	LC/MS Neg	100001452	1950	158.082	546304	16284-60-9		HMDB00678	607123	596413	575223	611860	605562	641184	594925	595944	679978	727811	620964	647125	596486	693914	580303	659883	531205	559255	620935	647676	619328	622762	662204	606645	608741	570636	594976	631450	524174	649092	749804	667280	743416
1455	itaconate	Energy	TCA Cycle	18373	LC/MS Polar	100000455	2969	129.019	811	97-65-4	C00490	HMDB0002092	1516269	1859815	725553	1057481	1.19199e+06	1506991	1343150	1491077	1659972	1702318	1526689	1106402	932365	225842	868830	1342217	755052	931500	871504	1059683	954170	1361504	1181541	1179414	1312303	1177575	1205025	320249	723281	1552189	767247	2035049	234214
272	kynurenate	Amino Acid	Tryptophan Metabolism	1417	LC/MS Neg	98	2224	188.035	3845	492-27-3	C01717	HMDB0000715	1795594	1801634	1773591	1760454	1654737	1820281	1748713	1785687	1882852	2036386	1999810	1891904	1851749	1569798	1603693	1.79207e+06	1716014	1715612	1662266	1880328	1696668	2048191	1908364	1.87889e+06	1747525	1752198	1780462	1547800	1536357	2.04339e+06	2.03102e+06	1961150	1645840
267	kynurenine	Amino Acid	Tryptophan Metabolism	15140	LC/MS Pos Early	100000265	2739	209.092	161166	2922-83-0	C00328	HMDB0000684	3225947	3426624	3.78829e+06	3436708	3715684	2489660	3832445	3077882	2899569	4076153	3375871	3476892	3.66554e+06	3803070	3.93187e+06	3177237	2990961	3059040	2990911	2256311	3160470	2888163	3590686	3683286	3060842	2051488	2813055	4120267	3035945	3517215	3704491	2274392	4.07631e+06
1240	lactate	Carbohydrate	Glycolysis, Gluconeogenesis, and Pyruvate Metabolism	527	LC/MS Neg	482	681.6	89.0244	612	79-33-4	C00186	HMDB0000190	1951618176	1438085504	1088857728	1498839808	1059327424	1474771328	1451889280	1604274176	1373705856	1922801536	1838043520	1544979456	1309293184	400410176	1205198080	1342561024	1312412672	1227343744	1278361984	1409158528	1131434624	1815975040	1605513984	1332068480	1564061568	1274844032	1434133888	356888800	1093227648	1452853888	1103240192	1507629568	389766400
3087	lactosyl-N-palmitoyl-sphingosine (d18:1/16:0)	Lipid	Lactosylceramides (LCER)	53010	LC/MS Pos Late	100009030	2527	862.625	53477895	4201-62-1			729766	555348	584352	522040	297065	552530	762814	622446	255927	386881	338032	576195	589480	213285	457511	647385	448365	642553	460413	669291	526481	550873	509717	548362	488846	572380	458300	294404	566247	544546	482074	804972	278837
332	leucine	Amino Acid	Leucine, Isoleucine and Valine Metabolism	60	LC/MS Pos Early	397	2864	132.102	6106	61-90-5	C00123	HMDB0000687	1234180352	1498617472	1539237376	1410933504	1606720256	1330255232	1413904896	1342010240	1287337728	1193691776	1166439296	1413752192	1455512448	1793162368	1539606400	1485967488	1325914368	1533526016	1536889728	1362641536	1559875968	1257724800	1480071552	1456398976	1303871360	1345683968	1335512832	1842941696	1369091840	1282213248	1541426432	1204578304	1827978752
653	leucylhydroxyproline*	Peptide	Dipeptide Derivative	63052	LC/MS Pos Early	100021261	2753	245.15	20847829			HMDB0028930	76774	115907	85737	103857	92902	63541	96351	88534	108330	148128	149821	123948	120242	206122	53909	81786	78472		57257			117258	118654	82726	73360	63361		238758		111475	102201	126743	214742
3108	lignoceroyl sphingomyelin (d18:1/24:0)	Lipid	Sphingomyelins	57330	LC/MS Pos Late	100006298	3437	815.7		60037-60-7			6.15491e+06	5584105	6134807	5820601	5996222	6936925	7430628	5998331	5409725	5435628	5422438	6230514	6668600	5339178	7391970	5864810	6.79571e+06	7140547	6866174	6059049	5870361	5954428	7.21742e+06	6.23585e+06	6068400	435171	6386278	5568346	5618025	6.20492e+06	7.24415e+06	5747335	5646901
1569	linolenate (18:3n3 or 3n6)	Lipid	Long Chain Polyunsaturated Fatty Acid (n3 and n6)	34035	LC/MS Neg	100001337	5450	277.217	5280933;5280934		C06426,C06427	HMDB0001388,HMDB0003073	2636819	2239725	2667030	2311416	2512522	2122312	3300461	2260110	2274281	2167468	2096097	1701580	2225882	2646460	2150508	1441522	2036229	2264782	1757588	1500720	2208047	1976078	2.09316e+06	2543088	2598038	2200272	2245033	2.32441e+06	1876260	1477489	2692013	2377468	3550007
105	lysine	Amino Acid	Lysine Metabolism	1301	LC/MS Pos Early	407	2850	147.113	5962	56-87-1	C00047,C00739	HMDB0003405	178321936	267902160	294131168	242377616	289019776	216663504	244791504	214105424	225293408	145203552	176844032	224247136	249843952	370199904	299788288	283163840	265317456	280206656	281209056	247110000	286893504	225509616	260583648	270547168	234718336	260965600	241858992	354667072	287620768	268979968	332121440	246137136	372785248
1289	lyxonate	Carbohydrate	Pentose Metabolism	61858	LC/MS Polar	100019968	2350	165.041					7147842	6438052	7367524	6465818	6722174	6868009	6935172	6.95216e+06	7765111	7614222	7.6217e+06	8184160	7477350	6339924	6076765	6508736	6425429	6836123	6331050	6024517	5655852	7.35449e+06	7768520	7731904	6618358	6254397	6965073	5955452	6259025	8736852	9348052	7853748	6213600
1451	malate	Energy	TCA Cycle	1303	LC/MS Neg	409	615.6	133.014	525	6915-15-7	C00497,C00149,C00711	HMDB0000744,HMDB0031518,HMDB0000156	67866008	64554332	56333632	60053168	70368056	61466968	61546596	68713360	65425912	74280296	84037024	63037492	70614224	40022284	71417800	63371668	61889608	65934416	58082480	64363504	55698152	85395136	86047232	90441352	65039268	70280136	71164336	40467264	76296904	68138344	71557880	88546008	41505128
1671	maleate	Lipid	Fatty Acid, Dicarboxylate	20676	LC/MS Polar	100000707	2640	115.004	444266	110-16-7	C01384	HMDB0000176	825921	683550	1076717	652013	802463	839945	833346	795806	801244	770203	744752	733768	792958	765172	1022225	1323828	843203	868174	738389	841191	799192	819038	1055046	1364405	749388	905878	589224	638040	1041149	783874	883264	905241	528020
1472	malonate	Lipid	Fatty Acid Synthesis	15872	LC/MS Polar	818	3447	103.004	867	141-82-2;26522-22-85-0	C00383	HMDB0000691	6921830	9222286	6261861	6487179	10045443	10191622	6881240	7079402	7642961	8057150	6995395	16135210	9277697	5966959	7251973	6691652	7477790	8609887	8741172	15472551	7150469	8.27189e+06	7470319	9701974	8.06374e+06	7092019	9932545	6102831	13833060	7490399	7.87269e+06	7541034	8551781
4626	maltol	Xenobiotics	Food Component/Plant	38299	LC/MS Pos Early	100002362	1896	127.039	8369	118-71-8	C11918	HMDB0030776	12738249	18245992	16517656	19220076	16842996	13870490	15464385	16875972	15416611	14819910	11557861	18467228	17704696	3466677	17010068	17146728	13434670	17326540	18884528	16845706	20153276	12153823	14325199	16937926	19516428	16348144	17853216	4943466	18744032	15498994	16059776	14192197	4410208
1351	mannitol/sorbitol	Carbohydrate	Fructose, Mannose and Galactose Metabolism	46142	LC/MS Polar	100001740	2320	181.072	6251;5780		C00392,C00794	HMDB0000247,HMDB0000765	83210912	79789424	84135352	78917640	80197952	78885184	78002840	83300424	85389672	87120704	86995720	89083720	83010752	75334272	73752776	78475360	76391680	78521032	73500360	77897608	74815984	85885808	85658128	88097256	79921040	79597576	83025176	75057568	76087032	91810080	93414520	91605104	79023720
4958	mannonate*	Xenobiotics	Food Component/Plant	62864	LC/MS Polar	100003695	2736	195.051	3246006	642-99-9			650532	614383	700519	606411	700401	739706	698699	712017	646839	589861	599251	675086	635136	625290	643344	675416	644092	682043	565125	582029	615746	579946	598057	597576	753342	577956	727444	565410	629956	593922	649583	591328	580416
1352	mannose	Carbohydrate	Fructose, Mannose and Galactose Metabolism	48153	LC/MS Polar	803	2200	225.062	185698;82308;18950;439680	3458-28-4	C00159,C02209,C00936	HMDB0000169	1036484	1256536	1249831	1187656	2594903	2117265	2265205	554906	1.8635e+06	1221607	2241632	1.6121e+06	2074199	1575619	1502159	1.64297e+06	1604835	1407989	2289214	1272831	1379105	2461505	2058265	2431374	2498432	1199667	1235823	1287785	1497177	2269960	1418749	1775028	1521411
1461	mesaconate (methylfumarate)	Energy	TCA Cycle	18493	LC/MS Polar	100000446	3000	129.019	638129	498-24-8	C01732	HMDB0000749	404586	514523	328314	385299	346636	442380	417642	422154	467893	505846	429415	275032	389783	171849	353730	395256	372941	332084	364539	318665	289680	374241	332232	402413	362126	177251	313597		202933	385931	343099	515226
434	methionine	Amino Acid	Methionine, Cysteine, SAM and Taurine Metabolism	1302	LC/MS Pos Early	415	2526	150.058	6137	63-68-3	C00073	HMDB0000696	359293184	447785376	483332128	427747616	488882976	394571552	436283520	400969216	401007360	305753344	326879072	427617056	444936448	569184512	510259296	466169600	496366528	504995232	495344544	421820032	470043872	399298688	467692320	458897632	412940384	439196000	434171168	554999104	470081280	427442784	539899840	419657280	598301248
439	methionine sulfone	Amino Acid	Methionine, Cysteine, SAM and Taurine Metabolism	44878	LC/MS Pos Early	100004635	1250	182.048	69961	820-10-0		HMDB0062174	19113308	18150054	17437814	17972288	18606676	18489492	18695296	18448598	11742976	12037345	12147564	12287484	11991742	10608391	18350454	17538836	18180268	18427798	17527088	18922172	17606700	13045173	13750282	12917594	18855916	18437142	18465362	10926264	17439996	6392760	6781312	6195203	10889006
440	methionine sulfoxide	Amino Acid	Methionine, Cysteine, SAM and Taurine Metabolism	18374	LC/MS Pos Early	100000039	1272	166.053	158980	3226-65-1	C02989	HMDB0002005	15632607	15284112	15768680	15460616	15381803	15318617	15953066	15103000	11083469	11235013	11515838	10941006	11455078	11509739	12087943	12086870	12519477	12580763	12372503	13691612	13114979	13762069	14571701	13547692	16373975	16011613	16718212	12692246	13069152	11820712	12252077	12451944	13299004
4543	methyl-4-hydroxybenzoate sulfate	Xenobiotics	Benzoate Metabolism	48429	LC/MS Neg	100006116	2873	230.997	10657183			HMDB0041646	68424	63469	59683	75964	71490	66626	102117	100038	347955	305529	320817	336960	346647	259674	97601	71299	83103	83829	86475	67062	72510	323778	406851	390963	64950		73080	251922	83971	517325	628777	519159	255644
1774	methylmalonate (MMA)	Lipid	Fatty Acid Metabolism (also BCAA Metabolism)	1496	LC/MS Polar	418	3078.4	117.019	487	516-05-2	C02170	HMDB0000202	7107685	7.8832e+06	6574441	7341860	7.99859e+06	7249002	8496332	7574804	8.18849e+06	7.78448e+06	7477713	7603643	8409931	6730271	7246276	7.81188e+06	8.226e+06	7.89835e+06	7514508	7554704	7390106	8045757	8239568	7.92119e+06	8.00764e+06	8.22835e+06	7445609	7370902	7314872	7947527	8249603	7499335	7016471
410	methylsuccinate	Amino Acid	Leucine, Isoleucine and Valine Metabolism	15745	LC/MS Polar	2051	2800	131.035	10349	498-21-5		HMDB0001844	16651567	18502708	16554161	16360974	18270932	18249884	17778840	16984480	16992392	16495835	16652381	17106246	17309466	15137296	16744791	18426756	16988300	17161000	16618519	16735023	16771741	15750261	16625332	17197812	17558468	17329580	16593330	15669048	17035080	16287002	16003219	15561932	14652947
3177	mevalonate	Lipid	Mevalonate Metabolism	39583	LC/MS Polar	30	1462	147.066	449	96949-03-0	C02104	HMDB0000227	179986	210066	211055	201267	243100	213304	189513	219174	164177	203835	211111	213084	180418	101246	205421	105589	227232	179455	215753	223601	105422	223354	199325	218719	244572	219337	199641	122310	238062	175924	208608	192995	164275
2201	myo-inositol	Lipid	Inositol Metabolism	1124	LC/MS Polar	363	3506.3	225.062	892	87-89-8	C00137	HMDB0000211	70106912	70780248	71100848	69107824	70410048	71924544	69043264	69352736	76105680	73498368	70767224	74872928	71887216	64875016	67367992	70883272	69413728	69251800	69095760	68143688	67884896	73203920	72555096	75607504	69712768	71795888	68825352	64221356	67754432	77805608	77973696	75575032	64099428
3098	myristoyl dihydrosphingomyelin (d18:0/14:0)*	Lipid	Dihydrosphingomyelins	57365	LC/MS Pos Late	100009038	2060	677.559	44260138			HMDB0012085	95558	160058	96986	102037	125066	162865	137763		149791	153652	97236	141280	130652	110504	174086	182486	218977	192286	222824	248421	123022	217076	195518	166257	206772	244835	204807	73202	138691	320375	151874	193353	107135
138	N,N,N-trimethyl-5-aminovalerate	Amino Acid	Lysine Metabolism	57687	LC/MS Pos Early	100015962	2186	160.133	14274897				2919469	2657368	2783215	2500288	3436496	2562322	2834931	2568928	3.13616e+06	3230055	3.28355e+06	3.35992e+06	3127432	2884592	2590740	2838959	2750801	3066657	2691345	2664483	2753389	3027603	3591564	3313987	3.01562e+06	2676722	2700782	3164553	2598104	4031114	3924417	3649505	2931119
519	N,N,N-trimethyl-alanylproline betaine (TMAP)	Amino Acid	Urea cycle; Arginine and Proline Metabolism	62947	LC/MS Pos Early	100020217	2470	229.155				HMDB0240365	5278588	7.7162e+06	7.46293e+06	7578731	6084796	7.27184e+06	8.11703e+06	7013089	6334139	4618412	5767792	4874806	6509170	5431455	6886999	6.94442e+06	5655759	7.27513e+06	7.61464e+06	6978336	7.93704e+06	6832867	7879009	6573367	7.91294e+06	7780285	5744505	5751474	7424913	4776174	1902818	6372122	4535351
137	N,N-dimethyl-5-aminovalerate	Amino Acid	Lysine Metabolism	62819	LC/MS Pos Early	100020842	2290	146.118					88993	135422							224362	140421			86963	135434	151400	151988		97848	68763		115138	228264		150613	146732	149064	137675	131723	279058	177564		192451	212317
1219	N,N-dimethyl-pro-pro	Peptide	Modified Peptides	64571	LC/MS Pos Early	100022041	2500	241.155					3096850	3.77916e+06	3431139	3589331	3100171	3268848	3750429	3555608	2965281	2929398	3339436	2757546	2932149	2373177	3109634	3.28133e+06	3607993	3704418	3049666	3496486	3752134	3202814	3421733	2875479	3.70287e+06	3179347	2888502	2615975	3007161	2900845	2461663	2711389	2470536
33	N,N-dimethylalanine	Amino Acid	Alanine and Aspartate Metabolism	63151	LC/MS Pos Early	100020371	1370	118.086	5488191	2812-31-9			3496235	3471238	4081639	3420385	4783946	3612968	3339623	5298594	5029683	3829333	4.13321e+06	3607477	4394863	3787391	3586435	3849991	3539099	3698258	3460533	4335712	3423137	3.85247e+06	4.09779e+06	3650419	4474436	3556406	4726993	3592542	4226913	4865725	5082902	4271167	3163578
4240	N-acetyl-beta-alanine	Nucleotide	Pyrimidine Metabolism, Uracil containing	37432	LC/MS Neg	100002102	773	130.051	76406	3025-95-4	C01073	HMDB0061880	734626	312123	648711	380649	344279	348327	754174	312132	708275	532001	269165	592769	236460	437553	77945		698446	367007	205948	34112	178815	145702	645094	670318	363937	558584	656980	333269	532053	312335	132415	70713
544	N-acetyl-isoputreanine	Amino Acid	Polyamine Metabolism	62309	LC/MS Pos Early	100020487	2305	203.139	131802901				2927118	3059189	3.06574e+06	3012099	3.08401e+06	2894362	3155405	3.20007e+06	2692438	2724004	2745337	2806808	2929534	2306658	2595945	2901179	3089929	3.3106e+06	2983871	3195556	3042499	2961527	3228722	2950213	3.25882e+06	2.98173e+06	3189521	2486324	2887338	2788403	2754689	2890238	2433221
31	N-acetylalanine	Amino Acid	Alanine and Aspartate Metabolism	1585	LC/MS Polar	1110	1564.8	130.051	88064	97-69-8	C02847	HMDB0000766	3430629	2629352	2682035	2689072	2548778	3654829	3.38162e+06	2922834	3.24355e+06	3691967	2955951	3154613	2884521	1.01967e+06	2400983	2405484	2549348	3407478	2993834	2773206	2229815	3317130	3.23727e+06	2570081	2964488	2874819	3392912	1329969	3130162	2533828	2289711	2981395	950844
499	N-acetylarginine	Amino Acid	Urea cycle; Arginine and Proline Metabolism	33953	LC/MS Pos Early	100001266	2245	217.13	67427	155-84-0	C02562	HMDB0004620	775651	889305	1.00282e+06	799717	1004506	733909	864885	862446	868641	748634	639126	823267	876934	333117	994536	1038128	1139310	1079236	1124869	946588	1101604	781427	980358	1.03315e+06	925072	994729	876234	391333	1180868	915501	1156022	896283	387804
42	N-acetylasparagine	Amino Acid	Alanine and Aspartate Metabolism	33942	LC/MS Pos Early	100001257	785	175.071	99715	4033-40-3		HMDB0006028	582845	563789	535771	388040	630224	529830	407293	480874	549912	504808	517627	568628	472771	598463	434335	506354	584776	571819	601924	570177	580037	519780	565201	498891	563344	546892	587027	606723	521205	537681	711495	571891	623359
37	N-acetylaspartate (NAA)	Amino Acid	Alanine and Aspartate Metabolism	22185	LC/MS Polar	100000787	3143	174.041	65065	997-55-7;997-55-7	C01042	HMDB0000812	1592067	1812295	1238216	1491604	1291245	1.67083e+06	1687753	1505823	1540742	1.59492e+06	1791311	1401792	1640155	946829	1427722	1378634	1431918	1.48943e+06	1449776	1343412	1248343	1456903	1608870	1456263	1388475	1.60093e+06	1303111	1126090	1330130	1.5386e+06	1583436	1.77546e+06	990041
456	N-acetylcysteine	Amino Acid	Methionine, Cysteine, SAM and Taurine Metabolism	1586	LC/MS Pos Early	1107	1416	164.038	12035	616-91-1	C06809	HMDB0001890	78033	66973	66450	102673	73501	38241	45585		109830		41178	93481	95382		62957		167378	101896	121401	119263	46619	106947	116210	170645	79098	81819	108549		103318	128455	162131	220968
1433	N-acetylglucosamine/N-acetylgalactosamine	Carbohydrate	Aminosugar Metabolism	46539	LC/MS Pos Early	100006435	715	222.097	84265;439174		C01074	HMDB0000212,HMDB0000215	3983793	3.89588e+06	3723297	3.98959e+06	3844996	4062475	3488118	3836308	3792773	3734510	3790467	3873418	3820449	3377533	3649963	3853353	3.96154e+06	4068453	4257081	4140928	3.98074e+06	4.1551e+06	4402983	3972676	3.86119e+06	3664207	4024152	3402011	3764354	3859885	3810560	3831756	3548261
47	N-acetylglutamate	Amino Acid	Glutamate Metabolism	15720	LC/MS Polar	100000282	3106	188.056	70914	5817-08-03	C00624	HMDB0001138	308105	270801	243613	216823	258452	265979	315573	252509	250797	199419	292157	225759	291675	141847	283221	305509	314983	308880	256318	246575	241327	230768	249077	281442	315178	235736	252120	140458	275180	286390	335004	257921	156865
48	N-acetylglutamine	Amino Acid	Glutamate Metabolism	33943	LC/MS Pos Early	100001253	845	189.087	182230	2490-97-3	C02716	HMDB0006029	492727	753250	1020724	571519	859836	636322	1081320	398763	697973	483858	505947	779620	737350	309897	784354	917415	1007281	718003	795457	661016	972972	423148	671670	760264	686479	865371	559604	412799	820104	800476	1095278	688643	352103
2	N-acetylglycine	Amino Acid	Glycine, Serine and Threonine Metabolism	27710	LC/MS Pos Early	100001006	826	118.05	10972	543-24-8		HMDB0000532	1165055	1105358	1031002	1061013	1060855	1261855	1145213	925878	1119087	1072079	1018797	1156286	747330	928351	1039636	1284153	1214881	1097777	1557382	1029474	1079064	1072318	1044306	1075867	1326770	1152737	1065976	867024	1351910	992491	1062674	897451	1047997
387	N-acetylisoleucine	Amino Acid	Leucine, Isoleucine and Valine Metabolism	33967	LC/MS Pos Early	100001276	2600	174.113	306109	3077-46-1		HMDB0061684	148667	181640	279314	249455	263373		334837	400936	195224	445136	218912	199675	147318	152800		268457	252416	152832	168838	470808	235176			431133		241139				211194	250828	170778	409706
435	N-acetylmethionine	Amino Acid	Methionine, Cysteine, SAM and Taurine Metabolism	1589	LC/MS Neg	1083	1787	190.054	448580	65-82-7	C02712	HMDB0011745	2446086	1928452	1237653	1258898	1212776	1.72934e+06	1.78687e+06	1727705	1690616	2123423	2180308	1.66264e+06	1056862		1204164	1202134	1782439	1377810	1606657	1629812	1115750	1790291	1712972	1689316	1347335	1167842	1805933		1162589	1149780	1219603	1667736	44467
441	N-acetylmethionine sulfoxide	Amino Acid	Methionine, Cysteine, SAM and Taurine Metabolism	45428	LC/MS Pos Early	100005463	880	208.064	11902949	108646-71-5			74838	62651	52941	56778		62176	60440	77360			43474				40085	71737	48631	63946	47196	77083	60220		52282	39046	56791	47922	57833		58201			39134
1418	N-acetylneuraminate	Carbohydrate	Aminosugar Metabolism	32377	LC/MS Pos Early	1162	660	310.113	439197	131-48-6	C00270	HMDB0000230	10169978	10944831	11500714	10112914	10377823	11973535	10354911	10547321	10855016	9485216	9837657	11197657	10470481	9631480	10309603	11575787	10621552	10987389	10372531	10184771	10637687	11895392	10990516	10309888	12314259	10221560	10605980	10653001	11328863	10462553	10100672	10426273	9810131
141	N-acetylphenylalanine	Amino Acid	Phenylalanine Metabolism	33950	LC/MS Neg	100001256	2597	206.082	74839	2018-61-3	C03519	HMDB0000512	108633	120828	83512	109203	164988	119129	151412	162638	96141	134453	120257	101178	119986	72550	120124	134336	100874	162599	131741	127794	136739	105950	129302	136688	112160	117028	180906	76116	228035	103836	153437	121539	106738
538	N-acetylputrescine	Amino Acid	Polyamine Metabolism	37496	LC/MS Pos Early	192	2230	131.118	122356	18233-70-0	C02714	HMDB0002064	1786753	1.68127e+06	1.02403e+06	2.07435e+06	1163586	1411053	1643127	1.87923e+06	1999288	2218301	1.73535e+06	1.84074e+06	1.94997e+06		695095	748164	1827166	812397	1509108	1590587	978058	1529294	1141425	2091090	1061500	1500303	1748165		1505761	3067654	2058345	2965029
11	N-acetylserine	Amino Acid	Glycine, Serine and Threonine Metabolism	37076	LC/MS Pos Early	100001851	800	148.06	65249	97-14-3		HMDB0002931	1.90886e+06	1704862	1584508	1727384	1696887	1726314	1929372	1847585	1.7614e+06	2154491	1.98414e+06	1902860	1704902	1404663	1745605	1519537	1670695	1.80981e+06	1628085	1.90373e+06	1706859	1802340	1.73884e+06	1686443	2.00782e+06	1633124	1824643	1317119	1739725	1813636	1721390	1626319	1526177
473	N-acetyltaurine	Amino Acid	Methionine, Cysteine, SAM and Taurine Metabolism	48187	LC/MS Neg	100005466	800	166.018	159864			HMDB0240253	8477924	7230241	7173032	6898575	7239326	7.9412e+06	7.66476e+06	7.89743e+06	8300667	8376825	8569691	7893115	7870175	6545480	6500835	6857356	7309228	7373185	7040151	7408090	7214830	8672151	8689900	8707104	8088370	7252275	7569443	6146408	6700835	8906223	8586133	8866029	7021390
18	N-acetylthreonine	Amino Acid	Glycine, Serine and Threonine Metabolism	33939	LC/MS Neg	100001274	821.6	160.061	152204	17093-74-2		HMDB0062557	2962895	2690468	2259419	2815043	2535000	2775048	2546747	2961505	2617045	2841729	2764853	2634605	2529085	1896021	2531107	2619895	2592896	2525438	2644754	3019634	2766942	2887209	2641301	2912253	2.95519e+06	2824029	2880451	1989928	2797979	2723339	2402380	2475073	2226596
163	N-acetyltyrosine	Amino Acid	Tyrosine Metabolism	32390	LC/MS Neg	100001104	1680	222.077	68310	537-55-3		HMDB0000866	125331	134213	124685	128245	145511	110762	137618	143698	114403	122964	109058	103321	134631	113397	118948	144135	127125	127840	127251	139775	126149	118981	115792	126691	123539	125267	97837	119494	119364	128568	121875	103922	107509
417	N-acetylvaline	Amino Acid	Leucine, Isoleucine and Valine Metabolism	1591	LC/MS Neg	1084	1704	158.082	66789	96-81-1		HMDB0011757	116824	138492	100592	112185	98219	123463	103704	128734	106421	106273	86403	127862	93040	61271	101317	118475	81447	117245	100378	99937	110575	103118	96544	89066	98705	100209	93256	58578	127521	99009	92456	108822	60512
4204	N-carbamoylaspartate	Nucleotide	Pyrimidine Metabolism, Orotate containing	1594	LC/MS Polar	1108	3800	175.036	93072	923-37-5	C00438	HMDB0000828	664968	118130	120473	191690	136268	284687	196984	466842	292828	692707	248286	351036	163538		135165	170462	384132	370647	315615	435462	239429	801297	635033	429011	360348	457069	697193		224904	262444	100169	558416	67450
508	N-delta-acetylornithine	Amino Acid	Urea cycle; Arginine and Proline Metabolism	43249	LC/MS Neg	100004523	858	173.093	9920500		C00437	HMDB0003357	3096758	2818634	3029111	3186691	2.77018e+06	2872426	2634942	3.18875e+06	2416444	2813760	2712036	2464992	2260023	2094873	2596395	2.94152e+06	2665599	2678429	2412277	3337701	2876781	2.86493e+06	2437456	2633423	3110832	2678105	3107111	1922828	2721550	2116165	1948936	2.06031e+06	2455871
274	N-formylanthranilic acid	Amino Acid	Tryptophan Metabolism	43549	LC/MS Neg	100004561	2150	164.035	101399	3342-77-6	C05653	HMDB0004089	142736	113370	126626	114326	102354	118588	128973	96162	121745	130288	111161	114325	105388	102613	207946	75352	104291	104765	117635	86640	159721	130772	131689	163789	128935	115547	233311	123891	78627	145454	129007	113150	113140
266	N-formylkynurenine	Amino Acid	Tryptophan Metabolism	64334	LC/MS Neg	186	2000	235.072	910	1022-31-7	C02700,C02406,C15605	HMDB01200	140942	91875	105816	83895	127191	153398	146446	132041	69447	94973	99632	84167	70850	166826	85330	70886	105914	117581	83385	83125	69879	79308	129324	99740	73206	76410	75698	125581	58942	94566	105374	101217	202340
437	N-formylmethionine	Amino Acid	Methionine, Cysteine, SAM and Taurine Metabolism	2829	LC/MS Neg	194	1543.8	176.039	439750	4289-98-9	C03145	HMDB0001015	1738553	1533935	1.03547e+06	1533873	978863	1.30268e+06	1137324	1.40268e+06	1.30178e+06	1718889	1527659	1171424	1048739	63328	922953	1379596	1301761	1301665	1229058	1601535	1072368	1671777	1230791	1247190	1292987	1165525	1455041	228882	1095287	1567516	992331	1.87087e+06	51302
1434	N-glycolylneuraminate	Carbohydrate	Aminosugar Metabolism	37123	LC/MS Pos Early	100001491	636	326.108	123802	1113-83-3	C03410	HMDB0000833	695942	600739	547385	608301	611802	618886	662568	659078	711008	591903	585474	597940	505409	476640	607693	596483	562407	560432	564880	558244	540310	672547	567042	519018	643900	588823	587436	499619	540696	552238	606775	533610	468499
59	N-methyl-GABA	Amino Acid	Glutamate Metabolism	39577	LC/MS Pos Early	100003152	2109	118.086	70703	1119-48-8	C15987		2003433	1892440	1750209	1723097	1673946	1854586	1666076	3354354	2008002	1743999	1.86081e+06	1897692	1385113	1644868	1.90616e+06	1802194	1741561	1750413	1600853	1774895	1540925	1.89637e+06	2140412	2081482	1597775	1455537	1820191	1922529	1662189	1797087	3.61467e+06	2.07666e+06	1903234
518	N-methylproline	Amino Acid	Urea cycle; Arginine and Proline Metabolism	37431	LC/MS Pos Early	100001956	1335	130.086	643474	475-11-6		HMDB0094696	8618500	8158179	8944528	8705475	9002076	8750311	8057938	8534892	7549667	7906962	7357118	7994636	7597002	6512707	8546196	8318073	8207490	8283006	8617171	9106433	8118959	9156804	9249602	8660873	8882023	8537625	9054327	7010594	8261512	8021818	7761229	7513138	6320537
3031	N-palmitoyl-sphingadienine (d18:2/16:0)*	Lipid	Ceramides	57416	LC/MS Pos Late	100015609	2490	536.504					363595	411442	276448	182164	326596	302544	240069	365156	415148	221088	385450	334112	263497		281447	352400	174161	357581	216281	243744	124534	321900	288796	335779	285651	218002	241137		645244	408347	290889	390892
3009	N-palmitoyl-sphinganine (d18:0/16:0)	Lipid	Dihydroceramides	52604	LC/MS Pos Late	100009028	3090	540.535	5283572	5966-29-0		HMDB11760	889459	1785900	1.01379e+06	421452	978531	790653	637327	933607	1659457	712225	1175705	803515	779325	233430	703243	890202	660943	812176	1035104	982988	423294	992153	781675	930260	809663	715816	908703	222105	1540200	1497376	922102	1097704
3021	N-palmitoyl-sphingosine (d18:1/16:0)	Lipid	Ceramides	44877	LC/MS Pos Late	1518	2893	538.519	5283564	24696-26-2		HMDB0004949	3139629	3215977	2767749	1894600	2.82882e+06	2269457	2619667	3239230	4.06106e+06	2349576	3010644	2594856	2463279	574679	2712593	3766052	2364776	3.27293e+06	2200274	2401261	1619527	3071584	3027012	3616764	2842835	2485559	2500959	560781	4390621	3619959	2859001	4368767	621109
3025	N-stearoyl-sphingosine (d18:1/18:0)*	Lipid	Ceramides	54979	LC/MS Pos Late	1547	3392	566.551	5283565	104404-17-3		HMDB0004950	213556	318165	171471	159478	278541	183507	249261	337653	288604	236849	281855	230520	310725		250178	263509	220301	190473		155695		270797	249915	223245	78442	232352	146831	120119	317326	254413	215979	170673
4152	1-methyladenosine	Nucleotide	Purine Metabolism, Adenine containing	15650	LC/MS Pos Early	1242	2120	282.12	27476	15763-06-1	C02494	HMDB0003331	1436061	787877	868146	959337	794791	1069898	1092149	1226442	918817	1331455	1113518	1089185	815725	239690	883866	1004724	843454	941356	868599	1.01837e+06	773497	1252553	1270745	890611	843815	856602	918871	290069	678459	1008129	723193	1235292	244104
4125	N1-methylinosine	Nucleotide	Purine Metabolism, (Hypo)Xanthine/Inosine containing	48351	LC/MS Pos Early	100001409	1430	283.104	650095	20245-33-4		HMDB0002721	1072762	957501	973280	863278	912799	1.0098e+06	955382	950391	959550	961655	888916	975598	929601	681412	918256	958396	898996	1035518	1019358	1039810	839944	1033750	1048724	955023	996238	894647	966672	798081	880806	875326	1064319	926597	794247
4191	N2,N2-dimethylguanosine	Nucleotide	Purine Metabolism, Guanine containing	35137	LC/MS Pos Early	100001412	2210	312.13	135501639	2140-67-2		HMDB0004824	623517	442836	397362	499137	475828	492425	528543	498861	498091	559865	602884	551253	491494	177798	425552	473784	490968	485406	494268	447636	430803	642343	733628	487359	476142	479893	547037	208556	412780	657427	589748	695007	228474
4190	N2-methylguanosine	Nucleotide	Purine Metabolism, Guanine containing	35133	LC/MS Neg	100001467	1988	296.1	135501934	2140-77-4		HMDB0005862	47855	35660	33278	42581	42845	12614	44294	47675	21698	36541	48097		47293			23692	26989	39304	35703	50935	25685	86628	47271	47295	14047	31129			38142	41860	31046
116	N6,N6,N6-trimethyllysine	Amino Acid	Lysine Metabolism	1498	LC/MS Pos Early	189	2825	189.16	440120	23284-33-5	C03793	HMDB0001325	36987140	39960736	38514652	40051192	39083956	37622276	39698596	36627416	34417804	35110076	34776704	34971504	37521456	33618608	37824696	37226312	38357528	39163568	39019216	39206392	38836528	38859944	40700308	39236840	38596700	39755872	35417920	33296210	36900968	37393948	40091688	36589364	36880824
107	N6-acetyllysine	Amino Acid	Lysine Metabolism	36752	LC/MS Polar	100001734	2612.6	187.109	92832	692-04-6	C02727	HMDB0000206	150188	171560	145896	160031	137266	139319	203229	210446	204586	141295	142622	173611	185151	94291	143800	164765	150326	185793	173764	122128	171502	144671	156141	168587	193755	194529	153513		160654	139556	187033	136044	101971
4163	N6-carbamoylthreonyladenosine	Nucleotide	Purine Metabolism, Adenine containing	35157	LC/MS Neg	100001415	2164	411.127	161466	24719-82-2		HMDB0041623	255022	236127	241007	248593	248719	254775	229506	256457	255591	246620	246434	249545	233881	186134	229800	243784	267444	261305	252212	250687	255554	237205	252497	248474	259197	258815	253938	187394	229026	222839	238949	227818	202344
1435	N6-carboxymethyllysine	Carbohydrate	Advanced Glycation End-product	36713	LC/MS Pos Early	100001768	2500	205.118	123800	5746-04-03		HMDB0240347	188625	205138	180029	225474	162637	212440	200390	205084	150530	173203	131806	158762	130725	82499	163513	192494	190982	190560	180322	150048	229585	108176	126630	120549	169463	210995	177213	144782	165875	96989	85544	107682	84827
114	N6-methyllysine	Amino Acid	Lysine Metabolism	62860	LC/MS Pos Early	100003415	2831	161.129	164795	1188-07-4	C02728	HMDB0002038	14812024	16665806	15214249	15139944	15179522	15286708	14943761	15147675	16028030	16615531	16827920	15632560	15138389	13953990	14869931	14464073	13931807	14576082	14964790	15803100	15059127	18246528	18099588	15585507	16033010	15017155	15721990	13527532	14265138	17334020	18246184	17927104	14415332
4303	nicotinamide	Cofactors and Vitamins	Nicotinate and Nicotinamide Metabolism	594	LC/MS Pos Early	432	1942	123.055	936	98-92-0	C00153	HMDB0001406	24635736	22155128	22860032	21556712	24031288	23878512	22248616	22942964	22163720	21989168	21387796	22868716	23921164	23202048	24523024	22853528	24006868	24415096	25060210	25308424	23425208	23368960	24442186	24091130	25196338	21880528	23620850	23569758	22964592	25991158	25388870	25990736	24095710
4306	nicotinamide riboside	Cofactors and Vitamins	Nicotinate and Nicotinamide Metabolism	33013	LC/MS Pos Early	100001310	2040	255.098	439924	1341-23-7	C03150	HMDB0000855	417436	404328	433328	379596	398609	431213	425425	436896	393599	368061	399408	377556	327016	320939	408922	362897	459735	416857	383688	404083	261154	498022	409439	323272	397579	321268	407411	283600	396371	296028	411703	329323	288124
4558	o-cresol sulfate	Xenobiotics	Benzoate Metabolism	36845	LC/MS Neg	100001806	2796	187.007	11615528			HMDB0011635	100158	115745	92933	91223	106506	94876	112200	109890	69003	48604	51359	50082	61649	50413	96080	110540	103864	90687	119771	112300	112015	72448	63747	73607	88825	102735	98495	59127	94032		15803		57339
6088	O-sulfo-L-tyrosine	Xenobiotics	Chemical	45413	LC/MS Neg	100005384	990	260.023	514186				877126	991265	818021	869081	727659	732796	982443	972368	892182	821719	892587	861276	869822	894714	812609	812210	862224	967273	916467	953073	1083351	1045987	971865	913827	857960	933960	788433	717061	1004350	650721	761885	673100	715611
216	o-Tyrosine	Amino Acid	Tyrosine Metabolism	43392	LC/MS Pos Early	100004290	2772	182.081	91482	2370-61-8		HMDB0006050	98237	146039	111969	234687	131940	176164	263202	147044		66187					124475	96923	131290	178596	149629	371105	170943	159491	141571			243734	224915		172401	102921			131607
1699	octadecenedioate (C18:1-DC)	Lipid	Fatty Acid, Dicarboxylate	61861	LC/MS Neg	100019978	4875	311.223	9543674				233369	143526	177690	100568	183041	158981	185575	257610	145102	203295	127044	112018	166924	184024	142880	251380	201606	133797	158037	81463	128554	122650	123169	221189	169270	41802	100877	156697	153419		162339	204566	363444
1852	octanoylcarnitine (C8)	Lipid	Fatty Acid Metabolism (Acyl Carnitine, Medium Chain)	33936	LC/MS Pos Late	100001247	950	288.217	11953814;123701	3671-77-0	C02838	HMDB0000791	181436	262065	188654	301088	173430	311391	282316	345914	301485	315480	310781	166568	259210	156859	192728	185535	235970	198348	243665	187255	211438	219333	195960	224718	247570	196391	181259	378735	247201	338894	224852	346006	265149
487	ornithine	Amino Acid	Urea cycle; Arginine and Proline Metabolism	1493	LC/MS Pos Early	444	2800	133.097	6262	3184-13-2	C00077	HMDB0000214	120215072	120740280	116824192	103683704	110977632	118711744	116876144	116837064	201449040	195418000	197531520	186846304	188535200	98559528	116027616	116853200	126768656	132077624	119655008	123200208	123650992	221062224	223439008	209342688	131838408	125143552	127029920	107192152	139751424	407484032	411558752	399478752	107557752
4206	orotate	Nucleotide	Pyrimidine Metabolism, Orotate containing	1505	LC/MS Polar	445	1638.1	155.01	967	50887-69-9	C00295	HMDB0000226	8983182	3186012	2729386	3004028	3068254	5130561	4304372	5342769	5552487	15861641	7707706	4.84882e+06	3778523	503476	2798514	3220095	3609449	4245238	4466809	5976894	3443908	6611724	7565879	6482271	6646051	4523395	7692981	467190	2370523	3353599	3094938	4956997	776794
4208	orotidine	Nucleotide	Pyrimidine Metabolism, Orotate containing	35172	LC/MS Polar	100001416	2250	287.052	92751	314-50-1		HMDB0000788	101296	102452	71014	84966	105573	97914	135626	110437	109622	111642	94221	84534	117637		92000	99453	131381	97692	128728	114793	78758	147938	157525	135594	124443	110561	124042		82284	146915	84433	121756	55073
4355	oxalate (ethanedioate)	Cofactors and Vitamins	Ascorbate and Aldarate Metabolism	20694	LC/MS Neg	100000841	603	88.988	971	144-62-7	C00209	HMDB0002329	2422517	2.73862e+06	2858085	2873012	2.69614e+06	2684811	2640031	2524596	2327491	2284402	2647626	2565048	2607152	2779417	2594232	2742802	2708283	2584697	2817363	2912512	2.82109e+06	1868761	2440796	2684903	2806554	2718711	2607653	2997554	2806588	2517876	2480177	2275560	2.08479e+06
263	oxindolylalanine	Amino Acid	Tryptophan Metabolism	64568	LC/MS Pos Early	100022120	2756	221.092	20977764				261483	267375	217913	245671	233805	275227	332637	367796	189319	202250	159481	216598	199258	369465	280088	296806	262675	290205	252657	352674	246236	204697	215398	238107	250929	302661	288940	406455	206436	161295	214632	232859	420136
4513	p-aminobenzoate (PABA)	Xenobiotics	Benzoate Metabolism	596	LC/MS Pos Early	875	2026	138.055	978	150-13-0	C00568	HMDB0001392	883939	1095520	1492921	1442914	1205163	869418	1231877	717245	848213	989731	986018	898348	1220698	5903663	1232638	1117804	940208	1099819	1295571	1044876	956769	990772	987341	1012655	1050837	1065424	837103	5565976	818143	593631	1465978	710928	5857024
4551	p-cresol sulfate	Xenobiotics	Benzoate Metabolism	36103	LC/MS Neg	100001315	2890	187.007	4615423	3233-57-7		HMDB0011635	16635798	17267728	15872967	17252776	15484393	17040782	17897944	16905108	14761470	15989974	16261185	14535586	14375448	12524061	14782854	17082200	15969415	16190034	15930570	18075196	16008833	16734617	15272413	16443013	16644147	17179178	15992673	11860435	14587175	12856544	12923428	13238768	13029994
1885	palmitoleoylcarnitine (C16:1)*	Lipid	Fatty Acid Metabolism (Acyl Carnitine, Monounsaturated)	53223	LC/MS Pos Late	100009406	1357	398.327	71464547				70565		128827	74889			69520	76948				103847	60612	195328	127837		116557	100399	126307		108885	58930		72538		84113	95792	234335	97126	58514	108273		217843
3099	palmitoyl dihydrosphingomyelin (d18:0/16:0)*	Lipid	Dihydrosphingomyelins	52434	LC/MS Pos Late	100008954	2290	705.591	9939965			HMDB0010168	3843162	4581893	3847524	3277870	3635759	3.96573e+06	4374669	3259472	3759892	3597584	3257362	3801482	3920688	2517661	3968348	3534759	4272369	4200311	4653693	4007931	3243435	4370431	4821329	4419183	3920870	3392945	4288975	2685351	4273514	5365798	4.16909e+06	4831328	2739754
3103	palmitoyl sphingomyelin (d18:1/16:0)	Lipid	Sphingomyelins	37506	LC/MS Pos Late	100002107	2168	703.575	9939941	6254-89-3		HMDB0010169	48002320	41881016	47924384	44453532	43679396	48475096	56698656	44736656	41660396	41191960	39499488	44835376	51908880	38528608	48665728	44562264	51167176	51633212	46655764	47192204	43615656	47532336	49052804	47611148	44773208	50743368	44685656	37913844	42504008	45390928	47765896	42668056	40001024
4334	pantoate	Cofactors and Vitamins	Pantothenate and CoA Metabolism	63061	LC/MS Neg	100002613	1143	147.066	5289105	470-29-1	C00522		197377	143031	178224	73755	126744	166701	137033	215957	146572	253959	160451	200553	190790	166760	46717	144792	194611	147977	163070	176391	75423	176345	182971	190476	186388	185893	192610	93624	150078	267693	201629	255588	174273
4335	pantothenate (Vitamin B5)	Cofactors and Vitamins	Pantothenate and CoA Metabolism	1508	LC/MS Neg	1024	1498.7	218.103	6613	137-08-6	C00864	HMDB0000210	89317904	96263576	95318744	93911880	90689376	94593888	93295584	95262648	111136768	118549032	113310600	105851496	113759048	107245656	89217392	95935640	89203712	92214592	90677456	95133648	95301200	112500712	110964184	119133808	89797648	97687872	85768744	104798480	82267464	112784792	117343232	113591216	109992040
5467	penicillin G	Xenobiotics	Drug - Antibiotic	37468	LC/MS Neg	100002155	3855	333.091	5904	69-57-8	C05551	HMDB0015186	623863616	580012096	521680640	594450368	498416672	625051712	553549312	596808000	530758944	619602368	621900608	496577024	503978560	252755168	410920704	549465536	468118592	516967456	433413664	552742784	509811904	588192384	522047168	491677120	556900992	522359424	529248192	172775840	370914400	396225024	370942080	330837600	308710720
6187	phenol red	Xenobiotics	Chemical	36817	LC/MS Neg	100001724	3665.9	353.049	4766	143-74-8	C12600		46314596	45576644	45246904	45158056	42456372	44039780	43603176	44681844	47580460	45639652	46071344	45192140	43474244	38283936	42106412	47010312	48837016	47094184	48480612	50893800	46660748	48067216	47454712	49642864	46022132	43892244	44122184	39018148	44665476	45603912	47410792	45040584	42474392
190	phenol sulfate	Amino Acid	Tyrosine Metabolism	32553	LC/MS Neg	100001510	2156	172.991	74426	937-34-8	C02180	HMDB0060015	11797025	11991931	11193236	11487536	10957946	11694672	11734027	11377597	8493800	8525149	8543435	8196065	8.04402e+06	7.46714e+06	10372127	11564818	11177787	11467195	11294549	12361919	11332938	9395106	8710046	9186658	11314309	11387635	11156904	7418663	10581037	5.62576e+06	5.63295e+06	5559458	7774964
1187	phenylacetylglutamine	Peptide	Acetylated Peptides	35126	LC/MS Neg	100001417	2330	263.104	92258	28047-15-6	C04148	HMDB0006344	24285	18141	20789	26694		28308	78354	15543	24919		25193	17841	26158	20675	22627		25839	20681	26389	15261	26549	20951	30058	31678		19144		16578	20612		24318
1190	phenylacetylglycine	Peptide	Acetylated Peptides	33945	LC/MS Neg	100001275	2375	192.067	68144	500-98-1	C05598	HMDB0000821	24615442	25352676	24486138	24400844	24141212	24834500	23655606	25061360	24232448	24422294	24432512	23625612	22293462	19673568	22326108	24959150	24365948	24721430	25114648	25878936	24429566	25841368	24432312	25803694	24958852	24751756	24675866	19832548	23216648	30955450	31554202	29953684	20823136
140	phenylalanine	Amino Acid	Phenylalanine Metabolism	64	LC/MS Pos Early	460	2878	166.086	6140	63-91-2	C00079	HMDB0000159	419696288	571255424	604800384	526396352	609186240	493624672	537676928	497153376	469935424	350510752	383116480	506237984	531711264	708341248	598699136	586679680	571259008	592497792	587290752	524677824	617130944	475182880	546648960	547314368	497182080	535221216	514801344	717868288	575835200	517196192	653468416	487098624	726849024
151	phenyllactate (PLA)	Amino Acid	Phenylalanine Metabolism	22130	LC/MS Neg	100000774	2208	165.056	3848	828-01-3	C05607	HMDB0000779,HMDB0000563	680577	869942	582038	386552	472509	553048	765229	484864	616436	685369	911488	483200	440586	279848	650922	695734	388031	486293	481506	651612	479881	849947	595770	1074482	469807	1321062	1250699	245762	479903	781759	836427	724163	310987
150	phenylpyruvate	Amino Acid	Phenylalanine Metabolism	566	LC/MS Neg	241	2515	163.04	997	156-06-9	C00166	HMDB0000205	232452	592916	275240	96575	258505	345164	411227	184962	265746	239534	357316	226355	190745		271189	366260	131225	169835	185173	175480	199817	328805	175637	352929	178486	518122	565907		143570	174503	183946	267722
1468	phosphate	Energy	Oxidative Phosphorylation	42109	LC/MS Pos Early	461	576	98.9842	1061	7664-38-2	C00009	HMDB0001429	416997312	424362848	412979360	421843296	381464064	380995200	424000992	387316032	422926976	362217152	390148384	378563456	395562720	369593568	406604032	417236160	428948928	455110176	436635136	430610976	414564736	437273216	444131136	394179744	417020736	412683392	414264320	393769184	432512448	431965888	418256160	436832192	374669536
2238	phosphoethanolamine (PE)	Lipid	Phospholipid Metabolism	1600	LC/MS Pos Early	1026	700	142.026	1015	1071-23-4	C00346	HMDB0000224	278428	729332	284927	288329	450534	381031	416651	305143	448490	402299	684229	384957	453748		248758	357074	294687	208070	172692		137125	344934	485306	448472	191642	173994			468096	739687	848588	952012
282	picolinate	Amino Acid	Tryptophan Metabolism	1512	LC/MS Pos Early	1022	910	124.039	1018	98-98-6	C10164	HMDB0002243	219524		236987	239909		201260	204250	202884		257807		209030		165423	262934	272310	253789	255781		259996	173023				249027	228577	275424		384606	239563	317761		166319
1673	pimelate (C7-DC)	Lipid	Fatty Acid, Dicarboxylate	15704	LC/MS Polar	100000101	2745	159.066	385	111-16-0	C02656	HMDB0000857	373239	521878	317591	322817	551612	351583	339383	344300	296798	280648	275435	464928	319246	295371	507768	524393	559642	284424	379952	522566	309398	340380	292010	340519	331544	370608	320765	313491	483942	294229	308668	291212	307513
131	pipecolate	Amino Acid	Lysine Metabolism	1444	LC/MS Pos Early	1025	2200	130.086		4043-87-2			2960920	3.0284e+06	2882294	2678244	2828405	3028359	3107799	2798354	3007458	3546877	3.04114e+06	3632424	3171697	2449302	2571983	2787191	2904468	2935825	2830683	2.98258e+06	2564552	3.22062e+06	3317513	2957458	2.98436e+06	2837625	3076646	2612729	2547589	3319038	3.09459e+06	3311830	2689487
515	prolylhydroxyproline	Amino Acid	Urea cycle; Arginine and Proline Metabolism	35127	LC/MS Pos Early	100001167	2128	229.118	11902893	18684-24-7		HMDB0006695	45584988	42178672	40639472	42905396	42170080	43618456	42260432	45882488	46135276	47976940	45186080	45352296	43292920	47351812	34705248	39071948	39559832	39811192	38115328	42001240	38804076	42958332	45552972	42589312	40060800	37283888	39217672	48785040	33708300	45578968	44049060	46102948	49831868
495	proline	Amino Acid	Urea cycle; Arginine and Proline Metabolism	1898	LC/MS Pos Early	480	1603	116.071	145742;614;8988	147-85-3	C00148,C000763	HMDB0000162,HMDB0003411	1002694208	858069440	841789184	910906880	879476032	856469184	921726272	864140352	836294528	901926848	815977408	907426752	776305024	667636800	819678208	864020032	879265344	974039040	842996608	888488064	911003008	799461952	919172864	852732800	968653376	845811712	909484928	635566208	845910720	867746176	853136256	833281856	670405952
1771	propionylcarnitine (C3)	Lipid	Fatty Acid Metabolism (also BCAA Metabolism)	32452	LC/MS Pos Early	100001162	2590	218.139	107738	17298-37-2	C03017	HMDB0000824	15109179	15079659	15031683	15805547	15779983	15949363	15081392	16028048	14956695	15101024	14809991	14694648	15323119	13732904	14897705	16547887	16702942	16622457	15581877	16103094	15940862	16083845	15336517	16513873	15922616	15556023	15762786	12826146	15045491	15908002	17296448	14942000	13426186
4220	pseudouridine	Nucleotide	Pyrimidine Metabolism, Uracil containing	33442	LC/MS Neg	821	1100	243.062	15047	1445-07-4	C02067	HMDB0000767	1.69947e+06	1625438	1406653	1685868	1434224	1.60636e+06	1620547	1569218	1547717	1380753	1.63322e+06	1612112	1.56444e+06	1002172	1492940	1608814	1611079	1535102	1536264	1.7087e+06	1663625	1360273	1608979	1903450	1558207	1536707	1544681	1069797	1540706	1463101	1335879	1344203	1064474
4449	pyridoxal	Cofactors and Vitamins	Vitamin B6 Metabolism	1651	LC/MS Pos Early	491	2343	168.065	1050	65-22-5	C00250	HMDB0001545	11181756	9861223	8960781	9771942	10271252	11262613	11262857	11509014	13066849	11594398	12694878	10963184	8887526	211962	9852668	12134588	12235152	10338388	10718622	13370717	11125700	14201830	11402585	12043240	12634796	9982454	11463635	422138	10110300	13821324	10136562	16967384
4446	pyridoxamine	Cofactors and Vitamins	Vitamin B6 Metabolism	2150	LC/MS Pos Early	568	2975	169.097	1052	58052-48-5	C00534	HMDB0001431	229731	114982		116818		122564	123852	183389	98454	162054	239999	133922	113943		90767	111245	98839	115339		157983		139092	142823	106098	192230	105353	160784		151756	196666	159932	233984
4450	pyridoxate	Cofactors and Vitamins	Vitamin B6 Metabolism	31555	LC/MS Neg	100001121	2185	182.046	6723	82-82-6	C00847	HMDB0000017	10288281	5721078	6243235	6397930	8775252	5695560	6304708	9440511	7027049	6986698	10565570	6432299	9798759	5893996	6340808	9376531	8701654	5965440	5469479	6195274	8792775	10890599	7.91015e+06	7268545	7015055	8781549	9059631	5902273	5197936	9351344	9242358	8151690	9359459
4444	pyridoxine (Vitamin B6)	Cofactors and Vitamins	Vitamin B6 Metabolism	608	LC/MS Pos Early	936	2442	170.081	1054	58-56-0	D08454	HMDB0000239	109826856	112166744	117017304	117182120	114637368	109050304	115429960	111402304	104691760	107639000	105856520	111554016	110673680	113859112	115240776	110581760	112333976	123770344	116295616	111909912	115769472	107632944	120632920	108124696	111038528	109867480	103702912	121989288	115424264	111640328	114988576	105562680	114046288
1239	pyruvate	Carbohydrate	Glycolysis, Gluconeogenesis, and Pyruvate Metabolism	48990	LC/MS Polar	823	1083	87.0088	1060	127-17-3	C00022	HMDB0000243	136536144	143386752	105996000	107463320	129291264	135197664	145263744	135441664	150459600	142109408	133271864	130101616	138294752	1381548	128791128	147616224	105447520	121973408	148576464	125673536	143008512	139430416	135617360	132110408	125228160	140140720	131715912	1236365	111120808	159707616	126116984	179275824	1085991
4299	quinolinate	Cofactors and Vitamins	Nicotinate and Nicotinamide Metabolism	1899	LC/MS Pos Early	182	845	168.029	1066	89-00-9	C03722	HMDB0000232	1470113	1230629	1.35222e+06	1241823	1232683	1230920	1.40701e+06	1460338	1413742	1323546	1078772	1232848	1229705	1173433	1323311	1202208	1474367	1427035	1353524	1244373	1167809	1481055	1509958	1296289	1.38485e+06	1510478	1.41239e+06	988787	1368616	1283254	1310218	1486285	1145793
4428	retinol (Vitamin A)	Cofactors and Vitamins	Vitamin A Metabolism	1806	LC/MS Pos Late	498	1636	269.226	445354	68-26-8	C00473	HMDB0000305	344155	330922	369057	323246	337424	302238	334513	257921	332325	302890	275582	362997	318625	301676	296432	327449	447526	453178	381092	374368	379022	317615	337863	332604	317999	365070	346788	319816	275680	299429	385834	256703	308320
1262	ribitol	Carbohydrate	Pentose Metabolism	15772	LC/MS Polar	100000406	1789.6	151.061	6912	488-81-3	C00532,C01904,C00474,C00379	HMDB0002917,HMDB0000508,HMDB0001851,HMDB0000568	538329	637025	610953	506844	696640	611670	533043	588970	559514	504494	541755	595180	622000	705724	443940	579523	600930	501656	613531	467164	485679	614066	657671	755403	562229	693115	542495	607942	586636	619986	625686	674678	642954
4331	riboflavin (Vitamin B2)	Cofactors and Vitamins	Riboflavin Metabolism	1827	LC/MS Pos Early	500	2292	377.146	493570	83-88-5	C00255	HMDB0000244	820030	685291	790777	812668	892242	724611	820395	632669	742854	835256	768590	809396	772023	616011	646670	605486	563023	804630	677977	717386	646326	739510	689066	593299	525299	593067	673623	480687	701592	831324	664845	589254	477461
1263	ribonate	Carbohydrate	Pentose Metabolism	27731	LC/MS Polar	100001007	2425	165.041	5460677	5336-08-03	C01685	HMDB0000867	3937790	8753519	11241641	8126317	9817157	5682913	6817093	7273271	6754101	3144840	5932548	8341790	5905961	12876539	8273376	8300800	9348909	8583368	7895723	8321434	8560879	9061968	10374906	11743373	5819500	8473097	4467395	11477355	10921060	8726735	10887894	8124988	11044894
1261	ribose	Carbohydrate	Pentose Metabolism	1471	LC/MS Polar	914	1508.2	195.051	5779	50-69-1	C00121	HMDB0000283	426589	342296	311555	382214	384839	347789	328189	426355	508666	529374	487430	554427	579406	276953	333173	350954	408775	372643	279684	374888	275054	481368	426163	549827	351823	481920	319189	310110	326452	631897	622480	563339	351055
1264	ribulose/xylulose	Carbohydrate	Pentose Metabolism	54671	LC/MS Polar	100006122	1400	195.051	151261;5289590			HMDB0000621,HMDB0000751,HMDB0001644,HMDB0003371	109891	117783	71524	94188	110897		71593	84677	117059	61672	84080	121702		66012	122348	80211	125911	103762	76008	74171	117332	127322	130779	106391	89058	89436	68938	136370	144582	120259	185262	129853	113662
62	S-1-pyrroline-5-carboxylate	Amino Acid	Glutamate Metabolism	42370	LC/MS Pos Early	35	1528	114.055	11966181	2906-39-0	C04322	HMDB0001301	1235817	1240144	2878482	1585636	1827672	1.86108e+06	1299649	1133175	961368	588786	1037414	1299255	1930584		1269432	1.75078e+06	2578332	2277082	1701581	2.03893e+06	2.07512e+06	568437	1011006	1.74377e+06	821027	1.74987e+06	1437697		2159734	775843	1.70441e+06	764794
457	S-methylcysteine	Amino Acid	Methionine, Cysteine, SAM and Taurine Metabolism	39592	LC/MS Polar	100002749	1942	134.028	88180;7058174;24417	1187-84-4		HMDB0002108	170513	144366	153804	150791	172793	152658	200026	169364	185558	182903	190416	197369	198317	186836	202310	169118	187033	170453	163967	147756	178152	182507	198970	210030	184780	173865	189941	174113	172054	202660	211208	182706	173246
458	S-methylcysteine sulfoxide	Amino Acid	Methionine, Cysteine, SAM and Taurine Metabolism	43378	LC/MS Pos Early	100002927	900	152.038	82142	6853-87-8		HMDB0029432	857962	792151	737764	818625	803569	771291	806065	802469	813201	911671	829444	828438	818745	803293	748657	800400	801197	799950	844107	827464	810328	904874	916511	817749	832243	851152	810204	703594	758815	907870	972739	848316	781611
438	S-methylmethionine	Amino Acid	Methionine, Cysteine, SAM and Taurine Metabolism	38127	LC/MS Pos Early	100002183	2555	164.074	458	3493-12-07	C05319	HMDB0038670	1629894	1478080	1688129	1574760	1501505	1.51435e+06	1600828	1709505	1.50492e+06	1.585e+06	1430720	1351755	1318354	1126061	1479115	1516539	1443091	1604544	1395762	1445168	1.56549e+06	1456771	1531940	1399016	1.56875e+06	1459655	1.52955e+06	1328884	1389758	1344124	1290591	1430681	1362919
5958	salicylate	Xenobiotics	Drug - Topical Agents	1515	LC/MS Polar	501	802	137.024	338	69-72-7	C00805	HMDB0001895	388938	345295	377744	518077	457648	542747	2237526	525386	826779	393739	504735	367343	366112	461093	494523	543168	365805	381856	475663	463972	467950	379731	419396	488196	349228	471548	377188	372649	324138	565796	452058	472129	336234
5	sarcosine	Amino Acid	Glycine, Serine and Threonine Metabolism	1516	LC/MS Pos Early	1023	1280	90.055	1088	107-97-1	C00213	HMDB0000271	647211	1093672	735331	551077	505915		281434		352455	569793	580055						717742	519282		763748	443278	652444	366074	563878	598773	516067	795696	658978	655158	772083	606334	679320	537886
1681	sebacate (C10-DC)	Lipid	Fatty Acid, Dicarboxylate	32398	LC/MS Neg	100001211	1788	201.113	5192	111-20-6	C08277	HMDB0000792		59838		39295	52495	93288	60162				66047	89578	57565		65512		61224	47740	57499		46253	71280		64585	63102		51622	50672	60413		48666
1287	sedoheptulose	Carbohydrate	Pentose Metabolism	53237	LC/MS Polar	100002619	2255	209.067	5459879	3019-74-7	C02076	HMDB0003219	1269109	1302357	1705309	1391232	1240658	1358827	1487750	1300732	1762234	1641072	1484209	1624944	1.63867e+06	1915484	1213077	1762033	1309481	1471086	1.53856e+06	1302759	1195275	1619310	1732702	1527477	1361860	1340901	1494527	1272012	1123673	2.0095e+06	2100778	1840237	1573453
1257	sedoheptulose-7-phosphate	Carbohydrate	Pentose Phosphate Pathway	35649	LC/MS Pos Early	100001628	540	273.037	616	2646-35-7	C05382	HMDB0001068	60425	64556	28962	28547	35093	37470	40908	43907	72228	83896	161267	62790	72953		82040	67170	47425	34012	34164	50799		115611	156965	145108	73581	83559	103664		135059	202521	126809	231416
10	serine	Amino Acid	Glycine, Serine and Threonine Metabolism	1648	LC/MS Pos Early	503	1239	106.05	5951	56-45-1	C00065	HMDB0000187	34419316	83600040	92807272	64785488	100282352	52947296	70516584	40558520	57016452	29140662	22238112	60452028	74871200	160069920	108405296	86882888	83983792	101881024	84451792	77198208	112614192	62344072	84646160	81834792	72519304	79873520	74065488	173376288	111401272	69868440	125179328	78638408	172381552
287	serotonin	Amino Acid	Tryptophan Metabolism	2342	LC/MS Pos Early	504	2550	177.102	5202	153-98-0	C00780	HMDB0000259	3500984	3458766	3114099	3299354	3244298	2865012	3013463	3155207	4843741	5165306	5448296	5033675	4842735	2442328	2605395	2260329	2530375	2393653	2522902	2509561	2309906	3307841	3205142	3.1437e+06	2552779	2262140	2455539	2327127	2.08543e+06	5323701	5102404	4863156	2110588
545	spermidine	Amino Acid	Polyamine Metabolism	485	LC/MS Pos Early	50	3355	146.165	1102	124-20-9	C00315	HMDB0001257	685055	542652	315234	463188	401596	502309	560520	307509	265098	209474	215873	207106	260543		283763	304321	267966	329076	295219	415175	271805	641643	596740	447986	350751	225718	430817		487942	881259	297604	485135
3000	sphinganine	Lipid	Sphingolipid Synthesis	17769	LC/MS Pos Late	313	1413	302.305	3126	3102-56-5	C00836	HMDB0000269	176524	147972	183293	186425	116154	143873	216546	149001	393514	199488	312285	160737	213305	336476	206917	176756	218658	125823	217614	155152	180571	93778	95113	186319	147136		163999	237074	182519	213252		180823	312363
3115	sphingomyelin (d17:1/16:0, d18:1/15:0, d16:1/17:0)*	Lipid	Sphingomyelins	52433	LC/MS Pos Late	100006314	2082	689.559		121999-58-4			1.94625e+06	1627832	2.06665e+06	1736273	1693027	2.01738e+06	2389710	1809332	1834347	1776549	1468547	1764885	1.90416e+06	1638114	1.83812e+06	1767214	2281665	2363888	2060216	1716317	1755381	1805545	1.9605e+06	1835445	1.9098e+06	2001812	1.95986e+06	1511563	1749192	1766721	2071019	1670546	1702471
3101	sphingomyelin (d18:0/18:0, d19:0/17:0)*	Lipid	Dihydrosphingomyelins	57473	LC/MS Pos Late	100009027	2500	733.622	44260130			HMDB0012087	354360	325104	355164	263110	263784	374931	403028	323670	379207	245915	388656	360157	386713	257209	358691	308225	439915	469820	389145	363826	309989	411275	391749	308743	383179	331547	364399	264003	354554	451575	441467	347793	282576
3102	sphingomyelin (d18:0/20:0, d16:0/22:0)*	Lipid	Dihydrosphingomyelins	57476	LC/MS Pos Late	100015786	2850	761.653					494249	411148	487075	560872	503023	423618	454198	472259	480912	421129	310919	433632	567324	451199	486277	379009	554883	584694	543914	435684	367866	404558	612872	297256	492549	326455	441674	382728	313720	552031	576801	410353	499564
3113	sphingomyelin (d18:1/14:0, d16:1/16:0)*	Lipid	Sphingomyelins	42463	LC/MS Pos Late	100004328	1998	675.544	11433862			HMDB0012097	1765909	1660355	1.79455e+06	1719895	1446042	1895639	2366599	1599137	1661725	1705245	1580642	1538231	1.93715e+06	1375681	1.82468e+06	1721553	2141865	2018466	1722004	1.87955e+06	1.78441e+06	1733086	1893119	1863208	1764466	2036201	1741311	1455009	1660129	1.73366e+06	1700712	1580840	1503335
3118	sphingomyelin (d18:1/17:0, d17:1/18:0, d19:1/16:0)	Lipid	Sphingomyelins	52615	LC/MS Pos Late	100008920	2350	717.591	46891763	121999-64-2			1418399	1231702	1.54018e+06	1314229	1.40231e+06	1540383	1.60471e+06	1303862	1278428	1338970	1286236	1.62651e+06	1.61087e+06	1028064	1337647	1344082	1702954	1.47383e+06	1548548	1244212	1317337	1.39849e+06	1.53688e+06	1.40742e+06	1411022	1293150	1371074	1260052	1125302	1390796	1488016	1313115	1241235
3119	sphingomyelin (d18:1/18:1, d18:2/18:0)	Lipid	Sphingomyelins	37529	LC/MS Pos Late	100002106	2167	729.591	6443882	108392-10-5		HMDB0012101	3433849	2938852	3.40729e+06	3177480	3035347	3425103	4088240	3219623	3119196	3196452	3055199	3185514	3681557	3002779	3490425	3119662	3740697	3823602	3441394	3.64688e+06	3230435	3.34496e+06	3474976	3273500	3133758	3.63202e+06	3208074	2937496	3085133	3294677	3592352	3128216	3019343
3120	sphingomyelin (d18:1/19:0, d19:1/18:0)*	Lipid	Sphingomyelins	57475	LC/MS Pos Late	100015787	2550	745.622					362166	334375	313488	333344	281108	368651	393407	302050	294677	359180	362426	362097	398349	350721	414352	311356	453669	409299	361761	415674	341345	407934	436540	258079	346687	359709	336484	292286	316664	387189	436614	370549	330778
3121	sphingomyelin (d18:1/20:0, d16:1/22:0)*	Lipid	Sphingomyelins	48490	LC/MS Pos Late	100006290	2800	759.638	44260124			HMDB0012102	2974267	2946749	2870792	3149480	2685064	3127239	3991063	2842057	2789464	3241847	2983944	3014806	3776203	2666474	3783827	3138074	3.36541e+06	3211568	3413994	3284816	2796881	3114260	3285523	3.38532e+06	3066948	3316547	3020593	2889262	3115134	3.39197e+06	3478330	3.17248e+06	2511944
3122	sphingomyelin (d18:1/20:1, d18:2/20:0)*	Lipid	Sphingomyelins	48491	LC/MS Pos Late	100006292	2450	757.622		222403-67-0				895692	1081118	945950	858589	1120657	1345321	968351	718418	848928	864545	933899	1077854	929881	1.02618e+06	1012335	1059323	964675	966698	853244	938150	912566	1128205	714997	967901	948494	942225	816139	930643	1003853	952506	918058	861785
3124	sphingomyelin (d18:1/21:0, d17:1/22:0, d16:1/23:0)*	Lipid	Sphingomyelins	52495	LC/MS Pos Late	100009025	3000	773.653					1249907	804864	1272810	970217	1210254	1390201	1582328	1312683	1166277	1212492	718410	1378373	984947	1109129	911940	937397	1364810	1436800	1099725	1.02361e+06	1013798	967427	1432475	1053412	1304910	1077532	1393309	580080		1192986	1526500	791183	1275688
3126	sphingomyelin (d18:1/22:1, d18:2/22:0, d16:1/24:1)*	Lipid	Sphingomyelins	48493	LC/MS Pos Late	100006295	2775	785.653				HMDB0012104	6511938	6047247	6691615	6559850	5645585	7211760	7.68169e+06	6289162	6224958	6484118	6176623	6355379	8117433	5430202	7710552	6612516	7112902	7.17078e+06	7.0609e+06	6.99362e+06	6308363	6551141	7.09852e+06	6897773	6430098	7.28074e+06	6568021	6253147	6319113	7066798	7188395	6563476	5960784
3127	sphingomyelin (d18:1/22:2, d18:2/22:1, d16:1/24:2)*	Lipid	Sphingomyelins	57477	LC/MS Pos Late	100006296	2350	783.638					440827	426621	454552	480637	469045	508695	661784	450599	501374	541541	444034	494957	637517	413445	471918	397674	503018	525951	485023	499926	406076	554580	537943	483155	503551	455780	513306	407180	469158	564788	604526	518013	528127
3129	sphingomyelin (d18:1/24:1, d18:2/24:0)*	Lipid	Sphingomyelins	47153	LC/MS Pos Late	100005986	3200	813.684	44260126	94359-13-4		HMDB0012107	20406496	18628944	19828510	19134330	17577018	21728776	23911864	18981304	18360402	19000486	17618364	19441082	22378914	16708012	22091894	19319352	22812452	22968966	20401856	19382108	18566364	19812448	21208682	19751260	20695068	19918996	20087958	17068884	19137096	19910108	20898756	18223724	18298412
3117	sphingomyelin (d18:2/16:0, d18:1/16:1)*	Lipid	Sphingomyelins	42459	LC/MS Pos Late	100004329	2002	701.559					5058745	4624466	5073240	4898422	4366570	5332560	6278687	4533255	4538105	4981468	4477200	5146849	5683035	4285100	5383963	5107383	5780453	5729638	5309982	5185655	4942500	5168845	5439597	5245414	4888227	5805920	5.14271e+06	4453460	4546407	5142278	5173946	4562110	4281226
3125	sphingomyelin (d18:2/21:0, d16:2/23:0)*	Lipid	Sphingomyelins	57480	LC/MS Pos Late	100015790	2500	771.638								218773		191376		67406	184746	187112		192160	253977		171478	154714	121483		206874	221828				187511		265589	199208	163426	87297	228183	202885
3128	sphingomyelin (d18:2/23:0, d18:1/23:1, d17:1/24:1)*	Lipid	Sphingomyelins	52435	LC/MS Pos Late	100008956	3000	799.669	134757653				3.15491e+06	3044380	2722595	2687859	2417070	2944243	3.38944e+06	2847162	2990623	2460707	1782558	3003578	2953673	2427225	2606168	2391226	3467629	3280003	2839461	2515989	1.44019e+06	2295246	3086887	1434147	2974244	2663423	2991438	2141255	2187286	2547968	3402404	1.90736e+06	2909395
3110	sphingomyelin (d18:2/23:1)*	Lipid	Sphingomyelins	57482	LC/MS Pos Late	100015791	2500	797.653					323337	304128	346299	307537	279011	395815	353662	282530	320474	331025	351027	360901	415221	268404	349556	312688	386318	318244	309409	346548	322114	328938	389786	297964	346557	352822	316951	288242	306841	338558	430788	345091	333016
3130	sphingomyelin (d18:2/24:1, d18:1/24:2)*	Lipid	Sphingomyelins	52437	LC/MS Pos Late	100008957	2750	811.669	85336023				6208008	5858301	6455708	6236959	5580682	7037426	7650871	5680997	6249308	6179097	5997725	6687057	7979372	5721693	6753052	6276119	7093687	7.21013e+06	6.50276e+06	6393385	5785283	6472901	7.22314e+06	6559439	6575963	6568176	6428306	5551029	5860569	7207798	7452621	6227480	6136120
3111	sphingomyelin (d18:2/24:2)*	Lipid	Sphingomyelins	57479	LC/MS Pos Late	100015789	2400	809.653						226006		194666	262060	206231	538371	232239	323884	598865	278273	244387	426371	145608	240654	269956	306291	299719		332078	195632	383702	375196	419635	324737		165843		255474	448312	749691	257895	230657
5062	stachydrine	Xenobiotics	Food Component/Plant	34384	LC/MS Pos Early	100001296	1440	144.102	115244	4136-37-2	C10172	HMDB0004827	3064027	2898548	3083182	3136234	3164937	3396841	4597023	3212787	4960518	4832520	4564121	4695459	4744825	3.97945e+06	3298650	2941755	3093763	3025541	2974512	3316922	3028004	4770295	5141206	4812878	3170914	3070462	3075675	3.90091e+06	2880317	6147636	6.94695e+06	6280685	3.67301e+06
3105	stearoyl sphingomyelin (d18:1/18:0)	Lipid	Sphingomyelins	19503	LC/MS Pos Late	1538	2450	731.606	6453725	85187-10-6;85187-10-6	C00550	HMDB0001348	10128137	9033227	10426828	9291021	8922059	10510986	12119885	9946291	9183107	9022968	9002891	9903972	11422323	8795324	10174542	9584673	11392306	11270613	10124418	9600576	9697690	9504011	10614809	9568963	10624122	9745060	10063004	8321659	8480848	9589583	10329381	9086533	9527328
5452	streptomycin	Xenobiotics	Drug - Antibiotic	39872	LC/MS Pos Early	100002993	3328	300.645	19649	3810-74-0	C00413	HMDB0015214	8405911	11338122	13432061	10886108	11836541	10519106	11056872	8935290	11624917	5183787	7926904	10489991	11419943	13086845	11629310	12153743	12061260	13466253	11579749	11091791	12615476	9582766	10894194	10692696	10659520	11266493	11291471	13104824	10210322	9290983	11621402	9496682	14085001
1676	suberate (C8-DC)	Lipid	Fatty Acid, Dicarboxylate	15730	LC/MS Polar	100000016	2577.6	173.082	10457	505-48-6	C08278	HMDB0000893	287429	201319	185302	307269	198180	184070	276587	140937	239649	170025	167717	170978	257639	193642	166096	226264	313195	184502	199584	180903	177287	181052	192098	345758	274144	175589	124045	172592	193210	229925	252957	274342	287599
1448	succinate	Energy	TCA Cycle	1437	LC/MS Polar	252	3149	117.019	1110	110-15-6	C00042	HMDB0000254	378297600	386828576	394008192	379884160	389612032	396991680	385606496	374938048	390514272	377857120	358870752	391649504	388749024	361568736	369093216	385350912	388709536	378377792	369824448	363735648	380022464	370669408	371636160	379312608	389032160	386139456	375309344	360504896	355840352	391035840	391755392	357604512	372856512
1447	succinylcarnitine (C4-DC)	Energy	TCA Cycle	37058	LC/MS Pos Early	100001948	2291	262.128	71464481	256928-74-2		HMDB0061717	241782	203022	215237	200576	241570		259012	226774	149688	216258	263059	215450	190735		227821	209600	199442	184451	184250	244150	291161	153676	196518	158526	212614	142019	226400	239438	198524	163854		166503	146747
6085	sulfate*	Xenobiotics	Chemical	46960	LC/MS Neg	100002528	616	96.9601	5152822	14808-79-8	C00059	HMDB01448	215027248	214612336	223723120	218943328	196406464	204388144	204829392	213959824	201830560	197709024	213247408	205473536	198522240	212134208	204033984	216903488	216371680	219390368	215174080	233593680	220970912	223698576	207225584	219027328	221756848	211860784	223858848	207556176	211700464	214390624	214244784	200364464	225723344
5205	tartronate (hydroxymalonate)	Xenobiotics	Food Component/Plant	20693	LC/MS Neg	100000840	610	118.999	45	80-69-3	C02287	HMDB0035227	943036	1063797	1323877	1165939	1.16925e+06	966503	974562	1017349	801478	701337	934087	870494	878301	1341606	1129041	1222614	1080165	1091735	1117842	1150806	1187795	830869	865720	843272	1104091	1179816	1257148	1.46943e+06	1410200	793436	757740	783934	1.28527e+06
471	taurine	Amino Acid	Methionine, Cysteine, SAM and Taurine Metabolism	2125	LC/MS Polar	512	2120	124.007	1123	107-35-7	C00245	HMDB0000251	2327634	2552338	2559011	2314720	2722213	2194382	2611246	2113638	3407141	2609057	2955370	3.88256e+06	3.87201e+06	3698078	2966660	2902463	2908045	2844800	2867276	2622012	2492749	4.04972e+06	4397560	4745748	2639172	2987457	3.26372e+06	3.65649e+06	3.00186e+06	5403157	5961642	5671506	4032060
3462	taurochenodeoxycholate	Lipid	Primary Bile Acid Metabolism	18494	LC/MS Neg	1629	5250	498.289	387316	6009-98-9	C05465	HMDB0000951	4622101	3958453	4094765	3992872	3539299	3976521	3680653	3977914	4706331	4371788	4260289	4.18694e+06	3932802	3299452	3119953	4213928	4219450	4.17548e+06	3488581	3855613	3825551	4492323	4250015	4579441	4763247	1491603	4.16815e+06	3358654	3563065	1899205	4394712	4466142	4545267
3455	taurocholate	Lipid	Primary Bile Acid Metabolism	18497	LC/MS Neg	1648	5150	514.284	46783527;6675	145-42-6	C05122	HMDB0000036	1066447	450054	1010234	918276	1.01534e+06	1057056	1.04029e+06	1029852	994138	932162	916634	975110	928963	821816	957430	391220	1067107	1039387	1068207	1101409	1.04827e+06	1044156	1052053	995739	1081528	557090	1058303	855948	1.01791e+06	604997	946555	674648	863100
3500	taurolithocholate	Lipid	Secondary Bile Acid Metabolism	31889	LC/MS Neg	100001065	5345	482.295	439763	516-90-5	C02592	HMDB0000722	699473	369033	509133	429701	369002	402651	421596	424094	687030	423486	352431	292678	395408	272431	300354		469499	451686	247853	257145	423953	368916	475840	609551	650875	386221	418040	266737	303075	188536	487766	359359	650246
4419	thiamin (Vitamin B1)	Cofactors and Vitamins	Thiamine Metabolism	5341	LC/MS Pos Early	873	3050	265.112	1130	59-43-8	DG00125,C00378,D08580	HMDB0000235	10950577	10670036	9311314	10526318	9336343	10410533	10610610	10173221	9282393	10621576	10621242	10496361	8946731	5422236	9278031	9833538	10128589	10536387	9400533	10501183	8718530	10760407	11055301	9459557	10601230	9641807	10118271	4087727	8.29231e+06	10780526	9406723	10063667	4973345
6238	thioproline	Xenobiotics	Chemical	53231	LC/MS Pos Early	100009232	1250	134.027	93176	34592-47-4			10051825	8864998	10179607	9254248	11148564	8445037	12613311	9535885	11057391	6091997	8024369	14697677	10210374	5.80219e+06	10917558	10043645	12518279	12647226	11651278	14819419	13664820	11552911	11856811	13162141	11866406	11217347	15255420	6287547	13208023	10749781	12136305	13668047	5422488
4352	threonate	Cofactors and Vitamins	Ascorbate and Aldarate Metabolism	27738	LC/MS Polar	100001022	2384	135.03	5460407;151152	70753-61-6	C01620	HMDB0000943,HMDB0062620	11974962	7021239	6682647	7843918	7.16024e+06	13058667	12667130	6097309	7.10803e+06	12538595	12143996	5748218	5993377	12480482	7055416	13102216	12982517	10682693	11312436	6989320	12978175	3712091	11101220	6.76385e+06	6752552	1645030	4401284	12493414	7194343	11659500	10556091	10576997	11782639
17	threonine	Amino Acid	Glycine, Serine and Threonine Metabolism	1284	LC/MS Pos Early	564	1514	120.066	6288	72-19-5	C00188	HMDB0000167	136691664	190309072	203524224	168290880	208555760	163471232	172029024	155570080	159089888	118525904	124917488	162602944	176663760	249760512	198867856	203156752	187502336	204620128	202612064	171953696	201593216	154265872	179620576	181830640	168768144	179601760	172964032	255110032	192616656	163796256	220834832	164525600	271371776
4273	thymidine	Nucleotide	Pyrimidine Metabolism, Thymine containing	2183	LC/MS Neg	872	1963.7	241.083	5789	50-89-5	C00214	HMDB0000273	141926	127633	145958	63255	111578	152176	116252	153996	87824	123621	110974	140109	254177	1.31811e+06	138564	172949	126689	141522	141613	191653	175549	110681	124237	112650	163773	126210	145148	1316414	106925	161970	136043	98804	1343881
4276	thymine	Nucleotide	Pyrimidine Metabolism, Thymine containing	604	LC/MS Neg	882	1654	125.036	1135	65-71-4	C00178	HMDB0000262	569300	571818	518785	113783	668115	769887	822562	595222	558816	412387	629326	760111	293302		693186	474416	350247	752010	600918	547602	266876	596478	538608	588127	660918	646665	353138		493651	492595	549865	332984
245	thyroxine	Amino Acid	Tyrosine Metabolism	2761	LC/MS Neg	1094	4808	775.679	5819	51-48-9	C01829	HMDB0000248	84052	59225	60848	58876	46941	35873	71271	27566	75939	58683	51292		54858		44753		80942	92991	45633	34302	47553	61674	77611	80742	86165		60905	37977	53063		80645		74294
402	tigloylglycine	Amino Acid	Leucine, Isoleucine and Valine Metabolism	1598	LC/MS Pos Early	1161	1926	158.081	6441567	35842-45-6		HMDB0000959	367394	179288	262908	253116	352022	379755	232381	223116	381646	322356	279712	296909	258585	270972	356974	244418	342284	298587	376460	328517	323672	321906	385159	356132	316505	324011	299411	336583	358064	221804	261610	348433	246606
400	tiglyl carnitine (C5)	Amino Acid	Leucine, Isoleucine and Valine Metabolism	35428	LC/MS Pos Early	100001597	2962	244.154	22833596	64191-86-2		HMDB0002366	236516	233474	174528	237271	242031	210986	215201	195213	177702	192880	201153	213001	245418	152516	241119	252523	204338	207609	194902	201129	226098	213880	207756	204680	246533	207216	175479	194129	202428	187584	196997	241965	198688
513	hydroxyproline	Amino Acid	Urea cycle; Arginine and Proline Metabolism	32306	LC/MS Pos Early	1001	1064	132.065	5810	51-35-4	C01157	HMDB0000725	490324064	480457792	477956992	484148224	495364480	480305568	479568448	480243040	471284256	469252672	457076320	475111296	465718400	436265856	480312000	479378432	492566560	520947744	499622560	522554496	489140672	488337280	517153440	481888576	499678400	491892640	483846208	420335136	490293152	484703840	523687072	494025856	456633280
78	trans-urocanate	Amino Acid	Histidine Metabolism	607	LC/MS Polar	537	1882.5	137.036	736715	104-98-3	C00785	HMDB0000301	352908	287342	347130	428411	304678	265180	386746	288549	551426	468293	534774	550294	493023	331546	215959	192088	289760	399496	323064	359705	270848	450572	345318	416929	266721	227078	277459	276239	287592	597303	576504	450297	375184
3107	tricosanoyl sphingomyelin (d18:1/23:0)*	Lipid	Sphingomyelins	52436	LC/MS Pos Late	100008955	3350	801.684				HMDB0012105	2202354	2044245	2233301	2181725	2092488	2373932	2872963	2146581	2069434	2291525	2118360	2361377	2588534	1979125	2848754	2255546	2667708	2683530	2.4379e+06	2127122	2341604	2099217	2650609	2330155	2442631	2145286	2311136	1915607	2104608	2420497	2541847	2074847	2231473
4321	trigonelline (N'-methylnicotinate)	Cofactors and Vitamins	Nicotinate and Nicotinamide Metabolism	32401	LC/MS Pos Early	100001092	1388	138.055	5570	535-83-1	C01004	HMDB0000875	1916430	2.05697e+06	2127426	2020058	2129768	2127083	2.08102e+06	1910706	1832048	1951903	1910428	1607686	1430686	1401316	1641640	1.93861e+06	1534249	2.07406e+06	1.91427e+06	2072950	1998772	1744302	1746969	1493043	2083880	2011319	2115688	1877515	1683185	1292810	1856413	1657357	1690940
2243	trimethylamine N-oxide	Lipid	Phospholipid Metabolism	40406	LC/MS Pos Early	100003397	2100	76.0757	1145	1184-78-7	C01104	HMDB0000925	3940019	3822649	3473977	3558255	3.57048e+06	3599485	3.80182e+06	3.87984e+06	2913058	3026449	3041374	2968380	2798724	2503538	3517198	3412956	3604870	3847131	3779631	3372349	3522350	2983357	3327048	3131664	3457277	3.63188e+06	3528005	2637745	3.57144e+06	2418949	2438248	2326525	2767748
254	tryptophan	Amino Acid	Tryptophan Metabolism	54	LC/MS Pos Early	565	2986	205.097	6305	73-22-3	C00078	HMDB0000929	88789192	119573160	130936888	109737384	133251704	102875600	106708448	94480816	101752952	78392400	81329752	106966240	108887240	158323344	120788640	125296392	114700800	127025744	117873576	106308592	120675784	93188672	115268808	110351224	109128944	107219368	108585632	155204352	115973944	111159224	138818608	98411584	166213280
162	tyrosine	Amino Acid	Tyrosine Metabolism	1299	LC/MS Pos Early	815	2430	182.081	6057	60-18-4	C00082	HMDB0000158	135464416	183037184	191373792	153988944	185214176	166975280	173642592	147728640	144474656	115558696	126608312	148118464	158467712	197248288	169065520	171443776	159548960	199074064	175935712	159372960	170372736	146376384	178420688	156703600	166730992	162393200	152546032	220673824	173269328	159793264	183751984	163605056	225614912
4219	uracil	Nucleotide	Pyrimidine Metabolism, Uracil containing	605	LC/MS Polar	825	1089.7	111.02	1174	66-22-8	C00106	HMDB0000300	1705960	1331289	1799125	935958	1772817	2244747	1.94169e+06	1394966	2179869	2430194	2214964	2801831	1695833	2462977	1390936	1689106	1445146	2298717	1733641	1325003	1119644	2370403	2374939	3059851	1673748	1590099	1452736	2645181	1297849	3.79083e+06	3309942	1.9714e+06	2446122
4130	urate	Nucleotide	Purine Metabolism, (Hypo)Xanthine/Inosine containing	1604	LC/MS Neg	1134	757.1	167.021	1175	69-93-2;120K5305	C00366	HMDB0000289	12890985	12320488	11929083	10956349	12746302	13708496	14953947	13034142	15022843	12300347	12774170	12960482	14664906	11761386	12098064	10752047	13130353	13246390	13348036	11380848	13164742	11980806	14360818	14602343	12171917	12573240	12441966	11878876	12708080	14062235	14527590	13496871	11212123
485	urea	Amino Acid	Urea cycle; Arginine and Proline Metabolism	1670	LC/MS Pos Early	533	700	121.072	1176	57-13-6	C00086	HMDB0000294	24869082	23095546	21837488	22608008	23112776	23976054	23773780	24081872	25580198	27402674	24246272	23556794	24497646	16509339	21686608	21919268	22497172	21282406	21775868	23478362	21724748	24083322	24411012	23332052	26064044	23061480	23145008	16821378	21211458	26693482	24544600	24353094	17828808
4218	uridine	Nucleotide	Pyrimidine Metabolism, Uracil containing	606	LC/MS Neg	535	1457.6	243.062	6029	58-96-8	C00299	HMDB0000296	2430409	2687995	2743720	2159674	2661258	1742288	1968706	2106561	1597251	1028804	1326096	1703848	1784588	17231226	2180005	2.04571e+06	3173778	2887149	2876829	1840296	1590055	4115762	3287394	2589172	1545431	2212546	1885035	17328068	2661094	2691625	2135368	2328425	17436352
4212	uridine 5'-diphosphate (UDP)	Nucleotide	Pyrimidine Metabolism, Uracil containing	5345	LC/MS Neg	870	599.5	402.995	6031	21931-53-3	C00015	HMDB0000295	42425	27972		16673	33084	20502	30589	49656	52077		77344	28043	41528		63455	52123	60344	44283	34786	26654		65371	89084	98988	29521	41281	44871		78620	73547	64317	135818
1488	valerate (5:0)	Lipid	Short Chain Fatty Acid	33443	LC/MS Neg	1136	1718	101.061	7991	109-52-4	C00803	HMDB0000892		162671	276485		210048	208312	333928	200866	190161	177913		236913	144324	301146	105180	207711	198799	255358		161525	137571		280459	161781	198703		177816	285021		127111	311446		310584
1841	valerylcarnitine (C5)	Lipid	Fatty Acid Metabolism (Acyl Carnitine, Short Chain)	34406	LC/MS Pos Early	100001394	3112	246.17	6426903	40225-14-7		HMDB0013128	1198453	1.25523e+06	1.5255e+06	1142530	1433122	1.27106e+06	1157227	1443337	1275143	1132364	1165114	1173735	1135657	1183845	1115574	1293954	1358540	1157290	1073221	1286283	1153119	1167874	1405441	1071293	1221487	1224733	1409579	1130279	1263746	1102928	1252462	1.34071e+06	1.28616e+06
416	valine	Amino Acid	Leucine, Isoleucine and Valine Metabolism	1649	LC/MS Pos Early	566	2479	118.086	6287	72-18-4	C00183	HMDB0000883	344180480	465302688	490618272	412020544	520761088	403770880	433154976	402094112	392507840	291839616	307166208	400117248	434132384	624143296	492090496	469892288	453908672	465234144	479608096	381610848	457558240	362067488	427213504	441898144	411465824	418172192	418991936	592269120	438152224	374542912	519132992	356088384	636360704
201	vanillactate	Amino Acid	Tyrosine Metabolism	54910	LC/MS Neg	100006129	1625	211.061	160637	2475-56-1		HMDB0000913	558778	567069	537096	540031	531045	569446	529069	580912	459389	476493	435507	455969	420565	403568	548892	559871	576397	565340	604775	582159	560411	484550	481307	528518	540072	548610	529746	410456	540466	362222	373357	335364	441837
4120	xanthine	Nucleotide	Purine Metabolism, (Hypo)Xanthine/Inosine containing	3147	LC/MS Polar	1004	2023	151.026	1188	69-89-6	C00385	HMDB0000292	30989626	30376344	32728902	30291816	32302778	29888476	29873866	32526308	29589672	29987860	30689522	32219340	29455574	25099452	30471400	31702514	29548032	30080828	27841216	30121152	28740136	31713946	30797724	32107528	30652868	30430444	31851750	26739670	31955938	31517404	32596026	33742920	25848244
4122	xanthosine	Nucleotide	Purine Metabolism, (Hypo)Xanthine/Inosine containing	15136	LC/MS Pos Early	100000299	1275	285.083	64959	146-80-5	C01762	HMDB0000299	459534	412076	328743	378568	444262	386505	382045	374242	358344	445595	398223	337038	310679	200865	369358	425056	434937	512227	385240	411136	396052	531455	492743	426958	540646	390113	516114	183805	393876	492524	413428	540945	220944

## Sheet: ScaledImpData
												CLIENT IDENTIFIER	FR15465947	FR16956528	FR15459690	FR15467475	FR15458417	FR15457987	FR15467106	FR15467053	FR16956507	FR16956321	FR15459397	FR15459909	FR15467415	FR15459652	FR15466812	FR15458822	FR15458106	FR15467465	FR15459671	FR16956510	FR15457984	FR15466684	FR15459983	FR15458575	FR15459669	FR15466926	FR15459768	FR15466990	FR15459796	FR15458584	FR16956256	FR15460156	FR15460003
												PARENT SAMPLE ID	7538316	7538317	7538318	7538319	7538320	7538321	7538322	7538323	7538324	7538325	7538326	7538327	7538328	7538329	7538330	7538331	7538332	7538333	7538334	7538335	7538336	7538337	7538338	7538339	7538340	7538341	7538342	7538343	7538344	7538345	7538346	7538347	7538348
												SAMPLE NAME	CLEV-09314	CLEV-09315	CLEV-09316	CLEV-09317	CLEV-09318	CLEV-09319	CLEV-09320	CLEV-09321	CLEV-09322	CLEV-09323	CLEV-09324	CLEV-09325	CLEV-09326	CLEV-09327	CLEV-09328	CLEV-09329	CLEV-09330	CLEV-09331	CLEV-09332	CLEV-09333	CLEV-09334	CLEV-09335	CLEV-09336	CLEV-09337	CLEV-09338	CLEV-09339	CLEV-09340	CLEV-09341	CLEV-09342	CLEV-09343	CLEV-09344	CLEV-09345	CLEV-09346
												BOX NUMBER	1	1	1	1	1	1	1	1	1	1	1	1	1	1	1	1	1	1	1	1	1	1	1	1	1	1	1	1	1	1	1	1	1
												CLIENT MATRIX	cell supernatant	cell supernatant	cell supernatant	cell supernatant	cell supernatant	cell supernatant	cell supernatant	cell supernatant	cell supernatant	cell supernatant	cell supernatant	cell supernatant	cell supernatant	media	cell supernatant	cell supernatant	cell supernatant	cell supernatant	cell supernatant	cell supernatant	cell supernatant	cell supernatant	cell supernatant	cell supernatant	cell supernatant	cell supernatant	cell supernatant	media	cell supernatant	cell supernatant	cell supernatant	cell supernatant	media
												CLIENT SAMPLE ID	CCF09167-01-001	CCF08010-01-001	CCF03429-01-001	CCF07238-01-001	CCF06482-01-001	CCF08146-02-002	CCF04840-02-001	CCF13280-01-001	CCF08207-01-001	CCF02111-02-001	CCF01848-01-001	CCF06636-01-001	CCF01334-03-001	LBL media from 4/17/20	CCF02951-02-002	CCF08243-01-001	CCF04753-01-001	CCF08632-01-001	CCF05875-01-001	CCF08386-01-001	CCF08395-01-001	CCF07316-01-001	CCF08669-01-001	CCF04755-01-001	CCF08221-01-002	CCF05875-02-001	CCF07791-01-001	LBL media from 4/18/20	CCF13909-01-001	CCF00367-01-001	CCF04840-01-001	CCF00105-01-001	LBL media from 4/21/20
												CLIENT SAMPLE NUMBER	1	2	3	4	5	6	7	8	9	10	11	12	13	14	15	16	17	18	19	20	21	22	23	24	25	26	27	28	29	30	31	32	33
												SAMPLE BOX LOCATION	B2	B3	B4	B5	B6	B7	B8	C2	C3	C4	C5	C6	C7	C10	E2	E3	E4	E5	E6	E7	E8	F2	F3	F4	F5	F6	F7	F10	H2	H3	H4	H5	H10
PATHWAY SORTORDER	BIOCHEMICAL	SUPER PATHWAY	SUB PATHWAY	COMP ID	PLATFORM	CHEMICAL ID	RI	MASS	PUBCHEM	CAS	KEGG	Group HMDB	PTEN-Cancer	PTEN-ASD	PTEN-ASD	PTEN-Cancer	PTEN-ASD	PTEN-Cancer + ASD	PTEN-Cancer	PTEN-Cancer + ASD	PTEN-ASD	PTEN-Cancer	PTEN-Cancer	PTEN-Cancer	PTEN-Cancer	control media	PTEN-ASD	PTEN-ASD	PTEN-ASD	PTEN-Cancer + ASD	PTEN-ASD	PTEN-Cancer + ASD	PTEN-ASD	PTEN-Cancer	PTEN-Cancer	PTEN-Cancer + ASD	PTEN-ASD	PTEN-Cancer + ASD	PTEN-Cancer	control media	PTEN-Cancer + ASD	PTEN-Cancer + ASD	PTEN-Cancer + ASD	PTEN-Cancer + ASD	control media
550	(N(1) + N(8))-acetylspermidine	Amino Acid	Polyamine Metabolism	57814	LC/MS Pos Early	100016038	3080	188.176	123689;496		C00612,C01029	HMDB0001276,HMDB0002189	0.6281	0.6281	0.6281	0.6281	0.6289	0.6281	0.6281	0.6963	0.6653	0.6281	0.6281	0.9154	1.0973	0.8984	1.6872	0.6281	1.7749	0.6281	0.6281	0.7443	0.6281	1.7394	2.4289	1.0512	0.6281	1.2243	0.7946	1	0.6894	0.6281	1.0867	0.6281	1.0035
1920	(S)-3-hydroxybutyrylcarnitine	Lipid	Fatty Acid Metabolism (Acyl Carnitine, Hydroxy)	52984	LC/MS Pos Early	100009271	2340	248.149	71464477			HMDB0013127	0.9495	0.8356	0.9928	1.1529	0.9935	1.049	0.9307	1.1008	0.9921	1.1522	1.011	1	1.0764	0.9074	0.9239	1.0075	0.9682	0.926	1.0795	0.9945	1.0345	1.0004	1.1115	0.9316	0.9836	1.0206	1.0123	0.934	0.8314	1.0815	1.1935	1.0396	0.9579
2359	1,2-dilinoleoyl-GPC (18:2/18:2)	Lipid	Phosphatidylcholine (PC)	52603	LC/MS Pos Late	100008903	2100	782.569	5288075	998-06-1		HMDB0008138	0.8018	0.6715	0.9771	0.9544	0.6205	1.1626	5.0234	0.8436	0.6896	1.2377	0.6189	1.0701	1.3591	0.6293	1.6703	1.0891	1.1801	1.088	1.3904	0.9321	1.3564	1.1237	1.0012	1.392	0.6189	0.9988	1.0913	0.9432	1.0235	0.9702	0.7556	0.7339	0.7873
2344	1,2-dioleoyl-GPC (18:1/18:1)	Lipid	Phosphatidylcholine (PC)	52457	LC/MS Pos Late	100008905	2420	786.601	10350317	4235-95-4		HMDB0000593	1.0202	0.9662	1.0192	0.8975	0.9528	1.1524	1.0235	0.9856	0.8633	0.9437	0.9026	0.9476	1.1713	0.7528	0.9869	1.028	1.1626	1.1277	1.0848	1.1111	0.9568	1.012	1.9698	0.981	0.9986	1.0782	1.1045	0.8484	1.0996	0.9271	1	1.0212	0.9126
2443	1,2-dioleoyl-GPE (18:1/18:1)	Lipid	Phosphatidylethanolamine (PE)	52609	LC/MS Pos Late	100008906	2535	744.554	9546757	4004-05-01		HMDB0009059	1	0.9649	0.8469	0.5553	0.7094	0.7593	1.4612	0.8839	0.5564	0.4097	0.9212	0.9431	1.6261	0.4249	1.6355	0.9562	2.0566	1.4767	1.979	1.0309	1.0638	1.4861	1.2991	1.7879	0.3302	1.304	0.6858	0.5283	1.6668	1.7617	1.5528	1.6773	0.3032
2278	1,2-dipalmitoyl-GPC (16:0/16:0)	Lipid	Phosphatidylcholine (PC)	19130	LC/MS Pos Late	100000657	2450	734.569	452110	63-89-8	D03585	HMDB0000564	1.0154	0.9224	1.0303	0.9377	0.9322	1.0401	1.2076	0.9877	0.9047	0.9278	0.9007	1.0143	1.149	0.7855	1	0.9579	1.2066	1.1506	1.0072	0.9427	0.9316	1.0869	1.1898	1.0833	0.9733	0.8982	1.0424	0.8332	0.9303	1.0551	1.1089	1.023	0.9242
6078	1,3-propanediol	Xenobiotics	Chemical	45434	LC/MS Pos Early	100001175	832	77.0597	10442	504-63-2	C02457		0.7469	0.6935	0.713	0.7	0.9742	0.6935	0.8171	1.178	0.9939	1.4067	1.2997	1.5764	1.0061	0.6935	1.2129	0.898	1.2255	0.8612	0.6935	1.034	0.8802	1.1367	0.7213	1.182	1.0566	1.1065	1.2578	0.6935	0.9271	0.8471	0.8452	1.5947	0.6935
1220	1,5-anhydroglucitol (1,5-AG)	Carbohydrate	Glycolysis, Gluconeogenesis, and Pyruvate Metabolism	20675	LC/MS Neg	100000580	802	163.061	64960	154-58-5	C07326	HMDB0002712	0.5191	0.9193	0.9701	1.027	0.7956	1.1184	1.1183	1.1622	0.9887	1.0873	0.5078	1.0084	0.7286	0.8772	1.0524	1	1.0847	0.8971	0.7941	0.5081	1.0927	1.0787	1.0852	0.7664	1.0977	1.1328	1.0993	0.8537	0.9348	0.8065	1.0266	0.8117	1.0483
2813	1-(1-enyl-palmitoyl)-2-arachidonoyl-GPC (P-16:0/20:4)*	Lipid	Plasmalogen	52689	LC/MS Pos Late	100009014	2200	766.574				HMDB0011220	0.9359	0.8356	1.0357	1.0414	0.8231	1.0047	1.6772	0.8953	0.8952	1.0331	0.9973	1.0319	1.2059	0.8451	1.2822	0.8518	1.0225	1	0.9665	1.0201	0.8217	1.0235	1.13	1.0171	0.8917	1.1027	0.9798	0.7507	0.8771	0.9917	1.158	1.009	0.7772
2804	1-(1-enyl-palmitoyl)-2-arachidonoyl-GPE (P-16:0/20:4)*	Lipid	Plasmalogen	52673	LC/MS Pos Late	100009002	2300	724.528	52925126			HMDB0011352	1.251	0.8934	0.8753	0.8845	0.798	0.9109	1.9541	0.9772	0.9459	0.7153	0.9029	0.8564	1.1285	0.344	1.8023	1.0155	1.4503	1.184	1.218	0.9487	0.765	1.3513	1.4556	1.2742	1	1.0395	0.938	0.452	1.2947	1.5767	1.3797	1.5167	0.34
2814	1-(1-enyl-palmitoyl)-2-linoleoyl-GPC (P-16:0/18:2)*	Lipid	Plasmalogen	52682	LC/MS Pos Late	100009009	2300	742.574	24779386			HMDB0011211	0.6423	0.5439	1.1081	0.8496	0.7615	1.105	3.3118	1.0398	0.8927	0.5439	0.974	0.9306	1.0184	0.9265	1.919	0.5439	1.4202	1.0971	1.0415	0.5439	0.8113	1.1751	1	0.9621	0.8084	1.0204	0.7224	0.79	1.2167	1.271	1.2486	0.9493	0.5439
2806	1-(1-enyl-palmitoyl)-2-oleoyl-GPC (P-16:0/18:1)*	Lipid	Plasmalogen	52478	LC/MS Pos Late	100009007	2550	744.59	34779384			HMDB0007996	1.027	0.9747	1.0591	1.0067	0.922	1.0654	1.1616	1	0.8303	0.9515	0.9274	0.9561	1.0948	0.8189	1.1289	1.0276	1.1283	1.1831	0.9973	1.1411	0.9959	1.059	0.987	0.9664	1.0588	1.0837	1.063	0.8375	1.0302	0.9563	0.9866	0.8704	0.8647
2800	1-(1-enyl-palmitoyl)-2-oleoyl-GPE (P-16:0/18:1)*	Lipid	Plasmalogen	52477	LC/MS Pos Late	100009005	2750	702.543	52925128			HMDB0011342	1.1233	0.6891	0.6858	0.7669	0.5807	0.933	1.3369	0.8288	0.5804	0.5964	0.7681	0.5631	1.0681	0.3731	1.8629	0.8088	1.2161	1.161	1.1512	1	0.6728	1.3346	1.3465	1.3159	0.6266	1.2561	0.9517	0.3731	2.1411	1.8117	1.5359	1.6523	0.3731
2803	1-(1-enyl-palmitoyl)-2-palmitoleoyl-GPC (P-16:0/16:1)*	Lipid	Plasmalogen	52713	LC/MS Pos Late	100009160	2218	716.559	52923882			HMDB0011207	0.9468	0.9972	0.9236	1.2108	0.719	1.2073	1.0464	0.9792	1.0416	1.2169	0.7508	1.0618	1.4232	0.5685	1.0684	0.8142	1.1124	1.4234	0.8987	1.0057	0.5685	1.1822	0.9698	0.9778	0.8846	1	1.0957	0.5685	0.9949	1.0363	1.081	0.917	0.6604
2802	1-(1-enyl-palmitoyl)-2-palmitoyl-GPC (P-16:0/16:0)*	Lipid	Plasmalogen	52716	LC/MS Pos Late	100009162	2550	718.574	11146967			HMDB0011206	1.0175	0.9921	0.9318	1.0791	0.899	1.1313	1.2053	1	0.8653	0.9997	0.8831	0.9801	1.2309	0.8156	1.1375	1.0094	1.072	1.18	1.082	1.0242	0.911	1.1695	1.1011	0.9761	0.9855	0.9939	0.9728	0.8797	1.0443	1.0032	1.0153	0.9917	0.8828
2635	1-arachidonoyl-GPC* (20:4)*	Lipid	Lysophospholipid	33228	LC/MS Pos Late	100001551	1460	544.34	24779476		C05208	HMDB0010395	0.4537	0.4537	0.4537	0.4537	0.4537	0.4836	1.5342	0.4537	0.4537	0.4537	0.4537	0.4537	0.4537	27.3083	0.4537	0.4537	0.4537	0.4537	0.9244	0.4537	0.7257	0.4537	0.4537	0.4537	0.4537	0.4537	0.4537	29.8738	0.4537	0.4537	1	0.4537	31.5718
391	1-carboxyethylisoleucine	Amino Acid	Leucine, Isoleucine and Valine Metabolism	62558	LC/MS Neg	100020427	2628	202.108					1.0954	0.94	0.7668	0.8435	1.2878	1.0303	1.141	0.9758	0.9827	1.1414	1.2973	1.1003	0.9237	0.4172	1	0.7658	1.1984	0.8975	0.9815	0.9734	0.7638	1.2417	1.5351	1.6371	0.906	1.4761	1.1737	0.4155	1.4303	0.8316	1.332	1.6848	0.3981
340	1-carboxyethylleucine	Amino Acid	Leucine, Isoleucine and Valine Metabolism	62559	LC/MS Neg	100020425	2663	202.108					1.2706	1.2354	0.8811	0.8914	0.9817	1.03	1.0692	1.0197	0.9372	1.3245	1.4332	0.9903	0.9451	0.3724	0.927	1.2051	0.9208	0.9684	0.8496	1	0.7473	1.4799	1.308	1.197	1.0925	0.9617	1.1584	0.3833	1.012	1.2878	0.9703	1.4834	0.4225
146	1-carboxyethylphenylalanine	Amino Acid	Phenylalanine Metabolism	62566	LC/MS Neg	100020419	2844	236.093	59100900				1.0606	1.0087	0.9125	0.9017	0.9463	1.0335	0.9658	1.0078	1.006	1.2279	1.1883	1	0.9721	0.6373	0.8378	0.9943	0.9966	0.9362	0.9295	0.969	0.8852	1.2704	1.2102	1.1211	0.9609	1.0163	1.0385	0.6576	1.0188	1.1251	1.0238	1.2739	0.6653
164	1-carboxyethyltyrosine	Amino Acid	Tyrosine Metabolism	62564	LC/MS Neg	100020421	1846	252.088					1.1236	0.9362	0.7236	0.718	1.0153	1.0732	1	1.0192	0.7167	1.2212	1.3088	0.8104	0.8322	0.3249	0.8662	1.0758	1.0214	0.8515	0.8591	0.7866	0.7154	1.3695	1.1911	1.2095	0.8537	1.1801	0.9877	0.3918	1.2014	1.1116	1.1348	1.8564	0.3687
420	1-carboxyethylvaline	Amino Acid	Leucine, Isoleucine and Valine Metabolism	62562	LC/MS Neg	100020423	2008	188.093					1.036	1.0167	0.8943	0.8988	1.0009	0.9413	1.0816	0.9684	1.0144	1.0636	1.2616	0.9607	1.0829	0.6758	0.9766	0.9883	1.0218	0.9861	0.9929	0.9803	0.8418	1.2147	1.2255	1.1575	0.9397	0.9859	1	0.7028	1.0947	1.1134	1.1311	1.3121	0.7077
2365	1-linoleoyl-2-arachidonoyl-GPC (18:2/20:4n6)*	Lipid	Phosphatidylcholine (PC)	52710	LC/MS Pos Late	100009131	2000	806.569	24778979		C05208	HMDB0008147	1.1094	0.9804	0.2651	0.2651	1.0756	1.342	2.3298	0.2821	0.8677	1.296	0.8928	0.2651	1.4921	0.9882	0.7154	0.302	1.4401	0.6608	0.2651	0.9724	0.5744	1.254	1.3921	1.2493	1.171	0.3491	1.0561	1	0.2651	1.1974	1.3107	0.9003	0.8581
2616	1-linoleoyl-GPC (18:2)	Lipid	Lysophospholipid	34419	LC/MS Neg	100001395	6160	594.341	11988421		C04100	HMDB0010386	0.9077	0.7643	0.8068	0.9621	0.91	1.1243	3.2144	2.0876	1	1.2853	0.7118	0.8399	0.7923	1.6314	1.4713	0.6529	1.4972	0.6027	0.9135	0.6159	1.1777	0.665	1.3742	1.6451	0.7025	0.5769	1.199	3.9441	1.4299	0.5769	0.5769	1.0541	7.6533
91	1-methyl-4-imidazoleacetate	Amino Acid	Histidine Metabolism	32350	LC/MS Pos Early	100001208	2064	141.066	75810	2625-49-2	C05828	HMDB0002820	1.0461	1.0903	1.0741	0.9682	1.0336	1.0525	0.8939	0.8478	0.9946	1.0984	0.9889	0.8583	0.9069	0.7895	0.951	1.0727	1.1009	0.9379	0.9526	0.8885	1	1.0464	1.1007	1.0878	1.082	1.0817	1.0489	0.907	0.9693	0.8448	1.0765	1.0614	0.9395
92	1-methyl-5-imidazoleacetate	Amino Acid	Histidine Metabolism	62946	LC/MS Pos Early	100002910	1989	141.066	6451814	4200-48-0		HMDB04988	1.04	1.0435	1.0431	1.0636	1.0276	1.0294	0.9938	1.0095	0.9293	0.8887	0.9099	0.8719	0.8871	0.805	1.0138	0.9966	1.0694	1.0503	1.0105	1.0161	1	1.0463	0.9895	0.9499	1.0817	1.0551	1.0827	0.8289	0.9984	0.7677	0.8467	0.8158	0.8008
93	1-methyl-5-imidazolelactate	Amino Acid	Histidine Metabolism	64596	LC/MS Pos Early	100021478	1995	171.076		2022510-60-5			1.0863	1.0031	0.9871	1.0644	1.0135	1.0135	1.0177	1.0439	0.9452	0.9108	0.9322	0.9452	0.9199	0.8179	0.9842	0.9935	1.021	1.045	1.0234	1.1097	0.9744	1.0173	1.0005	0.9371	1.0694	1.0093	1.0751	0.8086	1	0.8701	0.8883	0.8398	0.8313
562	1-methylguanidine	Amino Acid	Guanidino and Acetamido Metabolism	48114	LC/MS Pos Early	100000715	2149	74.0713	10111	22661-87-6	C02294	HMDB0001522	0.7658	0.9152	0.8698	0.9309	0.9438	1.0441	1.0186	0.8909	0.7856	0.6113	0.6113	0.7722	0.7252	0.694	1.1994	0.98	1.1404	1.0804	1.1511	1.0732	1.5485	1.1388	1.462	1.303	1.1734	1.0019	1.1045	0.7229	1.1437	0.9981	1.1485	0.8016	0.7267
71	1-methylhistidine	Amino Acid	Histidine Metabolism	30460	LC/MS Pos Early	100001051	2755	170.092	92105	332-80-9	C01152	HMDB0000001	1.2328	1.0646	0.9467	0.9772	1.0842	1.067	1.3464	1.1866	0.9601	1.0199	0.8545	0.9461	0.9129	0.7832	1.2291	1	1.3128	1.1409	1.1451	0.8786	1.0808	0.8715	1.0604	0.9021	1.1127	1.0177	1.0617	0.7676	0.9533	0.6818	0.9317	0.7033	0.7795
2262	1-myristoyl-2-palmitoyl-GPC (14:0/16:0)	Lipid	Phosphatidylcholine (PC)	19258	LC/MS Pos Late	100000672	2250	706.538	129657	69525-80-0		HMDB0007869	1.0804	0.8374	0.9502	0.9541	0.847	1.088	1.2541	0.9627	0.8639	0.9435	0.9223	0.9272	1.0005	0.5706	1.0833	0.9557	1.2085	1.1674	1.0577	1	0.8834	1.2525	1.2454	1.2715	1.0015	1.1203	1.015	0.5568	0.9865	1.164	0.9564	1.08	0.6247
2358	1-oleoyl-2-docosahexaenoyl-GPC (18:1/22:6)*	Lipid	Phosphatidylcholine (PC)	52697	LC/MS Pos Late	100009130	2100	832.585	24778955			HMDB0008123	0.9646	1.1132	1	1.1346	0.8006	0.9996	0.9906	0.8591	0.7329	1.084	0.9776	0.7741	1.1653	0.667	1.23	1.0878	0.9922	1.1029	1.2233	1.2079	1.1213	1.0316	0.9105	1.091	0.8761	1.3499	1.0035	0.8775	1.051	1.0325	0.8112	0.8735	0.7701
2348	1-oleoyl-2-linoleoyl-GPC (18:1/18:2)*	Lipid	Phosphatidylcholine (PC)	52453	LC/MS Pos Late	100008981	2250	784.585	24778939			HMDB0008105	1.0933	0.8165	1	0.9827	0.8593	1.053	2.3741	0.9385	0.94	1.0753	0.954	0.901	1.1027	0.8169	1.5089	0.8837	1.0692	1.1032	1.0545	1.0194	0.9273	1.1096	1.112	1.0363	0.9439	1.0852	0.9459	0.8212	0.8541	1.0097	1.1137	0.9421	0.8791
2613	1-oleoyl-GPC (18:1)	Lipid	Lysophospholipid	48258	LC/MS Pos Late	100001272	1540	522.355	16081932	19420-56-5	C03916	HMDB0002815	0.6195	0.6227	1.9132	1.3746	1.0971	0.701	1.5268	0.9205	0.4489	0.2912	0.2538	1	1.181	14.3123	1.9124	0.7229	1.6725	1.5008	2.216	0.6833	1.6178	0.6438	0.8524	0.8631	0.3252	1.0401	0.7795	14.6935	1.3226	0.845	2.4577	0.585	16.1667
2602	1-palmitoleoyl-GPC* (16:1)*	Lipid	Lysophospholipid	33230	LC/MS Pos Late	100001511	1450	494.324	24779461			HMDB0010383	0.5071	0.7099	1.72	1.0122	0.79	0.5071	0.6442	0.5071	0.5071	0.5071	0.5071	0.9324	0.9387	12.1075	1.562	0.6277	1.3909	1.2276	1.7998	0.5071	1.4597	0.7096	0.9101	0.9878	0.5071	1.1985	0.5491	11.9879	1.2052	0.9157	2.1406	0.6305	13.2168
2297	1-palmitoyl-2-arachidonoyl-GPC (16:0/20:4n6)	Lipid	Phosphatidylcholine (PC)	52462	LC/MS Pos Late	100008914	2200	782.569	10747814	35418-58-7	C05208	HMDB0007982	0.9066	0.8516	0.9719	0.9397	0.8598	1.0953	1.9877	0.8954	1	1.0391	0.9612	1.1398	1.2543	0.8673	1.2967	0.938	1.1121	1.0738	1.079	0.9635	0.9829	1.1155	1.2215	1.0788	0.8518	1.0848	0.9556	0.9289	0.9046	1.2223	1.2856	1.0989	0.9477
2416	1-palmitoyl-2-arachidonoyl-GPE (16:0/20:4)*	Lipid	Phosphatidylethanolamine (PE)	52464	LC/MS Pos Late	100008990	2250	740.523	9546800		C05210	HMDB0005323	1.2226	0.844	0.4826	0.6852	0.6907	1.0917	2.981	0.9359	0.7623	0.8445	0.6055	1	1.3135	0.4826	2.5626	0.9825	2.1058	1.1769	2.0256	0.9456	1.0223	1.4373	2.0577	1.6311	0.7252	0.8784	1.0865	0.7214	0.8261	1.2751	1.0471	0.8584	0.4826
2293	1-palmitoyl-2-dihomo-linolenoyl-GPC (16:0/20:3n3 or 6)*	Lipid	Phosphatidylcholine (PC)	52454	LC/MS Pos Late	100008985	2285	784.585					0.9672	0.8945	0.9348	0.9336	0.8699	1.0206	1.6989	0.9224	1	0.9858	0.8966	1.0634	1.212	0.8502	1.2566	0.8473	1.1663	1.0839	1.0657	1.0232	0.9129	1.0502	1.0971	1.0404	0.913	1.061	0.9716	0.9016	0.9206	1.1562	1.2024	1.0645	0.9207
2303	1-palmitoyl-2-docosahexaenoyl-GPC (16:0/22:6)	Lipid	Phosphatidylcholine (PC)	52610	LC/MS Pos Late	100008915	2055	806.569	6441886	59403-54-2		HMDB0007991	0.9459	1.0928	0.9248	1.1184	0.8095	0.9722	1.2454	0.7844	0.7439	1.0737	0.8935	0.7289	1.2779	0.6821	1.1812	1.0915	1	1.0349	1.1156	1.1213	1.0606	1.0975	0.9767	1.1623	0.8599	1.2711	0.9749	0.9357	1.0426	1.0345	0.884	0.8498	0.7438
2418	1-palmitoyl-2-docosahexaenoyl-GPE (16:0/22:6)*	Lipid	Phosphatidylethanolamine (PE)	52465	LC/MS Pos Late	100008991	2160	764.523	9546799			HMDB0008946	1.0819	0.6587	1.0531	0.9247	1.2998	1.0326	2.3209	0.9948	0.8757	0.4888	0.857	1.2798	0.9735	0.4888	2.3039	0.8286	1.5514	1.2626	1.6705	1	0.9813	1.1792	1.3488	1.389	0.7281	0.9158	1.124	0.6904	1.352	0.9532	0.9236	0.9609	0.4888
2286	1-palmitoyl-2-linoleoyl-GPC (16:0/18:2)	Lipid	Phosphatidylcholine (PC)	42446	LC/MS Pos Late	1537	2160	758.569	5287971	40811-94-7		HMDB0007973	1.031	0.8494	0.9711	0.9401	0.9007	1.1173	3.2111	0.9655	0.9322	0.9991	0.8938	0.9846	1.1643	0.8772	1.9473	0.913	1.2163	1.0928	1.184	1.0435	1	1.0298	1.1329	1.0732	0.9783	1.062	0.9613	0.8843	0.9584	1.0279	1.1422	1.0353	0.8697
2410	1-palmitoyl-2-linoleoyl-GPE (16:0/18:2)	Lipid	Phosphatidylethanolamine (PE)	42449	LC/MS Pos Late	100001870	2350	716.523	9546747			HMDB0005322	0.7423	0.6027	0.5785	0.5785	0.5785	0.5785	1.589	0.5785	0.5785	0.5785	0.5785	0.5785	1.4357	0.5785	0.9434	0.5785	1.723	0.9938	2.0432	0.6233	0.5785	1.0241	1.2991	0.7568	0.5785	0.5935	0.5785	0.5785	1.0168	1.5816	1.0062	0.9287	0.5785
2283	1-palmitoyl-2-oleoyl-GPC (16:0/18:1)	Lipid	Phosphatidylcholine (PC)	52461	LC/MS Pos Late	1539	2450	760.585	6436017	26853-31-6;26853-31-6	C13875	HMDB0007972	1.0334	0.9134	1.0279	0.9826	0.9279	1.1033	1.3242	0.9906	0.893	0.9251	0.8989	0.997	1.1416	0.824	1.1129	1	1.2138	1.1594	1.0747	1.0176	0.9941	1.007	1.116	1.0372	1.0156	0.9896	1.0505	0.8523	0.9817	0.9491	1.0363	0.9427	0.9151
2408	1-palmitoyl-2-oleoyl-GPE (16:0/18:1)	Lipid	Phosphatidylethanolamine (PE)	19263	LC/MS Pos Late	1526	2600	718.538	5283496	26662-94-2		HMDB0005320	1	0.8727	0.7489	0.6933	1.0147	0.9456	2.371	0.9507	0.9901	0.7121	0.658	0.9863	1.4094	0.7246	2.3608	0.8883	1.6508	1.2653	1.9091	0.7839	1.0311	1.2998	1.7905	1.4346	1.0516	0.9619	0.9878	0.8682	1.2662	1.23	1.4681	1.0412	0.5107
2279	1-palmitoyl-2-palmitoleoyl-GPC (16:0/16:1)*	Lipid	Phosphatidylcholine (PC)	52470	LC/MS Pos Late	100008984	2200	732.554	6443788			HMDB0007969	1.0579	0.7831	0.9176	0.9388	0.9119	0.9621	1.2696	0.9822	0.9038	0.9102	0.8967	0.8994	1.0622	0.7005	1.0901	0.9253	1.263	1.1043	1.0836	1.055	0.8749	1.2107	1.1997	1.2201	1	1.1374	0.9841	0.6677	1.0765	1.102	1.0726	1.0943	0.7254
2281	1-palmitoyl-2-stearoyl-GPC (16:0/18:0)	Lipid	Phosphatidylcholine (PC)	52616	LC/MS Pos Late	100008921	2750	762.601	24778686	59403-51-9	C03889	HMDB0007970	0.9054	0.9572	0.9205	1.0282	0.8161	0.8971	1.062	0.8338	0.8528	0.9979	0.9943	0.8873	1.2275	0.7579	1.0702	1.045	1.0196	1.0825	1.0702	1.0069	0.9682	1.0466	1.0631	1.1468	0.8949	1.032	0.8539	0.921	1	1.1674	1.0033	1.0895	0.8138
2600	1-palmitoyl-GPC (16:0)	Lipid	Lysophospholipid	33955	LC/MS Pos Late	100001263	1525	496.34	86554	17364-16-8	C04102	HMDB0010382	0.5158	0.5407	1.3116	1.1762	0.8688	0.6499	1.9818	0.6574	0.3837	0.3944	0.243	1	1.0935	5.6655	1.6329	0.67	1.3098	1.1863	1.7984	0.6574	1.4021	0.6773	0.7603	0.9879	0.2295	1.0766	0.6328	6.4602	1.174	1.0778	2.2825	0.6506	6.1587
96	1-ribosyl-imidazoleacetate*	Amino Acid	Histidine Metabolism	61868	LC/MS Pos Early	100001668	2006	259.092	440569	29605-99-0	C05131	HMDB0002331	1.0397	0.969	1.0215	1.0482	1.0214	1.0281	0.9762	1.008	1.0065	0.9374	0.9513	1.0026	0.9756	0.8388	0.965	0.9595	1.0044	1.0382	0.9704	1.0191	1.0029	1.0055	1.035	0.9823	1.0268	0.9568	1.0099	0.9144	0.9821	0.965	0.9997	1	0.805
2333	1-stearoyl-2-arachidonoyl-GPC (18:0/20:4)	Lipid	Phosphatidylcholine (PC)	42450	LC/MS Pos Late	100001869	2400	810.601	16219824	35418-59-8		HMDB0008048	0.9645	0.8802	0.9513	0.9938	0.8939	1.0577	1.2914	0.9242	1.0689	1.1172	1.0035	1.139	1.2993	0.8766	1.06	0.9293	1.1039	1.068	0.986	0.9587	0.9228	1.0686	1.1693	1.1057	0.9557	0.9552	0.9663	0.9753	0.8611	1.2474	1.3948	1.1586	1
2438	1-stearoyl-2-arachidonoyl-GPE (18:0/20:4)	Lipid	Phosphatidylethanolamine (PE)	52447	LC/MS Pos Late	100008977	2475	768.554	5289133		C05210	HMDB0009003	1.1041	0.8381	0.8536	0.7294	1.2633	1	2.4707	0.7125	0.9195	0.791	0.8944	0.9022	1.535	0.6616	2.4693	0.9368	1.8178	1.4246	1.7248	0.7283	1.0583	1.3709	2.0171	1.2885	0.7989	0.8607	0.8674	0.8443	1.1225	1.3339	1.4487	1.2166	0.574
2556	1-stearoyl-2-arachidonoyl-GPI (18:0/20:4)	Lipid	Phosphatidylinositol (PI)	52449	LC/MS Pos Late	100000616	3000	904.591		383907-33-3		HMDB0009815	1.1517	0.5326	0.5826	0.5326	1	0.9546	3.8717	0.5326	1.0665	0.9398	0.9834	0.5326	1.4328	0.5747	4.6657	0.7105	2.3698	1.3188	3.0755	0.697	0.8441	0.9672	1.8469	1.2254	0.7522	0.9583	0.8959	0.9477	1.1931	1.1331	1.9972	1.35	0.5326
2339	1-stearoyl-2-docosahexaenoyl-GPC (18:0/22:6)	Lipid	Phosphatidylcholine (PC)	52611	LC/MS Pos Late	100008916	2300	834.601	24778876	59403-52-0		HMDB0008057	1.1358	0.9604	1.0349	1.0648	1.039	1.1266	1.1745	1.0606	0.9452	0.9016	0.8791	0.9436	1.0831	0.8412	1.1064	1	1.2315	1.1552	1.0764	1.1093	0.9804	0.9099	1.0244	0.9214	0.9986	1.1845	1.0911	0.7652	0.9056	0.8747	0.9104	0.7822	0.8742
2442	1-stearoyl-2-docosahexaenoyl-GPE (18:0/22:6)*	Lipid	Phosphatidylethanolamine (PE)	52466	LC/MS Pos Late	100008992	2375	792.554	9546798			HMDB0009012	0.7457	0.8313	0.8902	0.5105	1.7384	1.6379	2.483	0.9058	1.4192	0.8754	0.8809	0.6606	0.9837	0.571	2.1651	1.0163	2.8284	1.8087	1.5099	0.7317	0.8821	0.5105	2.3292	1.0255	1.1265	0.5105	1.3877	0.651	0.8308	0.5105	1.1031	0.5105	0.5105
2325	1-stearoyl-2-linoleoyl-GPC (18:0/18:2)*	Lipid	Phosphatidylcholine (PC)	52452	LC/MS Pos Late	100008980	2450	786.601	6441487			HMDB0008039	1.0552	0.9088	0.981	1.0473	0.9082	1.0827	2.6837	0.9922	1.0078	0.8996	0.8895	1.0566	1.1313	0.9366	1.9733	0.9446	1.3564	1.1921	1.192	0.9424	1.0314	0.9803	0.8245	1.056	1.0234	0.942	0.9142	0.8679	0.8245	1.0675	1.1221	0.916	0.8869
2322	1-stearoyl-2-oleoyl-GPC (18:0/18:1)	Lipid	Phosphatidylcholine (PC)	52438	LC/MS Pos Late	100008904	2644	788.616	24778825	56421-10-4		HMDB0008038	0.9651	1.0267	0.996	1.0775	0.8847	1.0205	1.108	0.9177	0.828	0.9591	0.9201	0.8887	1.1618	0.7768	1.152	1.0888	1.0881	1.0871	1.1324	1.1329	1.0098	1	1.0161	1.017	0.9629	1.1339	0.9638	0.8901	1.0106	0.9848	0.8703	0.9055	0.8059
2425	1-stearoyl-2-oleoyl-GPE (18:0/18:1)	Lipid	Phosphatidylethanolamine (PE)	42448	LC/MS Pos Late	100001856	2950	746.569	9546742			HMDB0008993	1.1333	0.8776	0.78	0.5967	1.1126	1.0451	2.389	0.6566	1.075	0.7177	0.8092	0.891	1.3205	0.7724	2.425	0.6341	1.7082	1.5415	1.6891	0.5599	0.7818	1	1.7795	1.2178	0.9336	0.8557	0.9273	0.6906	1.0788	1.0368	1.4756	1.2438	0.6239
2611	1-stearoyl-GPC (18:0)	Lipid	Lysophospholipid	33961	LC/MS Pos Late	100001271	1606	524.371	497300	19420-57-6		HMDB0010384	0.5602	0.6197	1.5152	1.1763	0.9985	0.6532	1.4754	0.8834	0.5365	0.4084	0.2833	1	1.283	5.046	1.7602	0.7362	1.4796	1.3115	1.7286	0.661	1.2187	0.7185	1.0257	0.97	0.3761	0.9217	0.7802	5.3361	1.1773	1.018	2.2211	0.6563	5.7732
2669	1-stearoyl-GPE (18:0)	Lipid	Lysophospholipid	42398	LC/MS Neg	100001461	6514	480.31	9547068	69747-55-3		HMDB0011130	1.961	1.1156	0.8655	0.9569	1.3014	1.0955	1.2888	1.8544	1.3926	1.0305	0.8177	0.4554	0.8955	1.1063	0.8478	1.4966	1.61	0.5619	0.7152	0.4915	0.5291	0.9764	0.833	2.0042	1.7346	1.2576	0.5119	0.39	1.7704	0.8745	0.5745	1	1.4736
2721	1-stearoyl-GPI (18:0)	Lipid	Lysophospholipid	19324	LC/MS Neg	100000656	5794	599.32	71581135;42607495	796963-93-4		HMDB0240261	1.3777	0.4157	0.6827	0.4157	1.2561	0.8335	1.3683	1.7874	1.2752	0.4157	0.8115	0.7969	1.108	0.5299	1.1695	1.5062	1.3999	0.7836	0.5646	0.4674	1	0.7494	0.8871	1.8863	1.2629	1.2779	0.7327	0.4157	1.8451	0.4157	0.8809	0.7834	1.0767
4261	2'-deoxycytidine	Nucleotide	Pyrimidine Metabolism, Cytidine containing	15949	LC/MS Pos Early	100000125	2193	228.098	13711	951-77-9	C00881	HMDB0000014	2.0985	1.4496	1.3838	1.0568	1	1.3432	1.3966	1.8085	1.5678	2.2123	1.6298	1.6844	1.2137	0.1733	1.0447	0.4972	0.59	0.3718	0.9869	0.7736	0.6083	0.6905	1.0305	1.059	0.2563	0.5872	1.0694	0.1716	0.6238	0.4595	0.7709	0.5613	0.184
4234	2'-deoxyuridine	Nucleotide	Pyrimidine Metabolism, Uracil containing	52602	LC/MS Neg	536	1586	227.067	13712	951-78-0	C00526	HMDB0000012	0.5878	1	1.2242	0.6162	1.2297	1.3049	0.8031	1.3013	0.7494	0.4622	1.4757	0.717	2.9016	20.6587	0.7028	2.5532	0.9063	1.1406	1.0008	1.836	1.575	0.7807	0.8554	0.569	1.7283	0.7689	0.6303	21.354	0.5842	1.3127	0.6665	0.942	22.2166
4263	2'-O-methylcytidine	Nucleotide	Pyrimidine Metabolism, Cytidine containing	57554	LC/MS Pos Early	100010895	2411	258.108	150971	2140-72-9			1.2415	1.0492	0.9464	1.0651	0.7684	1.2091	1.2894	1.1282	0.9682	1.0834	1.1201	0.9231	0.8282	0.3399	0.7893	1.0258	0.9619	1.0189	0.747	1.0186	0.9541	1.1194	1.1005	0.8215	1	0.9718	1.0631	0.4791	0.8545	1.0814	0.7065	1.2015	0.4444
4222	2'-O-methyluridine	Nucleotide	Pyrimidine Metabolism, Uracil containing	57655	LC/MS Neg	100010896	1831	257.078	102212	2140-76-3			1.2875	1.0434	0.6983	1.097	0.8213	1.1645	0.9538	1.1556	1.1509	1.4016	1.3411	0.965	0.8861	0.2032	0.6903	1.0091	1.0062	0.9028	0.8827	1.1829	0.7941	1.3063	1	1.0089	1.1191	0.9962	0.9819	0.2065	0.8405	1.182	0.8116	1.189	0.2077
429	2,3-dihydroxy-2-methylbutyrate	Amino Acid	Leucine, Isoleucine and Valine Metabolism	57547	LC/MS Polar	100010869	1318	133.051	301941	14868-24-7		HMDB0029576	0.6025	0.6025	0.8066	0.6025	0.6025	0.6025	0.6025	0.6025	0.6025	0.6025	0.6025	0.6025	0.6025	0.6025	1.0934	0.6025	0.6025	0.6025	1	0.6025	0.7255	0.6025	0.6025	0.6025	0.6025	1.2738	0.6025	0.6025	0.6025	1.3185	0.6025	0.6025	0.6025
448	2,3-dihydroxy-5-methylthio-4-pentenoate (DMTPA)*	Amino Acid	Methionine, Cysteine, SAM and Taurine Metabolism	62805	LC/MS Neg	100020893	1156	177.023				HMDB0240388	1.2705	1	1.0176	1.0165	0.9982	1.1197	1.0103	1.1892	1.0806	1.0656	1.021	1.0636	0.9005	0.7788	0.9035	0.9435	0.9424	0.9554	1.006	1.0302	1.0399	1.0222	0.9794	0.9841	1.0574	0.9522	1.0701	0.782	0.9423	0.8384	0.8249	0.8298	0.8763
6176	2,4-di-tert-butylphenol	Xenobiotics	Chemical	64328	LC/MS Neg	100021918	5749	205.16		96-76-4			1.0428	1.378	0.8961	1.1044	0.7231	0.6648	1	0.6051	2.2135	0.4624	0.8282	1.0651	1.2758	1.183	0.898	1.5683	1.5572	1.4268	0.8882	0.9846	1.1832	0.9932	0.911	1.1984	1.3045	0.6217	0.6586	0.8046	0.8545	0.4544	1.0779	1.1156	2.6249
5960	2,6-dihydroxybenzoic acid	Xenobiotics	Drug - Topical Agents	63042	LC/MS Polar	100020837	729	153.019	9338	303-07-1		HMDB0013676	1.1375	1.1675	0.9966	1.1715	1.3115	1.1905	1.5045	1.022	0.7395	0.9336	0.7456	1.0034	0.7701	0.8171	1.1548	1.0067	1.1576	0.9026	1.0644	1.2809	0.9937	0.8867	0.8845	0.7583	0.9964	1.118	1.2508	0.7903	1.1107	0.5866	0.5423	0.5423	0.8623
4776	2,8-quinolinediol sulfate	Xenobiotics	Food Component/Plant	48691	LC/MS Neg	100004321	2612	239.997					1.0019	0.9261	0.8823	0.8723	0.8843	0.8728	0.9227	0.8174	2.1712	2.3873	2.337	2.3	2.2194	1.451	0.8963	0.9942	1.0002	0.8551	1	0.9837	0.831	2.3775	2.3339	2.1499	0.9092	0.9467	0.8365	1.6742	0.8562	3.4745	3.4562	3.2134	1.6172
123	2-aminoadipate	Amino Acid	Lysine Metabolism	6146	LC/MS Neg	381	639.2	160.061	92136	542-32-5;1118-90-7	C00956	HMDB0000510	1.1103	0.7802	0.8954	1.0911	1.0443	0.8539	0.9287	0.7644	1.0164	1	1.1261	0.9464	1.2104	1.0296	1.1019	0.7254	0.7159	0.8093	0.9217	0.7472	0.9988	0.8678	0.9469	1.3237	0.946	1.2532	0.6988	1.2793	1.1562	1.3065	1.1928	1.0104	1.0973
1755	2-aminooctanoate	Lipid	Fatty Acid, Amino	43343	LC/MS Pos Late	100004227	750	160.133	69522	644-90-6		HMDB0000991	1.3977	0.4641	1	0.4641	0.6119	0.4641	0.4641	1.1388	1.1823	0.4641	1.1211	0.4641	0.794	0.8089	0.86	0.5883	1.0305	0.4641	0.4641	1.3586	0.9599	0.4641	0.5403	0.4641	1.4629	1.1119	1.4292	0.5581	0.4641	0.4641	0.4641	0.4641	0.4641
5249	2-aminophenol sulfate	Xenobiotics	Food Component/Plant	43266	LC/MS Neg	100004322	1677	188.002	181670			HMDB0061116	1.131	1.1847	1.0797	1.1857	1.115	1.1391	1.1714	1.1546	0.6746	0.6949	0.6793	0.7603	0.5987	0.6453	1	1.1228	1.1579	1.1695	1.0881	1.2616	1.1057	0.8674	0.7788	0.7113	1.0616	0.9695	1.0722	0.6367	0.985	0.3205	0.3736	0.2686	0.6152
395	2-hydroxy-3-methylvalerate	Amino Acid	Leucine, Isoleucine and Valine Metabolism	36746	LC/MS Neg	100001541	1800	131.071	164623	488-15-3		HMDB0000317	0.6718	0.4546	1.016	0.6361	1.1674	0.8633	1.0431	1.3068	0.9872	0.5182	0.7641	0.9132	0.9497	0.6613	1	0.5665	1.0816	1.1511	0.8112	1.1175	1.1171	1.0444	1.0471	1.425	1.4765	1.2518	1.1239	1.9665	0.7804	1.1514	0.8474	0.8259	0.9694
1667	2-hydroxyadipate	Lipid	Fatty Acid, Dicarboxylate	31934	LC/MS Polar	100001153	3000	161.046	193530	18294-85-4	C02360	HMDB0000321	0.7721	0.8409	0.797	0.7432	0.5813	0.5813	1.1803	0.5813	0.7731	2.7873	0.8697	4.2604	4.2172	0.5813	3.9468	0.6677	0.5813	1	0.8003	3.3939	0.7765	1.1228	0.5813	1.1935	0.5813	1.2412	0.6575	0.5813	4.3823	1.0161	0.5813	4.3374	0.7573
582	2-hydroxybutyrate/2-hydroxyisobutyrate	Amino Acid	Glutathione Metabolism	52281	LC/MS Polar	100008928	1258	103.04	4277439;440864		C21297,C05984	HMDB0000729,HMDB00008	0.9559	0.9553	0.9344	0.9266	1	0.9594	1.0829	1.0233	0.9834	0.9903	0.9915	1.0158	1.0537	0.8669	1.0042	1.0096	1.0474	0.928	1.0276	0.9814	0.9564	1.0785	1.0651	1.09	1.0232	1.1076	0.9911	0.9625	0.9816	1.0339	1.1228	1.0677	0.8286
1663	2-hydroxyglutarate	Lipid	Fatty Acid, Dicarboxylate	52294	LC/MS Pos Early	100002070	958	166.071	43	40951-21-1	C02630	HMDB0059655	0.987	0.9888	0.8707	0.9059	0.9869	1.0309	0.943	1.05	1.0618	1.1608	1.1723	1.1662	1.1995	1.0266	0.9065	0.9947	1	0.9589	0.9774	0.9369	0.9351	1.1442	1.0708	1.1564	1.0513	0.9934	0.9354	0.9121	0.8602	1.2445	1.3021	1.2767	1.0404
4465	2-hydroxyhippurate (salicylurate)	Xenobiotics	Benzoate Metabolism	18281	LC/MS Polar	1869	1123.9	194.046	10253	487-54-7	C07588	HMDB0000840	1	1.0312	1.0035	0.9885	1.0256	1.1307	1.0978	1.0843	0.8294	0.9305	0.86	0.9015	0.9023	0.7918	1.0203	1.0564	1.1042	1.0463	1.0206	1.0843	1.0151	0.9276	0.8876	0.9605	1.0308	1.0709	1.0607	0.7965	0.9449	0.7402	0.7765	0.7419	0.7912
1966	2-hydroxylaurate	Lipid	Fatty Acid, Monohydroxy	52916	LC/MS Neg	100008934	5211	215.165	97783	2984-55-6			0.5397	0.7814	0.5397	0.5397	0.5397	0.5397	4.1327	0.5725	0.5951	0.5397	0.5397	0.5397	0.5397	0.5397	0.5397	0.5397	1	0.5397	0.5608	2.4314	2.2538	0.5397	0.8441	5.9485	2.5468	0.5397	1.1865	1.5323	1.9944	0.5397	0.5397	0.8638	0.7464
4779	2-isopropylmalate	Xenobiotics	Food Component/Plant	15667	LC/MS Polar	100000409	2605	175.061	77	3237-44-3	C02504	HMDB0000402	1.0356	1.1818	0.6744	0.7272	0.8068	0.8999	0.973	0.9379	1.4812	1.0692	1.0051	1.0072	1	0.8469	0.6577	0.9905	1.0134	1.0819	1.0127	0.8009	0.9716	0.8927	0.9616	1.0104	1.0146	0.8247	0.9747	1.383	1.0232	1.5742	1.4631	1.0806	0.9975
397	2-methylbutyrylcarnitine (C5)	Amino Acid	Leucine, Isoleucine and Valine Metabolism	45095	LC/MS Pos Early	100001509	3050	246.17	6426901	31023-25-3		HMDB0000378	1.1228	1.0332	0.9301	0.7255	0.9248	1.0805	1.0703	0.964	0.871	1.0012	0.9027	0.9932	1	0.7539	1.0091	1.0269	1.0173	0.7597	1.1303	1.073	1.0943	1.0692	0.9648	0.9403	0.9883	1.1238	1.0227	0.8215	1.0113	1.0428	0.9286	0.8273	0.7531
399	2-methylbutyrylglycine (C5)	Amino Acid	Leucine, Isoleucine and Valine Metabolism	31928	LC/MS Neg	100001155	1884	158.082	193872	52320-67-9		HMDB0000339	0.9889	1.0042	1.0279	0.9955	0.9562	0.9867	0.9679	1.0289	1.1263	1.0398	1.0366	1.0817	1	0.9343	0.8994	1.0049	0.9786	0.956	0.9927	1.0213	0.9799	1.0918	1.0581	1.156	1.0346	0.9801	0.9913	0.8594	0.89	1.1494	1.1392	1.1223	0.9303
1460	2-methylcitrate/homocitrate	Energy	TCA Cycle	52282	LC/MS Neg	100008929	575	205.035	515;439459		C01251	HMDB0003518,HMDB0000379	0.9629	0.9694	1.0226	0.9062	1.0098	0.9268	0.9978	0.9896	0.994	0.9057	0.9549	1.0558	0.9824	0.9725	0.9119	0.9557	1.052	0.9679	1.0659	1.0558	1.013	1.0764	1.0343	1.1197	0.9761	1.0486	1	0.9793	1.1057	1.1654	1.2003	1.1091	1.05
4351	2-O-methylascorbic acid	Cofactors and Vitamins	Ascorbate and Aldarate Metabolism	63990	LC/MS Neg	100003258	778	189.041	54726398	17860-87-6		HMDB0240294	1.0274	1.022	0.9755	1.0209	1	1.0446	1.0559	1.0483	0.9928	0.9461	0.9562	0.9464	0.9729	0.8354	0.9153	0.9866	1.0434	1.0548	0.9765	1.0669	1.0004	1.0334	1.0369	1.0515	1.035	1.0248	1.0259	0.8114	0.9133	0.893	0.8888	0.8795	0.8705
491	2-oxoarginine*	Amino Acid	Urea cycle; Arginine and Proline Metabolism	55072	LC/MS Pos Early	100002784	1760	174.087	558	3715-10-04	C03771	HMDB0004225	1.1043	1.4344	0.9708	0.6127	0.9447	1.4181	1.4447	1.24	1.1063	1.2582	1.7223	1.1326	0.9483	0.0916	0.7153	1.4004	0.4765	0.7958	0.7876	1.069	1.0655	1.055	0.6815	0.977	1	1.1349	1.1946	0.1017	0.5427	0.8345	0.556	1.3473	0.1017
2601	2-palmitoyl-GPC* (16:0)*	Lipid	Lysophospholipid	35253	LC/MS Pos Late	100001562	1505	496.34	15061532			HMDB0061702	0.85	0.8058	1.4475	1.2692	0.9147	0.4361	1.9164	0.7555	0.6739	0.4361	0.4361	0.4361	0.4361	0.4361	1.4495	0.7991	1.2657	0.4361	2.0526	0.8026	0.4361	1	1.0026	0.4361	0.4361	0.4361	0.9233	0.4361	1.2544	0.4361	1.6839	0.7431	4.6744
2034	2R,3R-dihydroxybutyrate	Lipid	Fatty Acid, Dihydroxy	63109	LC/MS Polar	100002367	1543	119.035	13120901	759-06-8		HMDB0000498	1.0138	1.025	1.0582	0.8888	1.1495	1.1336	1.0462	1.0463	0.8986	0.8818	0.9727	1.0367	0.93	0.9082	1.0166	0.99	1.0502	1.0171	1.0566	1.0221	0.9917	0.9449	0.9897	1	1.0673	1.058	0.9834	0.8623	1.026	0.8378	0.9657	0.937	0.7977
2033	2S,3R-dihydroxybutyrate	Lipid	Fatty Acid, Dihydroxy	62950	LC/MS Polar	100002284	1660	119.035	10964471	5057-93-2		HMDB0002453	0.9202	1.0111	1.3379	1.14	0.7548	1.3658	1.2319	0.8846	0.6858	0.7444	0.9463	1.0322	1.0154	0.908	0.9535	0.766	1.1595	1.0464	0.5984	0.8627	1	1.0619	1.2921	0.9513	1.0496	1.4176	0.9539	0.9164	1.2111	0.6353	1.0795	1.0141	0.91
2037	3,4-dihydroxybutyrate	Lipid	Fatty Acid, Dihydroxy	62952	LC/MS Polar	100001730	2204	119.035	150929	51267-44-8		HMDB0000337	0.8865	0.9964	0.8924	0.8939	1.1335	1.0979	0.9189	1.1004	0.9634	0.7253	0.757	1.1066	0.7253	0.9676	1.1001	1.2663	1.1165	1.0057	1.0322	1	0.9289	1.0293	0.978	0.7415	0.7413	1.3411	1.4348	0.9358	1.0999	1.12	0.7253	0.7299	1.0511
4243	3-(3-amino-3-carboxypropyl)uridine*	Nucleotide	Pyrimidine Metabolism, Uracil containing	62924	LC/MS Neg	100001426	1369	344.11	171198	52745-94-5			1.1088	1.0179	0.9714	0.9686	0.8942	1.1293	0.9984	1.1368	0.9754	0.8488	1.0431	1.0016	0.9368	0.7269	1	0.9235	0.9523	1.0618	1.0162	1.0824	1.0841	0.9557	1.0232	1.0535	1.0042	0.9848	1.0041	0.7349	0.9644	0.9199	1.0045	1.0417	0.7292
181	3-(4-hydroxyphenyl)lactate (HPLA)	Amino Acid	Tyrosine Metabolism	32197	LC/MS Neg	240	1379	181.051	9378	6482-98-0	C03672	HMDB0000755	1.1317	1.187	0.9451	0.8562	0.9086	1.0375	1.0872	1	0.9875	1.2175	1.4399	0.8401	0.9051	0.5922	0.9521	1.1554	0.85	0.9453	0.9202	1.186	0.8875	1.3473	1.0089	1.3049	0.9924	1.3869	1.4294	0.5751	0.9145	1.2522	1.1305	1.226	0.6196
489	3-amino-2-piperidone	Amino Acid	Urea cycle; Arginine and Proline Metabolism	62853	LC/MS Pos Early	100020361	2065	115.087	5200225	1892-22-4		HMDB0000323	1.0914	0.9307	1.0181	0.8405	0.9446	0.9459	0.9077	0.942	1.1012	0.9736	1.0094	1.0248	0.9711	0.6109	0.8272	0.9384	0.8907	0.9908	1.0445	1	0.8826	1.1508	1.2321	1.0997	1.1134	1.0058	1.1258	0.5528	1.1316	1.9953	1.8972	1.733	0.7067
4282	3-aminoisobutyrate	Nucleotide	Pyrimidine Metabolism, Thymine containing	1566	LC/MS Pos Early	1114	2190	104.071	64956	10569-72-9;214139-20-5	C05145	HMDB0002166	0.9852	0.8811	0.9757	0.9905	0.9998	1.0147	1	1.3595	0.9402	1.0945	0.9538	1.1972	1.0573	1.4343	0.9562	1.4424	0.9262	1.0266	0.9067	0.9204	0.889	1.1438	1.5534	1.0998	0.8358	0.8769	0.8936	0.9394	1.4234	1.2341	1.2379	1.3749	1.3477
4784	3-formylindole	Xenobiotics	Food Component/Plant	62863	LC/MS Pos Early	100020219	2736	146.06	10256	487-89-8	C08493	HMDB29737	1.0568	1.7194	1.031	0.6732	0.7705	1.5588	1.3709	0.9796	1	1.1355	1.8493	0.8584	0.7904	0.4672	1.0588	1.2328	0.9315	1.1647	0.8919	1.5127	0.8338	0.9947	0.9698	1.1358	1.166	0.9851	1.3916	0.6039	0.8556	1.2451	1.3812	0.9298	0.9086
405	3-hydroxy-2-ethylpropionate	Amino Acid	Leucine, Isoleucine and Valine Metabolism	32397	LC/MS Polar	100001170	1443.3	117.056	188979	4374-62-3		HMDB0000396	1.0047	1.0806	1.0092	1.0242	1.0865	1.0171	1.1592	1	1.0828	0.8569	0.9317	0.9647	0.979	0.7976	1.0865	1.0521	1.1298	1.1964	0.9913	0.9994	0.9996	0.9737	0.9323	1.036	1.0014	1.093	1.0584	0.779	0.9731	0.9047	0.9786	0.9611	0.8198
3175	3-hydroxy-3-methylglutarate	Lipid	Mevalonate Metabolism	531	LC/MS Polar	112	2850	161.046	1662;5459993	503-49-1	C03761	HMDB0000355	0.9945	0.9934	0.9476	0.9405	1.0156	1.0041	1.0366	0.9871	1.1302	1.1508	1.1067	1.1517	1.1586	0.9439	0.9527	1	0.9692	0.9708	0.9956	0.9821	0.9202	1.0863	1.0819	1.1653	1.0149	1.0071	0.9759	0.9753	0.9706	1.2815	1.2435	1.2575	0.9163
1668	3-hydroxyadipate	Lipid	Fatty Acid, Dicarboxylate	62069	LC/MS Polar	100004396	3131	161.046	151913			HMDB0000345	0.9885	0.9536	1.0021	1.0824	1.0546	1	1.7581	1.0525	1.03	0.9076	0.9456	1.0556	0.9811	0.925	0.9354	1.0645	1.054	1.0641	1.0235	0.9143	0.9653	1.0676	0.8959	1.0318	1.128	1.0885	1.0639	0.9799	0.9666	0.9949	0.872	0.9345	0.957
1938	3-hydroxybutyrate (BHBA)	Lipid	Ketone Bodies	542	LC/MS Polar	254	1480	103.04	441;94318;92135	625-72-9	C03197,C01089	HMDB0000011,HMDB0000357,HMDB0000442	0.7712	0.8766	1.0641	0.8031	0.9325	0.8814	1.017	0.8477	0.8557	0.7331	0.7808	1.0218	1	1.2643	1.105	1.0208	1.0345	1.014	1.0478	0.9594	0.9798	0.9454	0.9643	0.8813	1.0438	1.1526	0.9327	1.3113	1.1242	1.0253	1.1221	0.8552	1.2368
1831	3-hydroxybutyroylglycine	Lipid	Fatty Acid Metabolism (Acyl Glycine)	62064	LC/MS Pos Early	100020211	978	162.076					0.6042	0.7244	0.7828	1.0302	0.653	0.9477	1.0778	1.1009	0.9957	1	1.0221	0.9363	1.0907	0.6297	0.7252	1.0049	0.9126	1.2116	0.7921	1.1657	0.8037	1.0192	0.9358	1.0141	0.9486	1.1162	1.121	0.4419	1.3635	1.1608	1.2658	0.861	1.0735
1979	3-hydroxyhexanoate	Lipid	Fatty Acid, Monohydroxy	53230	LC/MS Neg	100006367	1725	131.071	151492	10191-24-9		HMDB0061652,HMDB0010718	0.9562	0.8174	1.0525	0.7173	0.841	1.0716	1.0142	1.0175	1.0101	1.004	0.9149	1.1732	1.2548	0.8393	1	0.9704	1.0449	1.0463	0.9124	0.9089	0.929	1.0508	1.0802	1.1452	1.3901	1.2248	0.877	0.8106	0.7485	1	0.9436	1.0193	0.8794
4467	3-hydroxyhippurate	Xenobiotics	Benzoate Metabolism	39600	LC/MS Neg	100002122	1687	194.046	450268	1637-75-8		HMDB0006116	1.0686	1.064	1.0273	1.0294	1.0254	1.0311	1.01	1.0959	0.6271	0.6209	0.5998	0.5971	0.5686	0.5884	0.9685	1.0265	1.0271	1.0292	1.0712	1.0893	1	0.6918	0.6437	0.6858	1.0272	1.0457	1.0368	0.5315	0.963	0.1727	0.1915	0.1889	0.629
428	3-hydroxyisobutyrate	Amino Acid	Leucine, Isoleucine and Valine Metabolism	1549	LC/MS Polar	111	1619	103.04	11966314	2068-83-9	C01188,C06001	HMDB0000023,HMDB0000336	1.0007	0.8907	0.7906	0.8573	0.775	0.953	1.0266	0.897	1.047	0.779	1	0.8067	0.828	0.5456	0.9725	1.2457	1.3029	1.1475	0.9446	1.1565	0.9337	1.1453	0.987	1.0034	1.0678	1.2239	1.1034	0.5859	1.2224	1.355	1.2558	1.3654	0.563
6220	3-hydroxypyridine sulfate	Xenobiotics	Chemical	48448	LC/MS Neg	100006098	1595.5	173.987		1955-23-3			1.2329	1.1719	1.1405	1.0519	1.1441	1.1559	1.476	1.1787	0.8272	0.7663	0.8523	0.9019	0.8016	0.7943	1.0084	1.157	1.0722	0.9482	0.9477	1.1585	1.22	0.7862	0.9398	0.7728	1.0759	1	1.0727	0.6544	1.0224	0.4359	0.45	0.3704	0.7625
5213	3-indoleglyoxylic acid	Xenobiotics	Food Component/Plant	63583	LC/MS Neg	100020372	2140	188.035	73863	1477-49-2			1.0955	1.0563	0.7434	1.0047	0.7867	1.109	1.1391	1.0903	1.1519	0.9126	0.8553	0.8512	0.9695	0.7814	1.0451	0.9916	0.9222	1.0861	1.2577	1.0518	0.942	1.0697	1	1.2868	0.9163	0.9759	1.1349	0.9817	0.99	0.9988	1.2264	0.9925	1.0603
322	3-indoxyl sulfate	Amino Acid	Tryptophan Metabolism	27672	LC/MS Neg	100000467	2222.2	212.002	10258	2642-37-7		HMDB0000682	1.213	1.0933	1.0153	1.0642	1.0698	1.119	1.3799	1.114	0.9383	0.9197	0.9296	1.0143	0.7935	0.7271	0.9115	0.967	1.1628	1.0743	1.0252	1.1363	0.9259	1.0372	1.1406	0.8396	1	0.8693	1.1041	0.5858	0.9145	0.8214	0.9732	0.8915	0.7158
204	3-methoxytyrosine	Amino Acid	Tyrosine Metabolism	12017	LC/MS Pos Early	1342	2555	212.092	9307	300-48-1		HMDB0001434	1.1592	1.0771	1.1013	1.0982	1.1453	0.9739	1.0824	0.987	0.7896	0.801	0.8524	0.8739	0.8931	0.6733	0.8971	1.0033	1.0703	1.0985	1.1686	1.0375	1.0476	0.9287	0.9792	1	1.1635	1.1	1.1337	0.6347	1.0627	0.7118	0.7078	0.5701	0.6671
423	3-methyl-2-oxobutyrate	Amino Acid	Leucine, Isoleucine and Valine Metabolism	44526	LC/MS Polar	100000936	911	115.04	49	3715-29-5	C00141	HMDB0000019	0.7231	0.8897	0.8546	0.7799	0.8087	0.8743	1	0.6948	0.9824	0.6392	0.7957	0.6932	0.966	0.0372	1.2913	1.0257	1.5631	1.0564	1.032	1.2607	1.0031	1.1607	1.087	0.9339	1.0854	1.3963	1.1907	0.0349	1.3253	1.5047	1.425	1.24	0.0328
394	3-methyl-2-oxovalerate	Amino Acid	Leucine, Isoleucine and Valine Metabolism	15676	LC/MS Neg	100000036	2064.2	129.056	440877;439286	1460-34-0;51829-07-3	C00671,C06008,C03465	HMDB0000491	0.8421	0.8779	0.8548	0.9924	0.7164	0.9308	0.9332	0.8276	1.0006	0.925	1.034	0.7299	0.9893	0.0168	1.0231	1	1.4496	1.0204	0.9762	1.2778	0.9423	1.3342	1.0292	1.0335	1.0387	1.2517	1.203	0.0182	1.1925	1.2195	1.2751	1.172	0.0196
361	3-methylcrotonylglycine	Amino Acid	Leucine, Isoleucine and Valine Metabolism	31940	LC/MS Pos Early	100001149	1980	158.081	169485	33008-07-0	C20828	HMDB0000459	0.8758	0.6318	0.9507	0.7857	1.1665	1.2657	0.7867	1.1921	0.6318	0.8022	1	1.44	1.1246	1.5498	0.801	0.6318	1.1486	1.0389	0.9655	0.9076	1.1188	1.0676	1.1206	0.8994	1.0355	0.7771	1.3617	1.2313	0.8637	0.7553	0.9053	1.1238	0.6938
4253	3-methylcytidine	Nucleotide	Pyrimidine Metabolism, Cytidine containing	35132	LC/MS Pos Early	100001466	2176	258.108	14237477	21028-20-6		HMDB0240577	1.1808	0.9271	0.9767	1	1.1015	1.0015	1.0795	1.2815	0.9569	1.0803	1.2337	0.8539	0.9854	0.6001	0.8795	1.0641	0.9805	0.9352	0.9728	1.0486	0.8233	1.2883	1.0728	1.0604	1.0784	1.1023	1.0265	0.6191	0.9687	0.9103	0.8306	1.0607	0.6456
367	3-methylglutaconate	Amino Acid	Leucine, Isoleucine and Valine Metabolism	57747	LC/MS Polar	100002458	2700	99.0452	1551553	5746-90-7		HMDB0000522	0.9804	0.9791	0.9514	0.962	1.0328	1	1.0245	1.0097	1.0177	1.0432	1.0006	1.0824	1.0075	0.8648	0.9295	0.9688	1.02	0.951	0.9441	0.9674	0.9157	1.0829	1.0054	1.0343	1.0152	0.9973	0.9907	0.8702	0.9184	1.151	1.0674	1.0827	0.8434
1662	3-methylglutarate/2-methylglutarate	Lipid	Fatty Acid, Dicarboxylate	54676	LC/MS Polar	100010834	2832	145.051	12046;12284			HMDB0000752,HMDB0000422	1.3253	0.8076	1.4692	0.9914	1.394	1.5892	1.4924	1.2701	1.18	0.9506	0.5734	0.5797	0.9085	1.0904	0.5616	1.1289	1.2851	0.8081	0.5616	1.0812	0.7433	0.9228	0.6925	1.2003	1.3734	1.3171	1.1431	0.6483	0.7344	0.9499	0.82	0.9912	1.0086
72	3-methylhistidine	Amino Acid	Histidine Metabolism	15677	LC/MS Pos Early	100000042	2670	170.092	64969	368-16-1	C01152	HMDB0000479	1.0694	1.0796	1.1384	1.0883	1.1105	1.0205	1.0577	1.1123	0.8835	0.9758	0.9297	0.8897	0.8479	0.7779	1	1.0701	0.9917	1.0693	0.9964	1.0819	1.0447	0.931	0.9344	0.931	1.0529	1.0465	1.0181	0.8279	1.021	0.8292	0.7656	0.7647	0.8147
4573	3-phenylpropionate (hydrocinnamate)	Xenobiotics	Benzoate Metabolism	15749	LC/MS Neg	100000010	2860	149.061	107	501-52-0	C05629	HMDB0000764	1.0004	1.0675	1.0438	0.9086	1.072	1.1522	1.065	1.1264	0.6821	0.3975	0.6926	0.8453	0.7285	0.6257	1.1045	1.1223	0.9793	1.2473	1	1.2399	1.2299	0.6799	0.8425	0.7433	1.0903	1.0352	1.1225	0.6791	1.0659	0.3759	0.5151	0.3572	0.6489
481	3-sulfo-L-alanine	Amino Acid	Methionine, Cysteine, SAM and Taurine Metabolism	47089	LC/MS Polar	382	2890	167.997	72886	498-40-8	C00506	HMDB0002757	0.4954	0.4954	0.9509	0.9777	1.1622	0.4954	0.4954	0.4954	0.8994	0.72	0.4954	0.4954	0.4954	3.1496	0.5801	0.4954	1.4241	0.4954	1.0071	0.9696	0.4954	0.9809	1.499	0.4954	1.1562	0.4954	0.8692	2.1852	0.4954	0.9929	1.417	1.0435	2.5839
4237	3-ureidopropionate	Nucleotide	Pyrimidine Metabolism, Uracil containing	3155	LC/MS Pos Early	1053	875	133.061	111	462-88-4	C02642	HMDB0000026	1.0515	0.9802	0.9439	1.1633	0.7104	0.7295	0.8204	0.9702	1.1043	1.0893	0.973	0.8116	1.2692	0.6185	0.8676	1	1.1136	0.8428	0.731	1.0561	1.1299	1.4202	1.16	1.0317	0.802	0.9122	1.0286	0.631	1.06	1.2776	1.0459	2.005	0.6505
6237	4-acetamidobenzoate	Xenobiotics	Chemical	57585	LC/MS Neg	100009413	1403	178.051	6918889	556-08-1	D03836		1.0452	0.9926	0.9186	0.9081	0.8568	1.0001	0.9313	1.0008	1.0286	1.0602	1.0937	0.9999	0.8942	0.8446	0.8446	1.0255	1.0117	1.0319	0.9785	1.1028	0.9745	1.1216	1.0279	0.9766	1.0499	0.9349	0.9945	0.8446	0.9211	1.052	0.9391	1.043	0.8446
560	4-acetamidobutanoate	Amino Acid	Polyamine Metabolism	1558	LC/MS Pos Early	1113	1350	146.081	18189	3025-96-5	C02946	HMDB0003681	1.0078	1.027	0.9487	0.9864	1.0402	1.0178	0.9854	1.0263	0.9428	1	0.9675	0.9625	0.9496	0.8687	0.9822	0.9734	1.0229	1.009	0.9771	1.0947	0.9841	1.024	1.0206	1.0028	1.0111	1.0111	1.0102	0.8371	1	0.9922	1.001	1.0244	0.8278
4516	4-acetylphenyl sulfate	Xenobiotics	Benzoate Metabolism	44620	LC/MS Neg	100000711	2375	215.002	4684006				0.8799	1.0131	0.966	1.1301	0.8606	0.9405	1.0371	0.7899	0.7899	0.7899	0.8967	0.9494	0.8437	0.7899	0.9869	0.7899	0.9304	1.0341	1.0527	0.7899	1.0377	0.7899	0.9592	1.092	1.0961	1.1019	0.7899	0.7899	1.0359	0.7899	1.1973	0.7899	0.7899
6265	4-chlorobenzoic acid	Xenobiotics	Chemical	63988	LC/MS Neg	100021784	3015	154.99	6318	74-11-3	C02370		0.9784	0.9292	0.9889	1.0101	0.9956	0.9399	0.9384	1.007	1.0762	0.927	0.9822	0.9823	0.9975	1.0964	0.9668	0.9766	1.0987	1.0942	1.1474	1.1598	1.0105	1.0478	0.9751	1.0964	0.8891	1	0.9734	1.0655	1.0243	0.963	1.0541	1.0057	1.1621
4503	4-ethylcatechol sulfate	Xenobiotics	Benzoate Metabolism	63072	LC/MS Neg	100020536	3379	217.018					1.2348	0.9165	0.9925	1.0403	1.0663	1.1656	1.1843	1.137	0.7981	0.7809	0.7789	0.8151	1	0.7266	1.0668	0.9936	1.2249	1.2101	1.1835	1.2319	1.1154	0.9507	0.9439	1.0607	1.1567	0.6431	1.0939	0.575	1.1309	0.5049	0.5583	0.4916	0.8028
4522	4-ethylphenyl sulfate	Xenobiotics	Benzoate Metabolism	36099	LC/MS Neg	100001756	3580	201.023	20822574	123-07-9	C13637	HMDB0062551	0.9538	1.1564	0.9944	1.0438	1.0211	1.002	1.0158	0.9556	1	1.0466	1.0038	0.9403	0.9362	0.7402	0.999	1.0888	0.867	1.088	1.0338	1.0201	1.111	1.0932	1.0667	1.11	0.9687	1.093	0.9692	0.8102	0.896	0.9339	0.919	0.9379	0.843
563	4-guanidinobutanoate	Amino Acid	Guanidino and Acetamido Metabolism	15681	LC/MS Pos Early	100000096	2320	146.092	500	463-003;463-00-3	C01035	HMDB0003464	1.1264	1.0204	1.1372	0.7812	0.9837	1.1037	1.0594	1.1767	1.0176	0.9469	1.0461	1.0021	0.7919	0.6066	0.8324	1.046	1.0536	0.9903	0.9033	0.9879	0.8576	1	1.0286	0.9467	1.2834	1.1194	1.1643	0.6237	0.9127	0.9573	0.9776	1.1177	0.6725
51	4-hydroxyglutamate	Amino Acid	Glutamate Metabolism	40499	LC/MS Pos Early	100002544	1141	164.055	439902	2485-33-8	C03079	HMDB0001344	1.0723	0.951	0.9614	1.0883	0.9578	1	0.9995	0.9082	1.0908	1.0211	0.9214	1.0197	1.0406	0.7987	0.8346	0.9463	1.0637	1.2069	0.932	1.1365	0.966	0.9802	1.062	1.0083	1.0616	1.0176	1.1332	0.7642	1.0085	0.9465	1.2326	0.9254	0.8546
4469	4-hydroxyhippurate	Xenobiotics	Benzoate Metabolism	35527	LC/MS Neg	100001423	1475	194.046	151012	2482-25-9		HMDB0013678	0.8305	0.6527	0.9611	1.3045	1.2191	1.2396	0.9876	0.7617	0.9896	1.2367	0.8033	0.8086	0.6527	0.6527	0.677	1.0104	0.8458	1.2347	0.6527	1.6655	1.2003	1.0559	1.1148	0.6527	0.6527	1.0544	1.2842	0.6527	0.6527	0.6527	0.7201	0.9687	0.6527
175	4-hydroxyphenylpyruvate	Amino Acid	Tyrosine Metabolism	1669	LC/MS Neg	1141	1690	179.035	979	156-39-8	C01179	HMDB0000707	1.1162	2.0987	0.9888	0.4677	0.908	1.2824	1.358	1.0112	1.2816	1.1655	2.0584	0.8211	0.6627	0.0337	0.7837	1.4782	0.432	0.6107	0.791	1.1364	0.7898	1.5065	0.6089	1.2043	0.9832	1.8783	1.7109	0.0337	0.6024	1.1617	0.8296	1.4722	0.0366
97	4-imidazoleacetate	Amino Acid	Histidine Metabolism	32349	LC/MS Pos Early	100001207	2055	127.05	96215	645-65-8	C02835	HMDB0002024	1.1696	1.3186	1.0147	1.1392	1.1631	1.1427	0.7309	0.9782	1.1538	0.6195	0.6267	1.2151	0.5689	0.4668	0.9798	0.5903	0.6925	1.1533	1.1125	1.7233	1.1086	1.1392	0.9484	0.8959	0.9462	0.8579	0.6057	0.4668	1.4297	0.9853	0.4668	1.043	0.4668
343	4-methyl-2-oxopentanoate	Amino Acid	Leucine, Isoleucine and Valine Metabolism	22116	LC/MS Neg	100000551	2170	129.056	70	816-66-0	C00233	HMDB0000695	0.8133	0.9137	0.8857	0.9992	0.7715	0.9173	0.9504	0.7562	0.965	0.8304	0.9438	0.7343	1.0694	0.0285	1.0865	1.0313	1.4328	1.0426	1.0173	1.2446	1	1.2907	1.0168	0.9864	1.0115	1.254	1.2467	0.0292	1.2642	1.2115	1.3957	1.1435	0.0275
4504	4-methylcatechol sulfate	Xenobiotics	Benzoate Metabolism	46146	LC/MS Neg	100004111	2665	203.002	54104170			HMDB0240459	1	1.0366	1.0317	1.0561	1.009	1.0735	1.1276	1.0632	0.772	0.7487	0.7766	0.7883	0.7676	0.6852	0.9917	1.0673	1.1023	1.0904	1.0994	1.1653	1.1091	0.8308	0.8562	0.8958	1.027	1.0354	1.0032	0.6939	0.9657	0.5171	0.5337	0.5015	0.7159
4524	4-vinylphenol sulfate	Xenobiotics	Benzoate Metabolism	36098	LC/MS Neg	100001755	3320	199.007	6426766	2628-17-3	C05627	HMDB0062775	0.9257	0.9187	0.9636	0.9791	1.1235	1.0372	1.1765	1.1264	1.0462	0.555	0.7319	0.88	0.8002	0.8662	1.0095	1.0377	1.1466	1.1429	1.1929	1.1887	1.2669	0.9268	0.984	1.0285	1	1.0172	1.1042	0.7894	1.0306	0.3285	0.5939	0.7932	0.983
4221	5,6-dihydrouridine	Nucleotide	Pyrimidine Metabolism, Uracil containing	61833	LC/MS Neg	100001425	1119	245.078	94312	5627-05-04		HMDB0000497	0.4625	1.1479	0.5632	1.1263	1.124	0.5738	0.8384	0.7036	0.3465	1.2196	1.1931	0.3465	0.9599	0.814	0.9937	1.085	0.8854	1.0976	1.0948	1.1484	0.9017	1.2012	0.834	0.9051	1.0389	1.1771	1.1087	0.7936	1	1.0475	0.791	1.0551	0.3465
120	5-(galactosylhydroxy)-L-lysine	Amino Acid	Lysine Metabolism	43582	LC/MS Pos Early	100002462	2755	325.161	66995551	32448-36-5			1.039	1.0745	1.0067	1.0466	1	1.0506	1.0414	1.0563	0.9722	0.9186	0.6763	0.9423	0.9142	0.7927	0.7301	0.9992	1.0182	1.0872	0.9978	1.0691	1.0213	1.0122	1.0227	1.0341	1.0919	0.9991	1.0284	0.6312	0.9694	0.8554	0.901	0.9215	0.8496
119	5-hydroxylysine	Amino Acid	Lysine Metabolism	15685	LC/MS Pos Early	100000054	2790	163.108	3032849	13204-98-3	C16741	HMDB0000450	1.0496	1	1.0911	1.0331	1.0541	1.015	1.035	1.0048	0.9215	0.9183	0.9231	0.9595	0.9154	0.7666	0.9101	0.9482	0.9631	1.0622	0.9906	1.0724	0.9821	1.0027	1.0146	0.9495	1.0148	1.0459	1.0203	0.8065	1.0332	0.9177	1.0123	0.926	0.8606
4264	5-methyl-2'-deoxycytidine	Nucleotide	Pyrimidine Metabolism, Cytidine containing	38159	LC/MS Pos Early	100002300	2303	242.113	440055	838-07-3	C03592	HMDB0002224	1.1633	0.7428	1.6181	1.2418	1.1976	0.9347	1.1136	1.6752	1.0627	0.7394	1.2167	1.1472	1.0596	0.948	0.8564	0.5419	0.9844	0.3992	0.8546	0.3992	0.3992	0.5226	0.8967	0.9512	0.3992	0.3992	1	1.0227	0.6451	0.3992	1.0558	0.3992	1.0179
4254	5-methylcytidine	Nucleotide	Pyrimidine Metabolism, Cytidine containing	22119	LC/MS Pos Early	100000763	2227	258.108	92918	2140-61-6		HMDB0000982	1.273	0.9256	0.7657	1.0492	0.8732	1.013	1.0577	1.1135	0.899	1.1058	1.0609	1.0133	0.8411	0.2808	0.8431	1.0308	0.9558	1.0103	1	0.9031	0.8477	1.1706	1.1589	0.9664	1.0804	0.9056	1.0857	0.264	0.9507	1.1182	0.9286	1.3368	0.2858
556	5-methylthioadenosine (MTA)	Amino Acid	Polyamine Metabolism	1419	LC/MS Pos Early	212	2752	298.097	439176	2457-80-9	C00170	HMDB0001173	0.9347	0.8547	1.0984	0.8975	0.9606	0.901	1.3293	0.9479	1.0697	0.7228	1	1.0709	1.1455	0.2894	1.1705	0.8126	1.2111	1.0477	1.2072	0.9694	0.8457	0.9052	0.8546	1.2315	0.9624	1.0604	1.058	0.2894	1.2627	1.2849	1.4383	0.9482	0.2894
447	5-methylthioribose	Amino Acid	Methionine, Cysteine, SAM and Taurine Metabolism	62100	LC/MS Pos Early	100002103	790	181.053	6419710	23656-67-9		HMDB0001087	1.2054	0.7241	1.0297	1	0.938	1.3072	0.9285	1.0284	0.792	0.9893	0.9101	0.7835	0.7241	1.0554	1.1151	1.2047	0.7241	0.9568	0.8509	0.9853	1.0079	0.7241	1.0736	0.8271	1.1644	1.2458	1.2479	0.8667	1.0216	0.7241	0.8089	0.7753	1.1679
4223	5-methyluridine (ribothymidine)	Nucleotide	Pyrimidine Metabolism, Uracil containing	35136	LC/MS Neg	100001446	1778.1	257.078	445408	1463-10-1		HMDB0000884	1.5045	0.8535	0.8657	1.2052	0.8314	1.1262	1.1155	1.2135	0.909	1.3802	1.2364	1.0747	1.2098	0.2004	0.9613	0.8133	0.9825	0.9345	1.0521	1.073	0.8224	1.5636	1.3123	1.0281	1.0968	0.9348	1.1139	0.212	0.7408	1	0.7165	0.9247	0.1709
579	5-oxoproline	Amino Acid	Glutathione Metabolism	1494	LC/MS Neg	1021	738.5	128.035	439685;7405	98-79-3	C01879,C02237	HMDB0000267	0.9307	0.9221	0.93	0.8349	0.9886	1.0189	1.0546	0.9494	1.0324	0.8136	0.8848	0.9221	0.9964	0.781	1.0529	0.9291	1.0976	1.1048	1.1167	0.9611	1.1139	0.9029	1.0759	1.1002	1	1.0588	1.0037	0.8002	1.1887	1.1244	1.2071	1.0578	0.714
4185	7-methylguanine	Nucleotide	Purine Metabolism, Guanine containing	35114	LC/MS Pos Early	100001456	2175	166.072	135398679	578-76-7	C02242	HMDB0000897	1.2306	0.8266	0.8091	1.0779	0.9176	1.0412	0.9177	1.0512	1.1029	1.1119	1.0786	1.0048	0.9098	0.2798	0.8319	0.9766	0.9858	0.9608	0.97	1.0237	1	1.2734	1.439	1.0395	1.3377	0.8834	1.1119	0.2787	0.8474	1.0943	0.9608	1.2774	0.2468
1840	acetylcarnitine (C2)	Lipid	Fatty Acid Metabolism (Acyl Carnitine, Short Chain)	32198	LC/MS Pos Early	100000802	2282	204.123	7045767	5080-50-2	C02571	HMDB0000201	1.0445	1.0635	1.0118	1.0019	1.0409	1.039	1.1146	1.0057	0.9322	0.9483	0.952	0.894	0.9507	0.7732	0.9616	0.9664	1.0428	1.0689	1.0307	1.0477	1	1.0462	1.0789	0.9723	1.0859	0.9971	1.0368	0.8045	0.9897	0.9793	0.91	0.9771	0.8278
1441	aconitate [cis or trans]	Energy	TCA Cycle	46173	LC/MS Neg	100001359	580	173.009	643757;444212		C02341,C004174	HMDB0000958,HMDB000072	1.0136	1.05	0.9763	0.9239	0.9633	1.1066	1.023	1.0462	1.0652	1.0153	1.1044	0.9597	0.9401	0.4835	0.9016	1.0069	1.0052	1.0005	0.9021	0.9843	0.9561	1.0485	0.9451	1.0486	1.0809	0.9953	1.0005	0.4933	1	0.9708	0.9628	1.044	0.5041
4146	adenine	Nucleotide	Purine Metabolism, Adenine containing	554	LC/MS Pos Early	880	2221	136.062	190	73-24-5	C00147	HMDB0000034	0.8667	1.3972	1	1.4657	0.7605	1.4087	0.9968	1.0427	0.7796	1.3675	1.025	0.7871	0.7229	3.6046	1.0287	1.9419	0.8826	0.954	0.6397	1.0941	0.8126	0.7426	0.6397	1.0836	0.7595	0.7065	1.1408	3.7868	0.6397	0.7506	0.6969	1.0223	3.7274
4145	adenosine	Nucleotide	Purine Metabolism, Adenine containing	555	LC/MS Pos Early	798	2169	268.104	60961	58-61-7	C00212	HMDB0000050	1.6816	1.1619	0.9111	1.5474	1.7867	1	1.2142	1.2789	1.2701	1.1751	0.6167	1.1489	0.4191	0.4191	0.6284	0.8632	1.0599	0.6327	0.4191	1.1605	0.491	1.3435	0.7433	0.9427	0.6223	0.5719	1.003	0.4191	0.5136	1.5698	0.7575	0.6368	0.4191
4138	AMP	Nucleotide	Purine Metabolism, Adenine containing	32342	LC/MS Pos Early	209	1013	348.07	6083	149022-20-8	C00020	HMDB0000045	1.3365	1.2556	0.9889	0.9468	1.431	1.8272	1.552	1	0.6025	0.8519	0.4001	0.9388	0.2474	0.1852	0.7647	0.8455	1.0685	0.8956	1.5823	1.1283	0.9345	1.1265	1.9572	1.2719	1.2597	1.1997	0.8703	0.1902	2.7201	1.2427	0.5734	1.0228	0.2429
1665	adipate	Lipid	Fatty Acid, Dicarboxylate	21134	LC/MS Polar	100000863	3000	145.051	196	124-04-9	C06104	HMDB0000448	0.9739	0.5354	1.0561	1	1.0523	0.6007	0.9151	1.1698	1.608	1.1689	0.9234	0.6146	0.7033	1.141	0.4786	0.9394	0.9668	0.4786	0.5667	1.133	0.4786	1.2387	0.8778	1.3122	0.8778	0.828	1.2457	0.4786	0.4786	1.6492	1.5308	1.7032	1.0677
29	alanine	Amino Acid	Alanine and Aspartate Metabolism	1126	LC/MS Pos Early	811	1700	90.055	5950	56-41-7	C00041	HMDB0000161	1.051	0.7637	0.8211	0.9644	0.9287	0.5584	1.2626	0.5333	0.6638	1.4729	0.6593	0.7496	1	0.5376	1.1169	0.858	0.99	1.32	1.0784	1.047	0.9707	1.6218	1.4949	1.1668	0.8536	1.2517	1.3279	0.5717	1.3188	1.3225	1.1843	1.374	0.5489
4133	allantoic acid	Nucleotide	Purine Metabolism, (Hypo)Xanthine/Inosine containing	33434	LC/MS Polar	218	2960	175.047	203	99-16-1	C00499	HMDB0001209	1	1.0476	1.0135	0.9689	1.0798	1.0394	1.1206	0.9586	0.9057	0.8768	0.8707	0.9423	0.9868	0.6713	1.0204	1.0636	1.0405	1.0361	1.1026	1.0588	0.9761	0.8863	0.913	1.0357	1.1024	1.1037	1.0639	0.7619	1.1486	0.8772	0.9273	0.849	0.6654
4132	allantoin	Nucleotide	Purine Metabolism, (Hypo)Xanthine/Inosine containing	1107	LC/MS Polar	1002	1672	157.037	204;439714;439713	97-59-6	C02350,C02348,C01551	HMDB0000462	1.2153	1.0445	0.9803	1.0172	1.0191	1.0983	0.9913	0.962	0.9254	0.9743	0.9906	0.971	0.8219	0.8307	1.0808	1.0035	1.1524	1.0527	1.024	1.2439	0.9809	0.8532	1.1033	1.0356	1.0319	1.0654	0.8804	1.0776	1	0.8836	0.8171	0.9203	0.8007
4370	alpha-CEHC sulfate	Cofactors and Vitamins	Tocopherol Metabolism	47666	LC/MS Neg	100005972	3090	357.101					1.0827	1.0497	1.0413	1.0356	1.0347	1.0982	0.9213	1.086	0.8551	0.8138	0.8082	0.7751	0.8329	0.6587	0.9896	1.0845	1	1.0518	1.1844	1.0754	1.1795	0.9221	0.8497	1.0427	0.9951	1.0936	1.0358	0.7807	1.1571	0.6025	0.5926	0.6297	0.844
347	alpha-hydroxyisocaproate	Amino Acid	Leucine, Isoleucine and Valine Metabolism	22132	LC/MS Neg	100000706	1840	131.071	92779;83697;439960	10303-64-7	C03264	HMDB0000665,HMDB0000624,HMDB00746	0.9711	0.5769	1	0.5769	1.0471	0.7015	0.5769	1.084	1.1054	0.5769	0.8733	1.2581	1.041	0.8736	0.5769	0.5769	1.2487	0.7922	0.6602	0.8831	0.8802	0.6977	0.9285	1.3974	1.1291	1.4472	1.1453	0.5769	1.0137	1.3422	0.9177	1.4832	0.6699
424	alpha-hydroxyisovalerate	Amino Acid	Leucine, Isoleucine and Valine Metabolism	46537	LC/MS Polar	100001300	1052	117.056	99823	600-37-3		HMDB0000407	1.005	0.9861	1.0135	1.0278	1.0681	1.0452	1.175	1.0502	0.9987	0.9431	0.9458	1.0046	0.9715	0.8328	0.9874	1.0052	1.0229	0.9768	1.0645	1	1.035	1.0073	0.9928	0.9615	1.0685	1.0511	1.054	0.829	0.9901	0.9103	0.8906	0.8628	0.8346
46	alpha-ketoglutaramate*	Amino Acid	Glutamate Metabolism	62101	LC/MS Polar	100002397	1916	144.03	48	18465-19-5	C00940	HMDB0001552	0.9281	1.7388	0.7916	0.8821	1	1.5301	1.005	1.3406	1.3427	1.0964	1.5191	1.2231	0.9032	0.502	0.727	1.4145	0.8488	0.8659	0.8366	0.7666	0.8104	0.9335	1.109	1.0112	1.207	1.0355	0.9933	0.4252	0.8281	1.4545	1.2258	1.2353	0.3899
1445	alpha-ketoglutarate	Energy	TCA Cycle	528	LC/MS Polar	93	2700	145.014	51	305-72-6;328-50-7;22202-68-2	C00026	HMDB0000208	1.0474	0.9965	0.7269	0.8478	0.9704	0.851	1.093	0.9256	1.0635	1.1907	1.1332	1.1438	1.1255	0.1647	1.0065	0.8929	1.0661	0.9175	0.9625	0.9137	0.7359	1.3678	1.3947	1.4966	0.9023	1	1.0005	0.186	0.9547	1.4218	1.2658	1.5961	0.1564
4359	alpha-tocopherol	Cofactors and Vitamins	Tocopherol Metabolism	1561	LC/MS Pos Late	1105	2522	430.378	86472	59-02-9;10191-41-0	C02477	HMDB0001893	0.9895	1.0792	1.1353	1.3613	1	1.1003	1.348	0.981	0.8815	0.8663	0.9574	1.1567	1.4425	0.7079	1.236	1.0772	1.1426	1.1371	1.1991	1.3131	1.0302	0.8853	0.6841	0.6991	1.0483	1.0471	0.9266	0.7439	0.8708	0.7531	0.6284	0.63	0.5726
87	anserine	Amino Acid	Histidine Metabolism	15747	LC/MS Pos Early	100000044	2924	241.13	112072	10030-52-1	C01262	HMDB0000194	1.3416	1.3226	0.9995	0.6251	1.1595	1.0741	1.0498	1.0948	0.7224	0.8435	1.0386	0.6968	0.6251	0.7108	1.0005	0.9429	1.3041	1.2797	0.8832	1.0696	0.8748	1.0509	0.9303	0.6824	1.2336	2.395	1.1561	0.8105	1.0036	0.689	0.9293	0.7024	0.8169
275	anthranilate	Amino Acid	Tryptophan Metabolism	57746	LC/MS Pos Early	1258	2606	120.044	227	118-92-3	C00108	HMDB0001123	0.8976	1.1418	0.9954	0.8801	1.2546	1.0668	1.1763	0.9225	1.2165	1.6928	1.1565	0.974	1.0046	0.5236	0.7657	1.2956	1.0845	0.9195	0.8108	0.8537	0.767	1.0478	0.9681	1.275	0.8861	1.0543	1.4805	0.5236	0.8214	0.8158	1.3914	1.161	0.6897
1277	arabitol/xylitol	Carbohydrate	Pentose Metabolism	48885	LC/MS Polar	100006430	1932.4	151.061	6912;94154		C00542,C01904,C00379	HMDB0002917,HMDB0001851,HMDB0000568	1.011	1.1036	0.9891	0.9812	1.1416	1.0409	1.0301	1.007	0.9914	1.0133	0.9416	0.9896	0.9771	1.0191	0.9596	1.0086	0.9209	0.9689	1.0419	0.9432	0.9575	1.0916	0.9809	1.1219	1	1.0008	1.1389	0.8925	0.9951	0.9555	1.116	1.0082	0.8673
1283	arabonate/xylonate	Carbohydrate	Pentose Metabolism	48255	LC/MS Polar	100006115	2700	165.041	122045;6602431		C00502,C05411	HMDB0000539	0.9589	0.9241	1.2425	0.7312	1	1.0724	0.9072	0.8487	1.0501	1.1723	1.061	1.2274	1.1131	1.1325	0.7033	0.8607	0.8823	0.8274	0.9091	0.9261	1.5162	1.636	1.7677	1.5453	1.0127	0.7356	0.8523	0.9247	0.8888	1.386	1.4265	1.4026	0.9656
1573	arachidonate (20:4n6)	Lipid	Long Chain Polyunsaturated Fatty Acid (n3 and n6)	1110	LC/MS Neg	229	5535	303.233	444899	506-32-1	C00219	HMDB0001043	1.1746	1.3152	1.1267	1.0809	1.007	0.8876	1.0723	0.9791	1.1091	0.9397	1.2223	0.5585	1	3.0034	0.6968	1.0625	0.9109	0.7524	0.5453	0.7547	0.7271	1.0531	0.8377	1.0761	1.299	0.8951	0.6545	2.892	0.7159	0.329	1.2829	0.763	5.2466
522	argininate*	Amino Acid	Urea cycle; Arginine and Proline Metabolism	57461	LC/MS Pos Early	100002769	2150	176.103	160437	157-07-3		HMDB0003148	1.0396	0.7074	0.7793	0.8607	1.1591	0.8201	0.8085	1.4515	0.8698	1.0081	1.1444	1.1141	0.7074	0.8598	1.3657	0.7074	0.9212	0.7074	0.7074	1.4542	1.122	1.6389	0.9919	1.1548	0.9075	0.9764	1.3788	0.7074	0.7659	0.8595	1.1955	0.7074	0.7074
483	arginine	Amino Acid	Urea cycle; Arginine and Proline Metabolism	1638	LC/MS Pos Early	231	2825	175.119	6322	1119-34-2	C00062	HMDB0000517	0.9856	1.0268	1.0523	1.0249	1	0.9938	0.9933	0.9677	0.9639	0.9733	0.9479	0.9707	0.983	0.9495	1.0206	1.0307	1.0117	1.0708	1.0327	1.0671	1.024	1.0096	1.0182	0.9732	1.0108	1.0006	1.0142	0.9302	1.003	0.9704	0.992	0.943	0.9643
484	argininosuccinate	Amino Acid	Urea cycle; Arginine and Proline Metabolism	15497	LC/MS Pos Early	232	2745	291.13	60150382	156637-58-0	C03406	HMDB0000052	1.1523	1.2315	0.6366	0.8124	1.1145	0.6707	1.1379	0.7343	0.9178	1.4183	1.4582	0.7743	1	0.2781	1.2728	0.871	0.7924	0.972	0.8802	0.9194	0.654	1.3017	1.4527	1.2532	0.7518	1.1677	1.0305	0.52	1.311	1.4182	1.8679	2.1171	0.3001
40	asparagine	Amino Acid	Alanine and Aspartate Metabolism	512	LC/MS Pos Early	917	1225	133.061	6267	70-47-3	C00152	HMDB0000168	0.9761	0.9955	1.0168	0.9955	1.0349	0.9747	0.983	0.9643	0.9417	0.8948	0.8721	0.9787	0.9728	0.9948	1.0159	1.0275	1.0406	1.1235	1.0859	1.0582	1.058	1.0219	1.0247	1.0047	0.9694	1	1.0035	1.0617	1.0047	0.9681	1.0606	0.9676	0.9935
36	aspartate	Amino Acid	Alanine and Aspartate Metabolism	443	LC/MS Pos Early	234	1165	134.045	5960	56-84-8	C00049	HMDB0000191	0.993	0.9898	0.9948	1.0801	1.0412	0.9805	1.0147	0.9652	0.9436	0.9627	0.8657	0.9614	1.0486	0.8701	1.02	1.0324	0.9931	1.093	0.9586	1.0966	1.0275	1.0147	1.0393	1.0076	0.9911	0.9865	1	0.9251	1.0506	1.083	1.1403	1.0558	0.8802
1679	azelate (C9-DC)	Lipid	Fatty Acid, Dicarboxylate	18362	LC/MS Polar	2029	2520	187.098	2266	123-99-9	C08261	HMDB0000784	1.2689	0.6532	1.1294	0.9696	0.8876	0.7974	0.4215	1.0304	1.0673	0.4215	0.562	0.9359	0.4215	1.0939	0.6875	0.9344	0.4215	1.1558	1.2392	0.4215	1.0803	0.4215	0.7219	1.35	1.0726	0.4888	0.8357	0.4215	1.2936	1.1444	0.7304	0.4215	1.2821
3100	behenoyl dihydrosphingomyelin (d18:0/22:0)*	Lipid	Dihydrosphingomyelins	57331	LC/MS Pos Late	100009026	3300	789.684	44260132			HMDB0012091	0.901	0.8706	1	0.9114	0.842	0.9385	1.0092	1.0508	0.9927	1.0578	0.8495	1.1253	1.1747	0.7204	0.8283	0.9083	1.149	1.1054	1.0211	1.0994	0.9314	1.088	1.1154	1.0527	0.9379	0.6734	0.9616	0.914	0.8785	1.1661	1.1039	1.1486	1.0604
3106	behenoyl sphingomyelin (d18:1/22:0)*	Lipid	Sphingomyelins	48492	LC/MS Pos Late	100006294	3250	787.669	44260125			HMDB0012103	1.017	0.9036	1	0.9837	0.8707	1.081	1.1947	0.9143	0.9305	0.9887	0.9152	1.0392	1.1497	0.8779	1.0787	0.9974	1.1677	1.1179	1.0561	0.9761	0.933	0.981	1.0793	1.0493	1.0277	1.0313	1.0107	0.885	0.9586	1.0569	1.1173	0.9462	0.9623
4475	benzoate	Xenobiotics	Benzoate Metabolism	15778	LC/MS Neg	100000008	1750	121.029	243	65-85-0	C00180	HMDB0001870	1.2069	0.8115	1.1389	0.9656	0.974	1	1.2244	1.0702	1.0887	0.7624	0.9281	0.5616	0.9115	0.906	0.9325	1.0235	1.2575	1.0464	1.237	1.0267	0.8023	0.9279	1.1203	1.1304	1.1411	0.9124	1.0034	0.667	0.9365	1.0472	1.0591	0.9729	0.8913
4238	beta-alanine	Nucleotide	Pyrimidine Metabolism, Uracil containing	55	LC/MS Pos Early	244	1905	90.055	239	56-41-7;107-95-9	C00099	HMDB0000056	0.7214	0.799	0.9469	1	0.8304	0.9033	0.8986	0.8803	0.9964	1.1249	0.9818	0.7973	0.8048	0.9179	1.0975	1.1357	1.2287	1.0058	1.0371	1.001	1.0256	1.1853	1.2084	1.1316	0.9136	1.0574	1.1454	0.9214	1.0977	1.0021	1.0806	0.9518	0.7756
56	beta-citrylglutamate	Amino Acid	Glutamate Metabolism	54923	LC/MS Neg	100003271	530	320.062	189741	73590-26-8	C20775		0.9605	1.0368	1.1888	0.5857	0.7081	1.5168	0.9676	1.2984	0.9234	1.2568	1.9235	1.0031	0.9703	0.574	0.8382	1.2335	1.6929	1.3623	0.8555	0.6909	0.9335	1.4517	0.8654	0.9091	1.0727	1.2306	1.3193	0.5107	0.5518	1.0648	1	1.061	0.525
4827	beta-guanidinopropanoate	Xenobiotics	Food Component/Plant	35101	LC/MS Pos Early	100001411	2145	132.077	67701	353-09-3	C03065	HMDB0013222	0.9387	0.9159	1.6624	0.96	1.4447	0.7932	1.7068	1.2512	0.7457	0.9415	1.5099	0.8475	0.8968	0.8016	0.7842	1.6942	1.5663	1.0251	0.9531	0.7457	1.6244	0.8858	0.9023	1.6462	1.2923	1.8315	0.9749	0.8056	1.2712	0.8406	1.3882	2.2343	1.0978
363	beta-hydroxyisovalerate	Amino Acid	Leucine, Isoleucine and Valine Metabolism	12129	LC/MS Polar	1442	1149.8	117.056	69362	625-08-1		HMDB0000754	1.0012	0.9173	0.948	0.9251	0.9301	0.9693	1.0511	0.94	1.143	1.0538	1	1.0878	1.0828	0.9045	0.9482	0.951	1.094	0.9496	0.9646	1.0002	0.9344	1.1454	1.0285	1.2304	1.0106	0.973	0.969	0.9141	0.9835	1.2801	1.1383	1.1946	1.0179
7	betaine	Amino Acid	Glycine, Serine and Threonine Metabolism	3141	LC/MS Pos Early	799	1064	118.086	247	107-43-7	C00719	HMDB0000043	1.0218	0.997	0.9964	0.9705	1.0572	1	1.0183	0.9973	1.0406	1.0447	0.9955	1.0343	1.0018	0.8899	0.9525	0.9517	0.9801	1.0464	0.9944	1.0278	0.9905	1.0266	1.1082	1.0052	1.0152	0.9975	0.9826	0.9023	0.9498	1.0739	1.1225	1.0699	0.9207
4407	bilirubin	Cofactors and Vitamins	Hemoglobin and Porphyrin Metabolism	43807	LC/MS Pos Late	1090	1840	585.271	5280352	635-65-4	C00486	HMDB0000054	1.0461	1.1552	1.1253	1.2004	0.8847	1.2609	1.9869	1.1853	0.8747	1.0564	1.019	1.192	1.1544	0.3182	1.139	1.0229	0.876	0.8819	1.142	0.981	0.7879	0.6189	0.6172	0.6384	0.6974	1.1284	1.0574	0.5291	0.8262	0.9403	0.8251	0.9768	0.3182
4410	biliverdin	Cofactors and Vitamins	Hemoglobin and Porphyrin Metabolism	2137	LC/MS Pos Late	250	1016	583.255	5280353	55482-27-4;55482-27-4	C00500	HMDB0001008	1.0157	1	1.1049	1.0965	1.0081	1.0483	1.1447	0.9614	1.1378	1.3568	1.2508	1.2994	1.5916	0.7962	0.8517	0.8209	0.9742	1.1031	0.9349	1.0311	0.785	0.8396	0.8577	0.8588	0.8013	1.0137	0.8896	0.8652	0.6049	1.1628	1.1769	0.8981	0.8217
4383	biotin	Cofactors and Vitamins	Biotin Metabolism	568	LC/MS Pos Early	251	2253	245.095	171548	58-85-5	C00120	HMDB0000030	0.9405	0.9927	0.9168	0.9387	0.9625	1.0299	1.0757	0.9962	0.9609	0.9464	0.9054	1.0012	1.0057	0.8596	1.0028	1.0987	1.0617	1.0335	1.0509	1	1.124	0.9451	1.0477	1.0592	1.0197	0.9376	0.9215	0.9651	0.9639	1.0129	1.0976	1.0342	0.9006
1487	butyrate/isobutyrate (4:0)	Lipid	Short Chain Fatty Acid	40605	LC/MS Neg	1143	1062	87.0452	264	109-92-6	C00246	HMDB0000039	1.2108	1.2737	1.3399	0.8467	0.9893	1.3143	1.0239	1.3778	1.5576	1.2889	0.9719	1.3023	0.9923	0.3438	0.7299	1.3731	0.753	0.8365	1.1486	0.8654	1.0724	0.4245	1.3223	0.889	1.1705	0.9851	1.2532	0.6689	0.9285	1	1.2282	0.6426	0.7009
1768	butyrylcarnitine (C4)	Lipid	Fatty Acid Metabolism (also BCAA Metabolism)	32412	LC/MS Pos Early	100001054	2860	232.154	439829	25576-40-3	C02862	HMDB0002013	1.0605	0.8878	0.9692	0.9907	1.1476	1.0669	0.9322	1.0621	0.9602	1.1779	0.991	1	0.8667	0.7752	0.929	1.112	1.0249	1.2195	0.9958	1.0005	1.0619	1.1223	1.1792	1.095	1.1167	0.8554	1.1115	0.786	0.9931	0.9249	0.9878	1.0943	0.8157
261	C-glycosyltryptophan	Amino Acid	Tryptophan Metabolism	48782	LC/MS Neg	100006379	1777	365.135	10981970	180509-18-6		HMDB0240296	1.0616	1.0946	1.0106	1.0931	0.9762	1.0637	1.0033	1.152	0.962	0.9291	1.0324	0.9415	0.918	0.7907	0.9129	1.0098	1.0037	0.9945	0.995	1.1023	0.9873	1	1.0335	1.0125	1.086	0.999	1.1078	0.7787	1.0017	0.8866	0.9323	0.885	0.807
1489	caproate (6:0)	Lipid	Medium Chain Fatty Acid	32489	LC/MS Neg	926	2713.7	115.076	8892	142-62-1	C01585	HMDB0000535	0.9423	0.9409	0.8199	0.861	0.8548	1.1426	1	0.8598	1.0003	1.1989	1.1568	0.9798	0.8163	0.8776	0.7832	1.183	1.0628	0.971	0.9839	1.232	1.0747	1.1198	1.1961	1.1149	2.0949	0.9448	1.0366	0.7695	1.0654	0.989	1.1877	1.2	0.9068
1491	caprylate (8:0)	Lipid	Medium Chain Fatty Acid	32492	LC/MS Neg	932	4362	143.108	379	124-07-2	C06423	HMDB0000482	0.8556	0.3239	0.9529	0.9896	1.3766	2.7149	0.8086	1.4895	1.3212	0.89	0.9148	0.8376	1.2534	0.7638	1.0035	1.2045	1.1965	1.0661	0.9267	2.7747	0.7171	0.8446	1.194	1.1624	0.9889	1.2302	1.2593	0.894	0.9993	0.4876	1.1541	1.1309	1
58	carboxyethyl-GABA	Amino Acid	Glutamate Metabolism	40007	LC/MS Pos Early	100003260	2085	176.092	2572	4386-03-02		HMDB0002201	1.0552	1	1.0311	0.9701	1.0235	1.0181	1.1321	1.0996	0.9567	1.015	0.9696	0.9503	0.9431	0.8698	0.95	1.0966	1.0976	1.0907	1.018	1.0681	0.9656	0.9106	1.0823	0.9782	1.0705	1.018	1.0063	0.8611	0.9354	0.9787	0.9856	0.9149	0.8931
1932	carnitine	Lipid	Carnitine Metabolism	15500	LC/MS Pos Early	100000007	1978	162.113	288	461-05-2	C00487,C00308	HMDB0000062	1.0793	1.0061	0.9711	1.0106	0.9903	1.0476	1.086	1.0554	0.9156	0.9393	0.9144	0.8784	0.9286	0.7584	0.9729	0.991	1.1154	1.1112	1.0625	1.1101	0.993	1.0687	1.0143	1	1.1343	1.0926	1.0929	0.747	1.0109	0.8583	0.8314	0.8905	0.7706
84	carnosine	Amino Acid	Histidine Metabolism	1768	LC/MS Pos Early	249	2942	227.114	439224	305-84-0	C00386	HMDB0000033	1.0638	1.0501	1.0452	1.0549	1.045	1.015	1.0014	1.048	0.9622	0.9921	0.975	0.9727	0.9702	0.8525	0.9901	1.0043	0.9972	1.0795	0.9999	1.0428	0.9666	0.9962	1.0582	0.964	1.0662	1.0285	1.0682	0.8568	1.0121	0.967	1	0.8857	0.8867
4497	catechol sulfate	Xenobiotics	Benzoate Metabolism	35320	LC/MS Neg	100001605	1906	188.986	3083879	4918-96-1		HMDB0059724	0.9872	1.0208	1	1.0141	1.0291	1.0129	1.0978	1.0208	0.6801	0.6396	0.6719	0.6275	0.6784	0.6796	1.0203	1.0147	1.096	1.0801	1.0355	1.0665	1.0092	0.7372	0.7851	0.8407	1.0238	1.0994	1.008	0.6091	0.9724	0.3512	0.3782	0.3341	0.6413
3047	ceramide (d18:1/14:0, d16:1/16:0)*	Lipid	Ceramides	57432	LC/MS Pos Late	100015735	2477	510.488					1	1.3084	1.0174	0.6639	0.5152	0.9166	0.5152	0.5152	0.9325	0.622	1.0427	0.6298	0.764	0.5152	1.1082	1.2145	0.5152	1.1122	0.9586	0.9745	0.5152	1.0131	0.5152	1.0031	0.9275	0.7459	0.7447	0.5152	1.3037	1.0901	1.1309	1.3568	0.5152
3456	chenodeoxycholate	Lipid	Primary Bile Acid Metabolism	1563	LC/MS Neg	1123	5264	391.285	10133	474-24-9;474-25-9	C02528	HMDB0000518	1.446	0.5047	1.3686	0.5047	0.773	0.5047	3.3001	0.5047	0.5047	0.7512	0.5047	0.6115	1.171	1.0897	0.9673	0.8324	0.5047	0.8843	1.0327	0.6225	0.8652	0.5047	2.0565	1.9442	0.5594	1.8917	0.5047	0.5047	0.5047	0.5047	0.5047	0.5047	1.6891
3192	cholesterol	Lipid	Sterol	63	LC/MS Pos Late	266	2707	369.352	6432564;11025495;5997	57-88-5	C00187	HMDB0000067	0.7111	0.9312	0.8905	1	0.7143	1.0522	0.8381	0.7901	1.0956	0.899	0.7933	0.8671	1.1613	0.7429	1.3194	0.8422	1.2898	1.2601	1.0693	1.0217	1.0816	1.0903	1.2302	0.9274	0.9541	1.0496	1.03	1.0088	1.1633	1.1328	0.9768	0.977	0.9586
2232	choline	Lipid	Phospholipid Metabolism	15506	LC/MS Pos Early	1256	1961	104.107	305	67-48-1	C00114	HMDB0000097	0.9023	1.1023	1.1163	1.0017	1.1885	1.0043	1.0285	0.9062	1.0328	0.8344	0.8694	1.0323	1.04	1.0965	1.0045	1.0302	0.8152	1.0402	1	0.9183	0.9991	0.7623	0.9763	0.8838	0.8571	0.8702	0.9051	1.1214	0.9487	0.9188	1.2169	0.851	1.0887
2233	phosphocholine	Lipid	Phospholipid Metabolism	34396	LC/MS Pos Early	267	700	184.073	1014	72556-74-2	C00588	HMDB0001565	1.3502	0.9584	0.8065	1.1159	0.7606	1.1055	1	1.0529	0.9551	1.2031	1.0601	0.9109	1.1483	0.0557	0.8331	0.8706	1.3257	0.9761	0.9534	0.9803	0.7467	1.3642	1.0966	1.1592	1.0436	1.1342	1.1389	0.0735	0.934	1.4589	0.9445	1.616	0.0914
4852	cinnamoylglycine	Xenobiotics	Food Component/Plant	38637	LC/MS Neg	100002253	3127	204.067	709625	16534-24-0		HMDB0011621	1.2413	1.0227	0.4707	0.6417	0.4707	1.0614	0.8876	0.4707	0.4707	0.4707	0.664	0.4707	0.4707	0.4707	0.9628	0.4707	1.1535	1	1.0647	0.4707	1.1323	0.4707	0.6342	0.7183	0.4707	0.4707	0.4707	0.4707	1.1015	0.4707	0.4707	0.4707	0.4707
1462	citraconate/glutaconate	Energy	TCA Cycle	47076	LC/MS Polar	100006438	2600	129.019	643798;5280498		C02226,C02214	HMDB0000620,HMDB0000634	1.2966	1.5261	0.7751	0.9541	1	1.4197	1.2916	1.4205	1.4323	1.3469	1.1922	0.9602	0.9185	0.1451	0.7657	1.0028	0.7292	0.7588	0.8825	0.9425	0.8202	1.1992	1.0648	1.1358	1.1363	0.973	1.0446	0.1575	0.7163	1.5054	0.8382	1.9032	0.1937
1439	citrate	Energy	TCA Cycle	1564	LC/MS Neg	1124	582	191.02	311	77-92-9	C00158	HMDB0000094	1	0.9637	1.0422	1.0349	1.0151	1.0746	1.0023	1.0078	1.0284	0.8075	0.944	0.9817	0.9472	0.8525	0.9101	0.9646	1.0981	1.037	1.0228	1.1147	1.0661	1.0202	0.9367	1.0404	1.0417	0.9881	1.0254	0.8542	0.9681	0.9318	0.9585	0.9526	0.9182
492	citrulline	Amino Acid	Urea cycle; Arginine and Proline Metabolism	2132	LC/MS Pos Early	391	1520	176.103	9750	372-75-8	C00327	HMDB0000904	1.1076	0.9516	1.0462	0.9965	1.171	0.9802	1.0828	1	1.009	0.973	0.9607	1.0646	0.8651	1.0257	1.0363	1.0464	0.9766	1.1383	0.9777	1.0426	1.0784	0.9392	1.1732	0.9841	1.0735	0.9181	1.0893	0.9637	0.9757	0.9288	1.0947	0.8352	0.9923
528	creatine	Amino Acid	Creatine Metabolism	27718	LC/MS Pos Early	1221	1947	132.077	586	57-00-1	C00300	HMDB0000064	1.0504	0.9812	1.012	1.0222	1.0249	1.0309	1.0156	1.028	0.9834	0.9956	0.9636	0.9868	0.9784	0.8557	0.9663	0.997	1.0229	1.0447	1.0099	1.0399	0.9903	1.0397	1.0416	1.0135	1.0445	1	1.0514	0.8543	0.988	0.9558	0.9618	0.9349	0.891
529	creatinine	Amino Acid	Creatine Metabolism	513	LC/MS Pos Early	275	2055	114.066	588	60-27-5	C00791	HMDB0000562	1.0326	1.0414	1.0275	1.0392	1.038	1.0519	0.995	1.0409	0.8899	0.9288	0.911	0.9191	0.9052	0.8393	0.9338	1.0159	1.0421	1.0741	1.028	1.0474	1.0166	0.9474	1	0.9385	1.059	1.0168	1.0589	0.8413	1	0.8149	0.8373	0.8157	0.8567
453	cystathionine	Amino Acid	Methionine, Cysteine, SAM and Taurine Metabolism	15705	LC/MS Pos Early	310	2270	223.075	439258	535-34-2	C02291	HMDB0000099	1.0897	1.0394	1.0122	0.97	0.9154	1.0688	0.9396	1.0654	1.0104	1.0016	1.0789	0.9036	1.0183	0.6612	0.941	0.9544	0.9112	0.9622	0.9595	1	0.9039	0.9469	1.0362	0.8674	1.0738	0.9842	1.0252	0.9533	1.0102	1.3379	1.1672	1.1455	0.7848
455	cysteine	Amino Acid	Methionine, Cysteine, SAM and Taurine Metabolism	1868	LC/MS Pos Early	800	1475	122.027	5862	52-90-4;56-89-3	C00097	HMDB0000574	0.8954	1.1693	0.7202	0.9411	1.0197	0.6506	1.0148	0.9497	0.9093	0.5366	0.718	1.0746	0.8215	0.1494	1.0914	0.7369	1.2731	1	1.5032	1.3651	0.7526	1.2969	1.3434	1.0809	0.9119	0.9859	1.2733	0.1288	1.5327	1.6357	1.6047	1.7523	0.1207
461	cysteine s-sulfate	Amino Acid	Methionine, Cysteine, SAM and Taurine Metabolism	22176	LC/MS Polar	100000808	2273	199.969	115015	1637-71-4	C05824	HMDB0000731	0.9711	0.7622	1.3252	1.1154	0.9632	1.1527	1.0338	1.3095	1.0046	1	1.0298	0.986	0.9724	0.809	1.0268	1.2575	1.0591	1.1004	0.9371	1.0725	0.9913	1.0316	0.9751	1.0294	1.3014	1.0625	0.6305	0.8203	0.9087	0.9408	0.9615	0.9898	0.978
468	cysteine sulfinic acid	Amino Acid	Methionine, Cysteine, SAM and Taurine Metabolism	37443	LC/MS Pos Early	100002113	597	154.017	109	207121-48-0	C00606	HMDB0000996	0.8443	0.8443	0.8443	0.8443	0.8443	0.8443	0.8443	0.8443	0.8443	0.8443	0.8443	0.8443	0.8443	1.6244	0.9964	0.8443	0.8443	0.8443	0.8443	0.9364	0.8443	0.8443	0.8443	0.8443	0.868	1.1026	1.2977	1.6428	1	0.942	0.8443	0.8443	1.4303
573	cysteine-glutathione disulfide	Amino Acid	Glutathione Metabolism	35159	LC/MS Pos Early	100001437	2465	427.095	3080690	13081-14-6	R00900	HMDB0000656	1.1448	1.0124	0.8072	2.2249	0.6744	1.5516	0.7603	1.2705	0.5312	0.4866	0.3926	1.0582	0.656	1.5642	1	1.1938	0.9424	1.6182	0.5155	1.7021	1.404	1.269	0.7154	0.6732	0.9126	0.6674	1.1833	1.5704	1.1478	0.7113	0.4842	0.5856	1.5538
576	cysteinylglycine	Amino Acid	Glutathione Metabolism	35637	LC/MS Pos Early	278	2132	179.048	439498	19246-18-5	C01419	HMDB0000078	1.5128	1.2187	0.7088	0.6817	0.9836	0.8427	1.3881	1.2951	1.3098	1.1458	1.1006	1.1762	0.9662	0.1909	0.8025	0.95	0.1909	0.6344	0.8282	0.9658	0.7158	1.0934	1.2464	1.0368	1.0164	0.6559	1.0639	0.2827	0.5418	1.3792	1.1779	1.5763	0.8526
577	cysteinylglycine disulfide*	Amino Acid	Glutathione Metabolism	62103	LC/MS Pos Early	100002466	2547	298.053	22833544	70555-24-7		HMDB0000709	1.4548	1.0704	1.4462	1.3057	0.8953	1.4099	1.1432	1.2372	1.4509	1.6423	1.0817	1	1.3279	0.566	0.8519	1.2537	0.7434	1.0717	0.7241	0.9097	1.2645	0.6963	0.568	0.8258	1.421	1.0429	0.7967	0.6094	0.4176	0.5276	0.56	0.4018	0.6284
462	cystine	Amino Acid	Methionine, Cysteine, SAM and Taurine Metabolism	56	LC/MS Pos Early	279	2000	241.031	67678	56-89-3	C00491	HMDB0000192	0.9183	1.1252	1.1628	1.231	0.9349	1.1116	0.9243	0.9413	0.9174	1.2837	1.1906	0.7897	1.2394	1.1633	1.0443	1.2485	0.8218	1.0718	0.983	1.0646	1.366	0.9828	0.9149	1	0.9948	1.173	0.7953	1.706	0.8659	0.9123	0.7631	0.8429	1.2822
4250	cytidine	Nucleotide	Pyrimidine Metabolism, Cytidine containing	514	LC/MS Pos Early	827	2124	244.093	6175	65-46-3	C00475	HMDB0000089	1	1.038	1.1613	0.8107	0.9479	0.7937	0.84	1.0047	0.6647	0.3562	0.462	0.7329	0.7902	8.111	1.1324	0.9527	1.413	1.3321	1.2782	0.6797	0.8106	1.6427	1.4876	1.1401	0.6581	0.9852	0.8363	8.0187	1.3475	1.0128	0.8475	1.0942	8.5501
4246	CMP	Nucleotide	Pyrimidine Metabolism, Cytidine containing	2372	LC/MS Pos Early	282	835	324.059	6131	63-37-6	C00055	HMDB0000095	0.966	0.9247	0.6175	0.6175	0.7871	1.2999	1.4112	0.6631	0.6175	0.6224	0.6175	1.3422	0.6175	0.6175	1.034	0.6175	1.1257	1.0743	1.6568	0.7393	0.7394	0.8569	2.8334	1.7478	0.9	1.8219	0.6535	0.6175	2.9736	0.8218	0.6175	1.1505	0.6175
4251	cytosine	Nucleotide	Pyrimidine Metabolism, Cytidine containing	573	LC/MS Pos Early	881	2060	112.05	597	71-30-7	C00380	HMDB0000630	0.875	1.1093	1.0937	1.0503	0.9847	1.2462	1.0985	1.0481	0.8411	1.1227	1.1093	1.1479	0.8893	1.1626	0.8104	0.7437	1.1506	0.7275	1.2082	0.7218	0.9288	1.1517	1.3509	0.9351	0.9909	1.0609	0.7609	0.9885	0.9293	1.0339	0.852	0.8262	1
1860	decanoylcarnitine (C10)	Lipid	Fatty Acid Metabolism (Acyl Carnitine, Medium Chain)	33941	LC/MS Pos Late	100001251	1130	316.248	10245190	1492-27-9		HMDB0000651	1.0192	0.6654	1.2362	1.2493	0.6654	0.9134	1.7822	1.2666	1.1194	1.1214	0.9808	0.8906	0.6654	0.6654	0.8293	1.1621	1.0516	1.464	0.8706	0.8266	0.6654	0.6654	0.7513	0.7289	1.0569	0.8431	1.1202	0.9693	0.6654	0.6654	0.7275	0.6693	1.1308
1931	deoxycarnitine	Lipid	Carnitine Metabolism	36747	LC/MS Pos Early	100001662	2052	146.118	22620	6249-56-5	C01181	HMDB0001161	0.9968	0.9695	0.9191	0.9308	0.9303	1	0.9755	0.9855	1.0016	1.0073	1.0546	1.059	1.098	0.8457	0.926	0.9764	1.0175	1.0963	0.9406	1.0004	0.9553	1.1521	1.126	1.0655	0.981	1.0284	1.0312	0.7911	0.9664	1.197	1.178	1.2787	0.8507
3478	deoxycholate	Lipid	Secondary Bile Acid Metabolism	1114	LC/MS Neg	302	5294	391.285	222528;440355	83-44-3	C04483	HMDB0000626	1.0559	0.3383	1.0455	0.3383	0.7667	0.3383	0.8042	0.3383	0.3383	1.1581	0.3383	0.9429	1.032	1.1947	0.8735	0.5811	0.3383	1	1.1455	1.2026	1.3287	0.3383	0.3383	0.8708	1.2647	0.3383	0.3383	0.3383	0.3383	0.3383	0.3383	0.9414	0.8843
6149	dexpanthenol	Xenobiotics	Chemical	38314	LC/MS Pos Early	100002376	1740	206.139	4678	16485-10-2	D03726	HMDB0004231	1	1	1	1	1	1	1	1	1	1	1	1	1	1	1	1	1	1	1	1	1	1	1	1	1	1	1	1	1	1	1	1	1
1572	dihomolinolenate (20:3n3 or 3n6)	Lipid	Long Chain Polyunsaturated Fatty Acid (n3 and n6)	35718	LC/MS Neg	100001739	5596	305.249	5280581	17046-59-2	C03242	HMDB0002925	1.1406	0.5505	1.2769	1.1217	1.0072	1.0127	0.6957	0.9997	1.2012	0.643	1.2777	0.6345	1.0202	1.9872	0.7749	0.422	1.0003	0.7617	0.6007	0.7314	0.5517	1.057	0.8946	0.884	1.402	1.0245	0.7109	1.6397	0.7795	0.422	1.2336	0.5291	3.1605
4205	dihydroorotate	Nucleotide	Pyrimidine Metabolism, Orotate containing	601	LC/MS Polar	923	1910	157.025	648	155-54-4	C00337	HMDB03349	2.0555	0.5029	0.5029	0.5029	0.5029	0.5029	0.5029	0.6907	0.5029	2.6396	0.5029	1.0366	0.5029	0.5029	0.5029	0.5029	0.6143	0.5029	0.9005	0.7048	0.5029	1.7646	1.236	0.5029	0.5029	0.9634	1.0708	0.5029	0.5029	0.7943	0.5029	1.5659	0.5029
6151	dimethyl sulfone	Xenobiotics	Chemical	43424	LC/MS Pos Early	100004284	832	95.0161	6213	67-71-0	C11142	HMDB0004983	1.1337	0.6271	1.0244	0.8206	1.3703	0.892	1.4122	0.503	0.503	0.748	1.1101	1.0735	0.5159	1.599	1.6402	0.8365	0.503	1.2036	0.503	0.7239	0.7607	2.4764	0.503	0.7362	0.503	0.503	0.8329	0.999	0.9944	1.0843	1.001	0.503	1.6756
498	dimethylarginine (ADMA + SDMA)	Amino Acid	Urea cycle; Arginine and Proline Metabolism	36808	LC/MS Pos Early	100001810	2850	203.15	123831;169148	102783-24-4	C21189,C03626	HMDB0003334,HMDB0001539	1.0786	1.0176	0.9327	1.0582	0.9784	1.0077	1.062	1.0492	1.0045	1.022	0.9612	0.9562	0.9847	0.6922	1.0023	0.9886	0.9776	1.0085	0.9918	0.9943	0.981	1.0874	1.024	1	1.0606	0.9892	1.0047	0.7201	0.9992	1.0336	0.9689	1.0115	0.723
6	dimethylglycine	Amino Acid	Glycine, Serine and Threonine Metabolism	5086	LC/MS Pos Early	806	1104	104.071	673	1118-68-9	C03626	HMDB0000092	1.044	1	1.0122	0.8879	1.0535	0.9669	0.9068	0.9278	1.1836	1.1819	0.9929	1.0446	1.0419	0.9514	0.879	0.8535	1.0058	1.1068	0.8792	0.9035	0.866	1.2031	1.088	1.0208	0.9866	0.8724	0.9173	0.9997	0.8533	1.1982	1.3725	1.1575	1.0739
1657	dimethylmalonic acid	Lipid	Fatty Acid, Dicarboxylate	42978	LC/MS Polar	100004251	2702	131.035	11686	595-46-0		HMDB0002001	1.0255	0.9971	0.9619	0.7324	1.1921	1.0244	1.0848	0.9711	0.828	0.937	0.7823	0.9744	0.7936	0.9404	1	1.0905	0.9011	1.05	1.1435	1.0587	0.9738	1.031	1.0858	1.025	0.9971	1.074	1.073	1.1215	0.9756	0.9718	1.171	0.9595	1.1451
1563	docosahexaenoate (DHA; 22:6n3)	Lipid	Long Chain Polyunsaturated Fatty Acid (n3 and n6)	44675	LC/MS Neg	100000665	5525	327.233	445580	6217-54-5	C06429	HMDB0002183	1.0366	1.3893	1.6133	1.144	1.2053	0.9347	1	0.999	1.1702	0.8505	0.9305	0.6864	1.0619	1.2528	0.9407	1.279	1.0664	0.941	0.7424	0.6504	0.8752	0.7891	0.7209	1.3112	1.2409	1.0122	0.7171	1.1744	0.8015	0.2882	1.2259	0.5353	2.1611
1562	docosapentaenoate (DPA; 22:5n3)	Lipid	Long Chain Polyunsaturated Fatty Acid (n3 and n6)	32504	LC/MS Neg	100001181	5571	329.249	6441454	2234-74-4	C16513	HMDB0001976,HMDB0006528	1.3882	0.6835	1.4294	1.3991	1.2115	1.0301	0.7349	1.1958	1.2498	0.6403	0.6722	0.6438	1.13	1.4111	0.725	1.1634	0.9774	0.9868	0.6299	0.4802	0.7298	1.0132	0.764	1.0901	1.5761	1.4183	0.8658	1.6114	0.9126	0.4133	0.8343	0.4133	3.2492
4892	ergothioneine	Xenobiotics	Food Component/Plant	37459	LC/MS Pos Early	100002154	850	230.096	5351619	58511-63-0	C05570	HMDB0003045	1.0132	1.1194	1.1754	1.1213	1.2349	1.0081	0.9398	1	0.8584	0.855	0.8216	0.9097	0.8146	0.6595	1.0185	1.0018	1.0869	1.0627	1.1395	1.1353	1.0507	0.8324	0.876	0.8701	1.1528	1.0128	0.9863	0.6901	1.0849	0.5715	0.5559	0.55	0.679
1547	erucate (22:1n9)	Lipid	Long Chain Monounsaturated Fatty Acid	1552	LC/MS Neg	1087	6355.6	337.311	8216;5281116	112-86-7	C08316	HMDB0002068	0.9143	1.129	1.0966	0.9251	0.9236	0.7269	1.1046	0.7931	1.2143	0.8945	1.0535	0.8298	1.1308	0.6373	1	0.9967	1.2191	1.0327	1.0569	0.9062	1.1785	0.9695	0.9783	1.2618	1.1837	1.2356	0.9504	0.6424	1.0452	0.9393	0.969	1.0746	1.0971
4894	erythritol	Xenobiotics	Food Component/Plant	20699	LC/MS Polar	100000846	1491	167.056	222285	149-32-6	C00503	HMDB0002994	1.0371	0.9593	0.9098	0.8841	1.0817	1.0163	1.1073	0.95	1	0.9944	0.9624	0.9692	1.1139	0.8735	1.089	0.9534	1.073	0.9426	1.109	0.9532	0.9503	0.9718	1.0392	1.05	0.9701	1.0557	0.9792	1.0055	1.059	1.0506	1.0907	1.0748	0.8594
1431	erythronate*	Carbohydrate	Aminosugar Metabolism	42420	LC/MS Polar	100001320	2186	135.03	2781043	88759-55-1		HMDB0000613	1.0508	1.0247	1.0064	0.9968	1.095	1.0706	1.106	1.0054	0.9668	0.978	0.9578	0.9892	0.9994	0.8504	1.0519	1.0356	1.0527	1.0457	1.0264	0.986	1.0228	0.9275	1.019	1	1.0163	1.0468	0.9605	0.8755	0.9915	0.9247	0.9759	0.8876	0.8376
407	ethylmalonate	Amino Acid	Leucine, Isoleucine and Valine Metabolism	15765	LC/MS Polar	2054	2785	131.035	11756	601-75-2		HMDB0000622	1	1.0015	0.9891	0.8294	0.9976	1.0451	1.0491	1.028	0.8979	1.0768	0.9614	1.0358	0.8672	0.8644	0.9904	0.9528	1.0151	0.9347	1.0056	1.006	0.9394	1.0957	1.1193	1.0363	1.0368	1.0416	0.9958	0.8633	0.9869	0.9898	1.0502	1.0606	0.8408
4385	folate	Cofactors and Vitamins	Folate Metabolism	1826	LC/MS Neg	328	1467	440.132	6037	59-30-3	C00504	HMDB0000121	0.9781	1.0255	1.0507	0.9572	0.9692	0.9719	0.9646	0.9601	1.0492	0.9988	1.0174	0.9961	0.9311	0.8167	0.9227	1.0039	1.1421	1.0564	1.0824	1.0775	1.0439	1.0623	1.0717	1.0256	1.0452	1	0.9906	0.8379	0.9517	1.0319	1.0412	0.9916	0.8875
81	formiminoglutamate	Amino Acid	Histidine Metabolism	43493	LC/MS Pos Early	100002500	1880	175.071	439233	816-90-0	C00439	HMDB0000854	1.0681	1.0984	1.0576	1.0961	1.0071	1.0468	1.0086	0.9878	0.9324	0.9448	1	0.9039	0.9925	0.8182	0.9696	0.9915	0.9429	1.0397	1.0289	1.1016	1.0507	1.0718	1.0375	0.9751	1.0022	1.0273	0.9518	0.9034	0.9795	1.0419	0.8532	0.9998	0.8118
1346	fructose	Carbohydrate	Fructose, Mannose and Galactose Metabolism	577	LC/MS Polar	878	2065	179.056	2723872	57-48-7	C00095	HMDB0000660	0.9673	1.0029	1.0162	0.8987	0.9979	0.9876	1.013	0.993	1.0474	1.0643	1.0523	1.1003	1.018	1.0065	0.96	0.9778	0.9656	0.9536	0.9833	0.9516	0.9706	1.0961	1.0424	1.1204	0.9851	0.9968	0.9904	1	0.9592	1.1962	1.201	1.1063	1.0051
121	fructosyllysine	Amino Acid	Lysine Metabolism	46227	LC/MS Pos Early	100005373	2784	309.166	9839580	21291-40-7		HMDB0034879	0.5994	1	1.4469	0.8228	1.5674	0.7603	0.9356	0.7566	0.8411	0.5765	0.6046	1.0573	1.0509	2.4421	1.2338	1.0619	0.9909	1.1616	1.2955	1.0179	1.5778	0.7222	0.8439	1.1324	0.7506	0.8684	0.8038	2.7791	1.2615	0.9415	1.5766	0.9677	2.0273
4911	fucitol	Xenobiotics	Food Component/Plant	38313	LC/MS Neg	100002455	816.1	165.077	445724	13074-06-1			1.1289	1.0014	1.0587	1.1359	1.0475	1.0546	0.9461	1.1433	0.9207	1.0168	1.0246	0.9396	0.8484	0.8442	0.9295	1.0454	0.9855	1	0.9585	1.1077	1.0184	1.0534	0.935	0.955	1.128	1.0007	1.099	0.7902	0.9608	0.8218	0.7909	0.7902	0.929
1449	fumarate	Energy	TCA Cycle	1643	LC/MS Polar	330	3084	115.004	444972	100-17-8	C00122	HMDB0000134	1	0.9108	0.8792	0.9574	1.0979	0.871	1.0065	0.9047	1.0075	1.3592	1.1596	1.0248	1.0859	0.6668	1.1334	0.9724	0.8723	0.9422	0.8807	0.9222	0.8381	1.1433	1.3332	1.3045	0.928	1.0873	1.0512	0.6645	1.0854	0.9865	1.1959	1.2469	0.6772
1372	galactonate	Carbohydrate	Fructose, Mannose and Galactose Metabolism	27719	LC/MS Polar	100001026	3085	195.051	12310779;128869	299-28-5	C15930,C00880	HMDB0000565	1.2072	0.7132	2.3335	0.8654	1.811	0.5583	2.4503	0.8726	0.9597	0.3533	0.884	0.661	1.9358	0.3533	0.9967	1.2516	0.3533	1.0298	1.7636	0.5618	0.3533	1.2	1	0.3533	0.3533	0.3533	0.3533	0.3533	1.0251	0.4964	1.1263	0.7557	1.8434
640	gamma-glutamyl-alpha-lysine	Peptide	Gamma-glutamyl Amino Acid	55015	LC/MS Pos Early	100010901	2784	276.155	65254				1.0302	1.4226	0.9102	1.0433	1.0521	0.9654	1.0674	0.9697	0.9522	0.9609	1	0.8623	1.0969	0.5505	0.918	0.9283	0.8831	0.9965	1.0389	1.1119	1.1017	1.1945	1.1766	1.0597	1.237	0.9678	1.1291	0.6843	1.2563	0.8002	0.8774	1.1184	0.6928
641	gamma-glutamyl-epsilon-lysine	Peptide	Gamma-glutamyl Amino Acid	33934	LC/MS Pos Early	100001262	2725	276.155	7015685	17105-15-6		HMDB0003869	1.5126	0.3729	0.8924	1.0856	1.3324	1.2939	1.2198	1.8134	1.6058	1.1586	0.975	1.4668	0.8537	1.1125	0.9858	0.7537	1.4404	0.8657	1.0142	0.7745	0.4476	0.9512	1.0288	0.9671	1.4336	0.8726	1.55	0.3729	0.7228	0.8133	1.911	0.6537	0.8864
632	gamma-glutamylalanine	Peptide	Gamma-glutamyl Amino Acid	37063	LC/MS Pos Early	100001843	1986	219.098	440103	5875-41-2	C03738	HMDB0029142	0.7917	0.8943	0.6087	0.9316	1.0766	0.6087	1.8676	0.6087	0.8509	1.8877	0.6087	0.6087	0.6794	0.6087	0.6087	0.6087	0.9193	1.3509	1.073	1.2041	0.6087	0.8959	1.5991	0.9874	0.765	1.2399	1.9691	0.6087	1	1.1799	0.6087	0.6087	0.6087
634	gamma-glutamylglutamate	Peptide	Gamma-glutamyl Amino Acid	36738	LC/MS Pos Early	331	1775	277.103	92865	1116-22-9	C05282	HMDB0011737	1.3511	1.0167	0.3902	1.3673	0.774	1.5785	1.2216	1.3807	1.097	0.9427	0.7738	1.1517	0.9833	0.3902	1.0191	0.9882	1.3246	0.905	1.0262	1.1487	0.8872	0.8678	1.0118	0.8084	1.0572	1.1095	0.7645	0.6501	0.3902	0.6128	0.8405	0.7249	0.3902
635	gamma-glutamylglutamine	Peptide	Gamma-glutamyl Amino Acid	2730	LC/MS Pos Early	1140	1430	276.119	150914	10148-81-9	C05283	HMDB0011738	1.0542	1.111	1.0093	0.7726	1.1796	0.8124	1.0848	0.8908	1.099	0.9166	1.06	0.8731	1.0036	0.3116	1.0407	0.9462	1	0.8497	1.2134	0.9309	0.8088	0.8352	1.0633	0.9963	1.0495	1.0138	0.9952	0.3001	0.9188	1.0102	1.1362	1.0417	0.3187
636	gamma-glutamylglycine	Peptide	Gamma-glutamyl Amino Acid	33949	LC/MS Pos Early	100001294	1535	205.082	100099	1948-29-4		HMDB0011667	1.0681	1.2024	1.1146	1.0762	1.2854	0.9575	1.0607	1.2253	1	0.8192	0.8046	0.9999	0.8677	0.7139	0.9479	1.0321	1.0271	1.0502	1.1073	1.0095	1.0125	0.9733	0.8747	0.8052	1.1448	1.0212	1.0539	0.7764	0.9085	0.5995	0.5792	0.4244	0.6669
637	gamma-glutamylhistidine	Peptide	Gamma-glutamyl Amino Acid	18245	LC/MS Pos Early	1235	2740	285.119	7017195	37460-15-4		HMDB0029151	1.197	1.1524	1.102	1.0996	1.1279	1.0932	1.1678	1.1281	0.8126	0.8399	0.9207	0.9653	1.0707	0.6711	1.1114	0.9422	1.1504	1.1664	0.9835	0.9425	1.1742	0.7855	0.8859	0.7925	1.0905	1	1.1529	0.7571	1.0221	0.8029	0.7882	0.8311	0.7706
638	gamma-glutamylisoleucine*	Peptide	Gamma-glutamyl Amino Acid	34456	LC/MS Pos Early	100001485	2940	261.144	22885096			HMDB0011170	1.0138	1.0914	1.1267	0.9044	0.9827	1.0109	1.0234	0.9753	0.8971	0.727	1	0.7957	0.8663	0.6611	1.096	1.0659	1.0433	1.1529	1.0646	1.2018	1.0293	0.9542	0.8952	0.9808	1.303	1.0421	1.0908	0.7863	1.0955	0.6802	0.8636	0.7317	0.706
639	gamma-glutamylleucine	Peptide	Gamma-glutamyl Amino Acid	18369	LC/MS Pos Early	1268	2991	261.144	151023	2566-39-4		HMDB0011171	1.0592	0.9609	1.089	1.1127	1.1033	1.0521	1.0546	1.1067	0.9082	0.9965	0.8603	0.9999	0.9161	0.7118	0.9613	0.9545	1.0783	1.1622	1.0773	1	1.0125	0.9123	1.0936	0.9432	1.1055	1.0613	1.1939	0.7408	1.0023	0.8164	0.836	0.7891	0.7504
642	gamma-glutamylmethionine	Peptide	Gamma-glutamyl Amino Acid	44872	LC/MS Pos Early	100001313	2640	279.101	7009567	17663-87-5		HMDB0029155	0.9673	1.033	0.9496	0.9949	1.0864	0.8595	1.0905	0.9712	0.9306	0.875	0.8293	0.8778	0.8845	0.296	1.18	1.0208	1.065	1.142	1.2604	1.0364	0.9925	0.9858	1.1341	1.0165	1.1389	1.1342	1	0.3728	1.1064	1.0545	0.9957	1.0404	0.3694
643	gamma-glutamylphenylalanine	Peptide	Gamma-glutamyl Amino Acid	33422	LC/MS Neg	100000491	1825	293.114	111299	7432-24-8		HMDB0000594	1.1438	1.0747	1.0171	1.0551	1.0141	1.0217	0.9932	1.0659	0.9927	0.9705	0.9608	0.9648	0.8521	0.731	0.9589	1.0202	1.0485	1	0.9366	1.1504	1.0553	1.0647	1.0059	1.1082	1.0639	0.9819	1.0249	0.6659	0.9235	0.8074	0.8424	0.8748	0.8109
644	gamma-glutamylthreonine	Peptide	Gamma-glutamyl Amino Acid	33364	LC/MS Pos Early	100001314	1750	249.108	76078708	5652-48-2		HMDB0029159	1.0682	0.8458	0.9892	1.0081	1.1084	1.0655	1.0113	1.0374	0.9947	0.796	1.0014	0.9888	0.9123	0.92	1.0371	0.9828	1.1488	1.0599	0.9986	1.1453	0.9104	0.9535	1.0533	0.9939	1.0643	1.0131	1.1156	0.8212	1.0179	0.796	0.8698	0.8436	0.8003
646	gamma-glutamyltyrosine	Peptide	Gamma-glutamyl Amino Acid	2734	LC/MS Pos Early	1102	2518	311.124	94340	7432-23-7		HMDB0011741	1.1212	1.4759	0.9782	0.9804	0.6132	0.9359	1.4389	1.1492	1.0615	0.9303	1.2061	0.7968	0.654	0.6132	0.6132	1.1137	1.058	0.9141	0.712	0.6132	0.6132	0.6132	1.4262	0.6132	1	0.8964	1.2951	0.7254	0.6132	1.1256	0.6132	1.1505	0.648
647	gamma-glutamylvaline	Peptide	Gamma-glutamyl Amino Acid	43829	LC/MS Pos Early	100001126	2700	247.129	7015683	2746-34-1		HMDB0011172	1.0167	1.0978	1.041	1.0726	1.03	1.0081	1.0258	1.0196	0.8625	0.8864	0.9106	0.862	0.8511	0.7323	1.0314	1.05	0.997	1.058	1.1031	1.0505	1.0232	0.8274	0.9307	0.9054	1	1.0755	1.0306	0.8245	0.9815	0.7121	0.754	0.6666	0.7583
4804	gluconate	Xenobiotics	Food Component/Plant	587	LC/MS Polar	338	2922	195.051	3085666;10690	527-07-1	C00257	HMDB0000625	1.3299	0.9866	1.1455	1.0532	1.3877	1.202	1.5755	1.0539	1	0.8328	0.6846	0.8827	1.146	0.804	0.9015	1.2764	1.0309	1.1011	1.3185	0.8896	0.8609	1.0951	1.1322	0.8554	0.9334	0.9629	1.3379	0.7401	0.9257	0.8923	1.1058	0.7658	0.7564
1223	glucose	Carbohydrate	Glycolysis, Gluconeogenesis, and Pyruvate Metabolism	20488	LC/MS Polar	572	2342	179.056	5793	50-99-7	C00031	HMDB0000122	0.6652	0.9495	1.151	0.9306	1.1536	0.8444	0.9551	0.8395	0.9518	0.5745	0.6368	0.9121	1.0224	1.526	1.1229	1.1273	1.0991	1.1087	1.1515	0.9702	1.1447	0.794	0.9171	1.0797	0.8972	1.0255	0.9091	1.5314	1.1761	1	1.2637	0.8833	1.5703
1406	glucuronate	Carbohydrate	Aminosugar Metabolism	15443	LC/MS Polar	100000257	3233.3	193.035	441478;94715;23677976;65041;444791	207300-70-7	C16245	HMDB0000127	1.1585	1.113	0.9804	0.9595	1.1539	1.0592	1.0767	1.0535	1.006	1.0517	1	1.0872	1.0312	0.9025	0.9979	1.0233	0.9133	1.0878	0.8893	0.7799	0.9516	0.9917	0.9979	1.0379	0.9849	1.1573	0.9828	0.8887	0.9583	1.0619	0.9624	0.8484	1.0132
44	glutamate	Amino Acid	Glutamate Metabolism	57	LC/MS Pos Early	561	1500	148.06	33032	56-86-0	C00025,C00217	HMDB0000148	1	0.9796	0.8304	0.9644	1.0342	0.9007	1.0308	0.9631	0.914	0.897	0.8904	0.967	0.951	0.5269	1.1512	0.9851	1.1385	1.0567	1.0933	1.0644	0.8472	1.1856	1.253	1.2294	0.9842	1.0079	1.1008	0.5217	1.0812	1.0298	1.0646	1.1946	0.5751
45	glutamine	Amino Acid	Glutamate Metabolism	53	LC/MS Pos Early	563	1291	147.076	5961	56-85-9	C00064	HMDB0000641	0.7013	1.1648	1.2271	0.9342	1.1213	1.1482	0.8746	1.0286	0.9653	0.506	0.8446	1	1.0853	1.7966	1.0346	1.1044	1.0612	1.1184	1.1608	0.9134	1.1492	0.642	0.7779	0.8667	0.9882	0.9031	0.7845	1.8262	0.9396	0.8761	1.1793	0.7095	1.831
6450	glutamine_degradant*	Partially Characterized Molecules	Partially Characterized Molecules	46225	LC/MS Pos Early	100001540	1900	129.066		2353-44-8			1.0269	0.9515	1.0349	1	1.0027	1.0216	1.0516	1.0393	0.8494	0.8165	0.7949	0.8127	0.8382	0.6972	0.9529	1.0187	1.0097	1.0804	1.0344	1.0876	1.0232	0.9058	0.8868	0.8477	1.0514	1.0201	1.0682	0.6966	1.0541	0.7389	0.761	0.714	0.7262
1659	glutarate (C5-DC)	Lipid	Fatty Acid, Dicarboxylate	396	LC/MS Polar	339	2900	131.035	743;4418048	110-94-1	C00489	HMDB0000661	0.9992	0.9643	1.1027	1.0946	1	0.9914	1.006	0.9904	1.1459	1.1111	1.2161	1.1028	1.189	0.9046	0.8872	1.0711	0.9358	0.9459	0.9719	0.9654	0.9022	1.0495	1.0587	1.093	1.1107	0.8853	0.9821	0.9071	0.9445	1.3392	1.3868	1.1179	0.928
1243	glycerate	Carbohydrate	Glycolysis, Gluconeogenesis, and Pyruvate Metabolism	1572	LC/MS Polar	1052	2070.4	105.019	752;439194	600-19-1	C00258	HMDB0006372,HMDB0000139	1.0574	1.0797	0.9948	1.0499	1.1074	1.0724	1.0849	1.1447	0.8476	0.8715	0.8648	0.9373	0.847	0.8768	1.1071	1	0.9663	1.0636	1.04	1.0653	1.0109	0.9351	0.9684	0.9111	1.0434	1.1424	1.0807	0.8354	1.0709	0.7543	0.9501	0.8692	0.8246
2841	glycerol	Lipid	Glycerolipid Metabolism	15122	LC/MS Neg	1254	758	91.0401	753	56-81-5	C00116	HMDB0000131	0.9165	0.7704	1.2614	0.8123	0.6182	1.0881	0.7745	0.7125	1.1125	0.6641	1.2276	1.1849	1.0601	0.9933	1.2021	0.824	0.7159	0.9	1.1343	0.8102	0.8189	1.0449	1.0652	1.0815	0.9263	1.0363	1	1.1693	0.8573	0.7106	1.3588	1.0818	1.5152
2842	glycerol 3-phosphate	Lipid	Glycerolipid Metabolism	43847	LC/MS Pos Early	100000258	580	173.021	754	29849-82-9	C0093	HMDB0000126	0.8235	0.5672	0.7429	0.7162	0.4814	0.8224	0.6358	0.8296	1.4706	1.0226	1.6028	1.4254	1.7934	1.6664	0.8143	0.9704	1.3194	0.7575	0.7949	0.9242	0.8069	1.5789	1.6055	1.9899	1	1.1679	0.8543	1.6402	0.8478	3.3639	3.1327	2.6102	1.7521
2240	glycerophosphoethanolamine	Lipid	Phospholipid Metabolism	37455	LC/MS Polar	100001620	3075	214.049	123874	33049-08-0	C01233	HMDB0000114	0.9288	0.9853	0.9155	0.8685	0.9816	0.9397	1.0437	0.9984	1.4169	1.3997	1.3594	1.3088	1.5247	0.9286	1.0551	0.908	1	0.8401	0.8905	0.8309	0.7433	1.3786	1.294	1.5124	0.9991	1.0489	0.9233	0.9462	1.077	1.6319	1.7744	1.9671	1.1116
2242	glycerophosphoinositol*	Lipid	Phospholipid Metabolism	47155	LC/MS Polar	100001621	3850	333.059	167572	16824-65-0			1.0492	1.055	1	0.9326	0.9286	0.8705	0.9343	1.1196	0.9824	1.0727	1.1228	1.0186	0.9028	0.6976	1.0183	0.977	0.9313	0.9172	0.9298	0.9606	0.7839	1.253	0.9883	1.2605	1.0671	1.1073	1.0758	0.663	1.0291	1.2544	1.0682	1.1342	0.8071
2236	glycerophosphorylcholine (GPC)	Lipid	Phospholipid Metabolism	15990	LC/MS Pos Early	100000269	672	258.11	71920	28319-77-9	C00670	HMDB0000086	0.8407	0.9742	0.7819	0.6823	0.844	0.844	1.0072	1	1.0993	1.0362	1.5139	0.9988	1.4499	0.5273	1.037	1.0386	1.0322	0.9206	0.8406	0.7671	0.7628	1.3007	1.5722	1.7702	0.9214	1.0868	0.8884	0.5569	1.3379	1.3784	1.3204	1.8887	0.5991
2241	glycerophosphoserine*	Lipid	Phospholipid Metabolism	57404	LC/MS Pos Early	100015666	577	260.053	3081457				0.9499	1.1329	1	1.0085	0.9917	1.0777	0.9392	1.1509	1.0048	1.1508	0.9663	0.7335	0.9797	0.9303	0.7742	1.0626	1.0937	1.0545	0.7176	0.9059	0.9435	1.0577	1.1279	1.2984	0.9817	1.1457	0.9483	0.8562	0.9377	1.1294	1.0342	1.4581	0.996
1	glycine	Amino Acid	Glycine, Serine and Threonine Metabolism	58	LC/MS Pos Early	340	1375	76.0393	750	56-40-6	C00037	HMDB0000123	0.8997	1.0746	1	0.99	1.0233	0.8941	1.0177	0.9755	0.9762	0.8771	0.8709	0.9514	0.9919	0.8292	1.0118	1.012	1.0353	1.0359	1.0526	1.0527	0.9665	0.9814	1.1009	1.0192	1.0212	1.0282	0.9894	0.8992	0.982	1.1138	1.2015	1.1264	0.8729
3461	glycochenodeoxycholate	Lipid	Primary Bile Acid Metabolism	32346	LC/MS Neg	1628	5236.1	448.307	12544	16564-43-5	C05466	HMDB0000637	1.1592	1.0249	1.0498	1.0541	0.9179	1.0218	0.9976	1.0104	1.0608	0.9904	0.9597	0.9114	0.9234	0.7599	0.8295	1.06	1.0723	1.0767	0.9235	1.0196	1	1.0163	0.9779	1.0675	1.1901	1.0217	1.0403	0.7628	0.9573	0.4199	0.8776	0.8878	0.9873
3454	glycocholate	Lipid	Primary Bile Acid Metabolism	18476	LC/MS Neg	342	5163	464.302	10140	475-31-0;863-57-0	C01921	HMDB0000138	1.0785	1.0884	1.0338	0.9956	1.0961	1.0487	1.127	1.0066	0.9729	0.673	0.8158	0.9078	0.8885	0.7779	0.9643	1.0218	1.1036	1.057	1.0484	1.0739	1.0706	0.9548	0.9274	0.9597	1.106	1	1.0989	0.7392	1.0232	0.4375	0.77	0.5151	0.8536
3057	glycosyl-N-palmitoyl-sphingosine (d18:1/16:0)	Lipid	Hexosylceramides (HCER)	53013	LC/MS Pos Late	100009272	2623	700.572					1.6718	0.9697	0.8264	0.7392	1.3156	0.9965	1.3072	2.0151	0.7717	0.5667	1.0397	0.7869	0.7044	0.3516	0.7281	1.7249	1.1377	1.3125	0.5991	1.0005	0.8658	1.3305	0.6901	0.797	1.3695	1.1899	1.1181	0.3516	1	1.4999	0.5627	2.0771	0.3516
829	glycylvaline	Peptide	Dipeptide	18357	LC/MS Pos Early	100000487	2734	175.108	2724807	1963-21-9		HMDB0028854	0.8945	0.8945	0.8945	0.8945	0.8945	0.8945	0.8945	0.8945	0.8945	0.8945	0.8945	0.8945	0.8945	0.8945	0.8945	0.8945	0.8945	0.8945	0.8945	0.8945	0.8945	0.8945	0.8945	0.8945	0.8945	0.8945	0.8945	1.0032	0.8945	0.8945	0.8945	0.8945	1
4500	guaiacol sulfate	Xenobiotics	Benzoate Metabolism	46111	LC/MS Neg	100004208	2344	203.002	22473			HMDB0060013	1.1475	1.1381	0.9429	1.1178	1.0464	1.0802	1.1113	1.0771	0.7228	0.7592	0.7031	0.731	0.7014	0.616	0.9922	1.1136	1.0753	1.0674	1.1112	1.2519	1.0209	0.7806	0.7507	0.8252	1.0583	1.1112	1	0.5884	1.0036	0.4362	0.3757	0.4634	0.6219
527	guanidinoacetate	Amino Acid	Creatine Metabolism	43802	LC/MS Pos Early	344	1937	118.061	763	352-97-6	C00581	HMDB0000128	1.8026	1	0.8939	0.3578	0.8408	1.4263	0.7886	1.2472	1.5927	1.5044	1.2232	0.9224	0.4065	0.075	0.6224	0.8457	1.5203	0.7104	0.9787	1.0506	0.9099	1.4868	1.5309	1.1589	1.4521	1.0085	1.4144	0.0666	0.8424	1.6305	0.551	1.1647	0.0744
4182	guanine	Nucleotide	Purine Metabolism, Guanine containing	32352	LC/MS Pos Early	172	2032	152.057	135398634	73-40-5	C00242	HMDB0000132	1.3142	0.8698	1.1091	0.9803	0.5132	0.838	1.3907	0.8922	0.9035	0.8553	1.0321	0.7524	1.1093	0.5132	1.2574	1.1512	1.2753	1.3862	1.0283	0.9659	0.7943	1.1159	1.1969	1.4343	0.9743	0.851	1.0197	0.5132	0.8976	1.2956	0.8364	0.8701	0.5132
4181	guanosine	Nucleotide	Purine Metabolism, Guanine containing	1573	LC/MS Neg	1099	1662	282.084	6802	118-00-3	C00387	HMDB0000133	1.3366	1.365	1.0703	0.8213	1.0989	0.8288	1.0065	0.5677	0.9935	0.5677	1.3469	0.5677	0.8134	0.5677	0.8401	0.5677	0.9258	1.1413	0.6039	1.0195	0.5677	1.3326	1.0442	1.4113	0.5677	0.6984	0.7494	0.5677	0.6874	1.1232	0.5677	0.67	0.5677
4356	gulonate*	Cofactors and Vitamins	Ascorbate and Aldarate Metabolism	46957	LC/MS Polar	100001586	2750	195.051	152304	20246-53-1	C00800	HMDB0003290	1.0065	0.9756	1.0023	0.9776	1.1219	1.1068	1.0543	1.0765	1.0058	0.9596	0.9449	0.9629	0.9672	1.0389	1	0.8703	1.0266	1.0645	0.9553	0.8542	0.9051	1.0011	1.0025	1.0379	0.9667	1.0494	1.052	0.9087	0.916	0.8814	1.1165	0.8918	0.846
6162	HEPES	Xenobiotics	Chemical	21248	LC/MS Neg	100000843	1022	237.091	23831	7365-45-9			0.9672	1.1531	1.0402	1.1531	1.0745	0.9382	0.913	1.0141	0.8282	1.0809	1.0842	0.8583	0.9272	0.9009	0.9282	1.095	0.9659	1.0217	1	1.1325	0.9572	1.1218	0.9427	0.9901	1.0598	1.0424	1.0574	0.862	0.9594	1.0787	0.9807	1.0589	0.8903
1490	heptanoate (7:0)	Lipid	Medium Chain Fatty Acid	1644	LC/MS Neg	925	3670	129.092	8094	111-14-8	C17714	HMDB0000666	0.8002	1.0176	0.7501	0.9366	0.9748	0.9876	0.8296	0.888	2.7381	0.5047	0.8885	0.9274	1.0309	1.2076	1.2221	0.5047	1.1994	1.1625	1.0505	1.1089	1.2894	0.9693	0.9339	1.4708	0.5832	0.9311	0.583	1.0505	1.0124	1.1201	1.4819	0.8156	1.2672
1674	heptenedioate (C7:1-DC)*	Lipid	Fatty Acid, Dicarboxylate	61866	LC/MS Polar	100019981	2816	157.051					0.9603	0.9431	1.0559	0.8996	1.1418	1	0.8853	1.0073	1.0437	1.1621	1.0245	1.0449	0.9965	0.8456	0.9463	0.8577	1.1268	1.0244	0.8873	0.972	1.1326	0.9711	1.1064	1.0403	1.0055	0.9239	0.8947	0.9273	0.9927	1.1505	1.2225	1.1955	0.8803
1844	hexanoylcarnitine (C6)	Lipid	Fatty Acid Metabolism (Acyl Carnitine, Medium Chain)	32328	LC/MS Pos Early	100000781	3358	260.186	6426853	6920-35-0		HMDB0000756	0.8806	1.08	0.6646	0.6711	0.8487	1.0846	0.7522	1.1914	1.2492	0.5392	0.8212	1.1434	1.0309	1.0486	1.0735	0.6883	0.8782	1	1.34	0.8744	0.8942	0.8717	1.1673	1.2312	1.0494	1.3113	1.0717	0.9989	0.9895	0.9881	1.2203	1.0125	0.8157
4461	hippurate	Xenobiotics	Benzoate Metabolism	15753	LC/MS Neg	100000014	2106.9	178.051	464	495-69-2	C01586	HMDB0000714	1.0431	1.06	1.0313	1.0661	1	1.0564	1.0373	1.0426	0.7987	0.7993	0.805	0.7849	0.7476	0.695	0.9528	1.0304	1.059	1.0447	1.0429	1.0973	1.0355	0.8617	0.8359	0.8562	1.0386	1.0157	1.0317	0.6835	0.9686	0.5379	0.5379	0.5298	0.7273
70	histidine	Amino Acid	Histidine Metabolism	59	LC/MS Neg	355	755.9	154.062	6274	5934-29-2	C00135	HMDB0000177	0.9326	1.0258	1.0944	0.9308	1.0584	0.997	0.9594	1.0126	0.9907	0.8399	0.8905	0.9785	0.9959	1.2001	1	1.0149	0.9929	1.026	0.9971	0.989	1.0822	0.9606	1.0157	1.1121	1.0294	0.97	1.032	1.1114	0.9883	1.0292	1.0894	0.9971	1.321
493	homoarginine	Amino Acid	Urea cycle; Arginine and Proline Metabolism	22137	LC/MS Pos Early	100000961	2882	189.135	9085	156-86-5	C01924	HMDB0000670	1.0041	1.0741	1.0429	1.1318	1.0526	1.0727	1.0199	1.0757	0.897	1	0.8552	0.9965	0.9172	0.8157	0.9807	1.0527	0.9754	1.0824	1.0081	1.0681	1.0961	0.9594	0.9681	0.97	1.0317	1.0405	0.9918	0.8265	1.0163	0.9258	0.8212	0.8552	0.8534
85	homocarnosine	Amino Acid	Histidine Metabolism	1633	LC/MS Pos Early	41	2960	241.13	89235;10243361	3650-73-5	C00884	HMDB0000745	1.0165	0.8871	1.0829	0.8567	0.9576	0.9049	1.0305	0.9304	0.918	1.057	0.8622	1.15	1.1944	0.9775	0.8567	1.0367	0.9589	0.9434	1.0081	1.1343	1	1.0273	1.1709	1.2009	0.9843	0.8567	1.047	0.8765	0.9969	1.0564	0.9429	1.0035	0.9458
494	homocitrulline	Amino Acid	Urea cycle; Arginine and Proline Metabolism	22138	LC/MS Polar	100000963	3006.8	188.104	65072	1190-49-4	C02427	HMDB0000679	1.1835	1.067	0.9586	1	1.1528	1.2158	1.2247	1.1927	0.9277	0.9566	0.7774	0.9094	0.8433	0.6996	1.1026	1.1767	1.1973	1.0298	1.1557	1.0109	1.033	0.9043	0.9424	0.8432	1.0525	1.1853	0.9758	0.7096	1.122	0.6652	0.7012	0.6026	0.9055
450	homocysteine	Amino Acid	Methionine, Cysteine, SAM and Taurine Metabolism	15128	LC/MS Pos Early	311	2155	136.043	778	454-29-5	C00155	HMDB0000742	1.122	1.113	0.6376	0.7785	0.652	1.0116	1.138	1.261	1.1859	0.7776	1.109	1.1459	0.4852	0.4852	0.6315	0.4855	0.8568	0.7236	1.014	1.6254	0.8424	1.2828	0.9426	0.833	0.9884	0.9026	1.4696	0.4852	1.075	1.3485	0.7407	1.2181	0.4852
4932	homostachydrine*	Xenobiotics	Food Component/Plant	33009	LC/MS Pos Early	100001550	1750	158.118	441447	1195-94-4	C08283	HMDB0033433	0.9119	1	0.9552	0.9213	0.8973	0.9451	0.8899	0.8962	1.6948	1.7456	1.6644	1.5516	1.6561	1.2342	0.8727	0.8923	0.8948	1.0451	0.9278	1.002	0.95	1.7814	1.8467	1.5582	0.9482	0.9376	0.9288	1.482	0.8821	2.5463	2.3833	2.448	1.2646
77	hydantoin-5-propionate	Amino Acid	Histidine Metabolism	40473	LC/MS Polar	100002514	2080	171.041	782	5624-26-0	C05565	HMDB0001212	1.1556	0.8383	1.0486	0.9977	0.8849	0.9231	0.9334	1.0837	0.9396	1.128	1.1761	1.2258	1.1729	0.8959	1.2064	1.0394	1.0171	0.9612	0.9317	0.9534	1	1.1768	0.9783	0.8421	0.9471	0.9376	1.0669	1.0091	1.0518	0.937	1.0611	1.1283	0.9214
5964	hydroquinone sulfate	Xenobiotics	Drug - Topical Agents	35322	LC/MS Neg	100001604	1395	188.986	161220	123-31-9	C00530	HMDB0240263	0.9696	1.259	1.1339	1.1254	1.0871	1	1.0125	1.059	0.5913	0.6221	0.6691	0.579	0.6452	0.6071	1.01	1.2504	1.0584	1.1815	1.16	1.2265	1.1852	0.7502	0.6862	0.7343	1.0296	1.0561	1.0014	0.6285	0.9874	0.1994	0.2105	0.1738	0.6677
43	hydroxyasparagine	Amino Acid	Alanine and Aspartate Metabolism	62060	LC/MS Pos Early	100020205	1149	149.056	15991574		C20631	HMDB32332	1.0919	1.0037	0.9985	0.9313	1.037	1.1772	1	1.0636	0.9277	1.0082	0.7118	0.8825	0.997	0.7096	0.9114	0.8673	1.0631	1.1529	1.0285	1.1559	0.9679	0.9078	1.0717	1.0766	1.0733	1.0687	0.9243	0.6362	1.0801	0.8718	1.0411	0.7669	0.8989
2025	hydroxystearate sulfate	Lipid	Fatty Acid, Monohydroxy	57392	LC/MS Neg	100015656	5115	379.216					1.5076	0.759	0.8862	0.8825	0.7231	1.0236	0.8919	0.8763	1.4575	1.1516	0.9898	1.0488	1.084	0.8611	0.4458	1.0393	1.0394	1.0849	0.6599	0.7666	0.9744	0.6462	1.0365	1.0102	1.453	0.8449	1.1699	0.8175	0.669	0.4458	1.2298	1.0379	1.4853
470	hypotaurine	Amino Acid	Methionine, Cysteine, SAM and Taurine Metabolism	590	LC/MS Pos Early	358	724	110.027	107812	300-84-5	C00519	HMDB0000965	0.6614	0.8215	0.8376	0.7321	0.8724	0.6652	0.7131	0.5349	1.4153	0.8975	1.026	1.3556	1.5744	1.5242	0.9816	1	0.9536	0.9728	1.087	0.8981	0.9395	1.6582	1.9923	1.9289	0.8032	1.0665	1.0683	1.6667	0.9751	2.515	3.0128	2.6304	1.6616
4119	hypoxanthine	Nucleotide	Purine Metabolism, (Hypo)Xanthine/Inosine containing	3127	LC/MS Pos Early	171	1295	137.046	790;135398638	68-94-0	C00262	HMDB0000157	1.2458	1.0242	1	1.0794	1.0629	0.8492	1.0652	0.745	0.6703	1.0943	1.1302	0.7557	1.0328	14.5824	1.0194	0.7963	0.9351	0.9304	0.9157	0.8875	0.9167	1.2652	1.1306	0.9259	0.6296	0.7076	0.7525	20.1167	0.9039	1.5269	0.8898	1.0999	13.3915
83	imidazole lactate	Amino Acid	Histidine Metabolism	15716	LC/MS Pos Early	100000263	2040	157.061	793	14403-45-3	C05568	HMDB0002320	1.0178	0.8714	0.966	0.9087	1.0319	1.1219	1.1973	1.0108	0.9573	0.9218	1.0927	0.9535	1.0628	1.0928	0.8559	0.7455	0.9225	1	0.8328	1.1163	0.9458	1.2363	0.9586	0.9837	0.898	1.1078	1.3405	0.7616	1.4543	1.4803	1.4682	1.41	0.9439
80	imidazole propionate	Amino Acid	Histidine Metabolism	40730	LC/MS Pos Early	100003434	2263	141.066	70630	1074-59-5		HMDB0002271	0.9225	1	0.9048	0.9947	1.2176	1.2333	0.9537	0.9614	1.0434	1.2224	1.0457	1.3652	1.0896	0.9332	0.8291	0.9868	0.844	0.9019	1.0471	0.996	1.2414	1.1224	1.1167	1.2679	1.3015	0.8979	0.9134	0.9056	0.8581	1.2878	1.1831	1.6407	0.9844
316	indole-3-carboxylate	Amino Acid	Tryptophan Metabolism	38116	LC/MS Neg	100002185	1710	160.04	69867	771-50-6	C19837	HMDB0003320	0.9989	0.7818	0.8779	0.6124	1.124	0.7233	0.909	1.109	1.0627	0.8494	0.6853	1.0011	0.8369	0.6124	0.6124	0.9299	1.0746	1.1432	1.1516	0.892	1.2135	0.9334	1.3005	1.4818	0.9443	1.294	0.7731	0.7924	1.0343	1.1535	1.2248	0.6124	1.0648
299	indoleacetate	Amino Acid	Tryptophan Metabolism	27513	LC/MS Neg	100001034	2200	174.056	802	6505-45-9	C00954	HMDB0000197	1.1788	1.0185	1.0835	0.7084	1.1444	1.1252	1.0234	0.6811	1.1433	0.6623	0.937	1.0411	1.0169	0.878	0.6623	0.6623	1.0015	0.9533	0.6623	0.8152	0.7058	1.2119	1.159	0.7794	0.9917	0.8478	0.9985	0.9111	0.6623	1.4549	1.0425	0.882	0.6623
298	indolelactate	Amino Acid	Tryptophan Metabolism	18349	LC/MS Pos Early	100000463	2600	206.081	92904	832-97-3	C02043	HMDB0000671	1.0354	1	1.0356	0.9872	0.9736	1.0619	1.0124	1.0582	1.0409	1.1416	1.0226	0.9224	1.0302	0.8302	0.8275	0.9687	0.9328	1.0336	0.8779	0.9125	0.9751	1.085	1.1265	0.9723	0.9759	1.0025	1.0197	0.8708	0.8685	1.0876	0.8543	1.1524	0.8917
4118	inosine	Nucleotide	Purine Metabolism, (Hypo)Xanthine/Inosine containing	1123	LC/MS Neg	361	1602.1	267.074	6021	58-63-9	C00294	HMDB0000195	1.3583	1.3918	1.1524	1.2723	1.3268	0.9561	0.8933	1	0.952	1.0297	1.1571	0.7961	1.0658	1.6143	0.7835	1.0792	0.9011	1.0346	0.8891	1.3014	0.796	1.1539	0.8982	0.9209	0.831	0.7956	0.8288	1.5004	0.7548	1.3298	0.9465	0.9934	1.6944
426	isobutyrylcarnitine (C4)	Amino Acid	Leucine, Isoleucine and Valine Metabolism	33441	LC/MS Pos Early	100001055	2810	232.154	168379	25518-49-4		HMDB0000736	1.1211	1.0701	1.0518	0.9952	1.0557	0.9849	1.011	0.9919	1	1.0929	0.9118	0.9287	0.9138	0.7846	0.951	1.01	1.0507	1.1105	1.0711	0.9902	1.0044	1.0804	1.0066	0.9899	1.0086	0.9824	0.9569	0.8271	1.0052	0.9786	1.001	0.9155	0.8211
427	isobutyrylglycine (C4)	Amino Acid	Leucine, Isoleucine and Valine Metabolism	35437	LC/MS Neg	100001590	1420	144.067	10855600	15926-18-8		HMDB0000730	1.0145	0.9872	0.9736	0.969	0.9151	0.9999	0.9231	1.0667	1.075	1.0963	1.0738	1.0926	0.7719	0.8887	0.8792	1.0018	0.7213	0.9547	1.0386	0.911	0.9719	1.1972	1.1601	1.1092	1	1.0188	1.0332	0.9351	0.6651	1.1725	1.1436	1.0976	0.9633
385	isoleucine	Amino Acid	Leucine, Isoleucine and Valine Metabolism	1125	LC/MS Pos Early	376	2800	132.102	6306	73-32-5	C16424,C00407,C06418	HMDB0000172	0.9517	1.017	1.0791	1.0252	1.1235	0.9892	1.0161	1.0064	0.9669	0.9724	0.9033	0.9953	1	1.1949	1.0533	1.0068	0.9238	1.0301	1.0456	0.9673	1.0444	0.9133	1.0432	0.9948	0.9613	0.9279	0.9705	1.1379	0.9621	0.9138	1.0787	0.869	1.1908
652	isoleucylhydroxyproline*	Peptide	Dipeptide Derivative	63051	LC/MS Pos Early	100021262	2707	245.15	61158802			HMDB0028908	1.0288	1.0924	1.0229	1.0664	1.0396	1	0.9713	0.9945	0.9826	1.0859	1.0535	1.0207	1.0735	0.8636	0.8907	0.8788	0.9533	1.0424	0.9424	1.0117	0.8614	0.9435	1.0559	1.0161	0.981	1.0044	1.0432	0.9158	0.8288	0.9652	1.0145	0.8588	0.9605
351	isovalerate (C5)	Amino Acid	Leucine, Isoleucine and Valine Metabolism	44656	LC/MS Neg	100000708	1564	101.061	10430	503-74-2	C08262	HMDB0000718	0.4342	0.8017	0.8264	0.8157	0.6849	0.5433	2.1208	0.9779	0.889	0.3325	0.9153	1.0174	0.774	0.3325	1	1.1746	1.6474	0.8565	1.2072	1.2847	1.0879	1.1508	0.8729	0.989	1.3982	1.7372	1.0276	0.5671	1.1615	1.4811	1.5396	1.1222	0.3325
353	isovalerylglycine	Amino Acid	Leucine, Isoleucine and Valine Metabolism	35107	LC/MS Neg	100001452	1950	158.082	546304	16284-60-9		HMDB00678	0.9803	0.963	0.9288	0.9879	0.9778	1.0353	0.9606	0.9622	1.0979	1.1752	1.0026	1.0449	0.9631	1.1204	0.937	1.0655	0.8577	0.903	1.0026	1.0458	1	1.0055	1.0692	0.9795	0.9829	0.9214	0.9607	1.0196	0.8464	1.0481	1.2107	1.0774	1.2004
1455	itaconate	Energy	TCA Cycle	18373	LC/MS Polar	100000455	2969	129.019	811	97-65-4	C00490	HMDB0002092	1.2856	1.5769	0.6152	0.8966	1.0107	1.2777	1.1388	1.2643	1.4075	1.4434	1.2944	0.9381	0.7905	0.1915	0.7367	1.138	0.6402	0.7898	0.7389	0.8985	0.809	1.1544	1.0018	1	1.1127	0.9984	1.0217	0.2715	0.6133	1.3161	0.6505	1.7255	0.1986
272	kynurenate	Amino Acid	Tryptophan Metabolism	1417	LC/MS Neg	98	2224	188.035	3845	492-27-3	C01717	HMDB0000715	1.0055	1.0089	0.9932	0.9859	0.9267	1.0194	0.9793	1	1.0544	1.1404	1.1199	1.0595	1.037	0.8791	0.8981	1.0036	0.961	0.9608	0.9309	1.053	0.9501	1.147	1.0687	1.0522	0.9786	0.9812	0.9971	0.8668	0.8604	1.1443	1.1374	1.0983	0.9217
267	kynurenine	Amino Acid	Tryptophan Metabolism	15140	LC/MS Pos Early	100000265	2739	209.092	161166	2922-83-0	C00328	HMDB0000684	0.9556	1.015	1.1222	1.018	1.1007	0.7375	1.1352	0.9117	0.8589	1.2074	1	1.0299	1.0858	1.1265	1.1647	0.9412	0.886	0.9061	0.886	0.6684	0.9362	0.8555	1.0636	1.0911	0.9067	0.6077	0.8333	1.2205	0.8993	1.0419	1.0973	0.6737	1.2075
1240	lactate	Carbohydrate	Glycolysis, Gluconeogenesis, and Pyruvate Metabolism	527	LC/MS Neg	482	681.6	89.0244	612	79-33-4	C00186	HMDB0000190	1.4207	1.0469	0.7926	1.0911	0.7711	1.0736	1.0569	1.1678	1	1.3997	1.338	1.1247	0.9531	0.2915	0.8773	0.9773	0.9554	0.8935	0.9306	1.0258	0.8236	1.322	1.1687	0.9697	1.1386	0.928	1.044	0.2598	0.7958	1.0576	0.8031	1.0975	0.2837
3087	lactosyl-N-palmitoyl-sphingosine (d18:1/16:0)	Lipid	Lactosylceramides (LCER)	53010	LC/MS Pos Late	100009030	2527	862.625	53477895	4201-62-1			1.3401	1.0198	1.0731	0.9587	0.5455	1.0147	1.4008	1.1431	0.47	0.7105	0.6208	1.0581	1.0825	0.3917	0.8402	1.1889	0.8234	1.18	0.8455	1.2291	0.9668	1.0116	0.936	1.007	0.8977	1.0511	0.8416	0.5406	1.0399	1	0.8853	1.4782	0.5121
332	leucine	Amino Acid	Leucine, Isoleucine and Valine Metabolism	60	LC/MS Pos Early	397	2864	132.102	6106	61-90-5	C00123	HMDB0000687	0.873	1.06	1.0888	0.998	1.1365	0.9409	1.0001	0.9493	0.9106	0.8443	0.8251	1	1.0295	1.2684	1.089	1.0511	0.9379	1.0847	1.0871	0.9638	1.1034	0.8896	1.0469	1.0302	0.9223	0.9519	0.9447	1.3036	0.9684	0.907	1.0903	0.852	1.293
653	leucylhydroxyproline*	Peptide	Dipeptide Derivative	63052	LC/MS Pos Early	100021261	2753	245.15	20847829			HMDB0028930	0.7452	1.125	0.8322	1.008	0.9017	0.6167	0.9352	0.8593	1.0515	1.4377	1.4542	1.203	1.1671	2.0006	0.5232	0.7938	0.7616	0.5232	0.5557	0.5232	0.5232	1.1381	1.1517	0.8029	0.712	0.615	0.5232	2.3174	0.5232	1.082	0.992	1.2302	2.0843
3108	lignoceroyl sphingomyelin (d18:1/24:0)	Lipid	Sphingomyelins	57330	LC/MS Pos Late	100006298	3437	815.7		60037-60-7			1.0158	0.9216	1.0125	0.9606	0.9896	1.1449	1.2264	0.99	0.8928	0.8971	0.8949	1.0283	1.1006	0.8812	1.22	0.9679	1.1216	1.1785	1.1332	1	0.9689	0.9827	1.1912	1.0292	1.0015	0.0718	1.054	0.919	0.9272	1.0241	1.1956	0.9486	0.932
1569	linolenate (18:3n3 or 3n6)	Lipid	Long Chain Polyunsaturated Fatty Acid (n3 and n6)	34035	LC/MS Neg	100001337	5450	277.217	5280933;5280934		C06426,C06427	HMDB0001388,HMDB0003073	1.1773	1	1.1908	1.032	1.1218	0.9476	1.4736	1.0091	1.0154	0.9677	0.9359	0.7597	0.9938	1.1816	0.9602	0.6436	0.9091	1.0112	0.7847	0.67	0.9859	0.8823	0.9346	1.1354	1.16	0.9824	1.0024	1.0378	0.8377	0.6597	1.2019	1.0615	1.585
105	lysine	Amino Acid	Lysine Metabolism	1301	LC/MS Pos Early	407	2850	147.113	5962	56-87-1	C00047,C00739	HMDB0003405	0.6833	1.0266	1.1271	0.9288	1.1075	0.8302	0.938	0.8204	0.8633	0.5564	0.6777	0.8593	0.9574	1.4186	1.1488	1.0851	1.0167	1.0737	1.0776	0.9469	1.0994	0.8641	0.9985	1.0367	0.8994	1	0.9268	1.3591	1.1021	1.0307	1.2727	0.9432	1.4285
1289	lyxonate	Carbohydrate	Pentose Metabolism	61858	LC/MS Polar	100019968	2350	165.041					1.0407	0.9374	1.0727	0.9414	0.9788	1	1.0098	1.0123	1.1306	1.1087	1.1097	1.1916	1.0887	0.9231	0.8848	0.9477	0.9356	0.9954	0.9218	0.8772	0.8235	1.0708	1.1311	1.1258	0.9637	0.9107	1.0141	0.8671	0.9113	1.2721	1.3611	1.1435	0.9047
1451	malate	Energy	TCA Cycle	1303	LC/MS Neg	409	615.6	133.014	525	6915-15-7	C00497,C00149,C00711	HMDB0000744,HMDB0031518,HMDB0000156	1.0293	0.9791	0.8544	0.9108	1.0672	0.9322	0.9335	1.0421	0.9923	1.1266	1.2746	0.9561	1.071	0.607	1.0832	0.9611	0.9387	1	0.8809	0.9762	0.8448	1.2952	1.305	1.3717	0.9864	1.0659	1.0793	0.6138	1.1572	1.0334	1.0853	1.3429	0.6295
1671	maleate	Lipid	Fatty Acid, Dicarboxylate	20676	LC/MS Polar	100000707	2640	115.004	444266	110-16-7	C01384	HMDB0000176	1.0292	0.8518	1.3418	0.8125	1	1.0467	1.0385	0.9917	0.9985	0.9598	0.9281	0.9144	0.9882	0.9535	1.2739	1.6497	1.0508	1.0819	0.9202	1.0483	0.9959	1.0207	1.3148	1.7003	0.9339	1.1289	0.7343	0.7951	1.2974	0.9768	1.1007	1.1281	0.658
1472	malonate	Lipid	Fatty Acid Synthesis	15872	LC/MS Polar	818	3447	103.004	867	141-82-2;26522-22-85-0	C00383	HMDB0000691	0.9056	1.2066	0.8193	0.8488	1.3143	1.3335	0.9003	0.9263	1	1.0542	0.9153	2.1111	1.2139	0.7807	0.9488	0.8755	0.9784	1.1265	1.1437	2.0244	0.9356	1.0823	0.9774	1.2694	1.0551	0.9279	1.2996	0.7985	1.8099	0.98	1.0301	0.9867	1.1189
4626	maltol	Xenobiotics	Food Component/Plant	38299	LC/MS Pos Early	100002362	1896	127.039	8369	118-71-8	C11918	HMDB0030776	0.7712	1.1046	1	1.1636	1.0197	0.8397	0.9362	1.0217	0.9333	0.8972	0.6997	1.118	1.0719	0.2099	1.0298	1.0381	0.8134	1.049	1.1433	1.0199	1.2201	0.7358	0.8673	1.0254	1.1815	0.9897	1.0809	0.2993	1.1348	0.9383	0.9723	0.8592	0.267
1351	mannitol/sorbitol	Carbohydrate	Fructose, Mannose and Galactose Metabolism	46142	LC/MS Polar	100001740	2320	181.072	6251;5780		C00392,C00794	HMDB0000247,HMDB0000765	1.0412	0.9984	1.0527	0.9874	1.0035	0.987	0.976	1.0423	1.0684	1.0901	1.0885	1.1146	1.0387	0.9426	0.9228	0.9819	0.9558	0.9825	0.9197	0.9747	0.9361	1.0746	1.0718	1.1023	1	0.996	1.0388	0.9391	0.952	1.1488	1.1688	1.1462	0.9888
4958	mannonate*	Xenobiotics	Food Component/Plant	62864	LC/MS Polar	100003695	2736	195.051	3246006	642-99-9			1.0327	0.9753	1.112	0.9626	1.1118	1.1742	1.1091	1.1303	1.0268	0.9364	0.9513	1.0716	1.0082	0.9926	1.0213	1.0722	1.0224	1.0827	0.8971	0.9239	0.9774	0.9206	0.9494	0.9486	1.1959	0.9175	1.1548	0.8975	1	0.9428	1.0312	0.9387	0.9214
1352	mannose	Carbohydrate	Fructose, Mannose and Galactose Metabolism	48153	LC/MS Polar	803	2200	225.062	185698;82308;18950;439680	3458-28-4	C00159,C02209,C00936	HMDB0000169	0.6578	0.7975	0.7932	0.7538	1.6469	1.3438	1.4377	0.3522	1.1827	0.7753	1.4227	1.0232	1.3164	1	0.9534	1.0427	1.0185	0.8936	1.4529	0.8078	0.8753	1.5622	1.3063	1.5431	1.5857	0.7614	0.7843	0.8173	0.9502	1.4407	0.9004	1.1266	0.9656
1461	mesaconate (methylfumarate)	Energy	TCA Cycle	18493	LC/MS Polar	100000446	3000	129.019	638129	498-24-8	C01732	HMDB0000749	1.0849	1.3796	0.8803	1.0331	0.9295	1.1862	1.1199	1.132	1.2546	1.3564	1.1514	0.7375	1.0452	0.4608	0.9485	1.0598	1	0.8904	0.9775	0.8545	0.7767	1.0035	0.8908	1.079	0.971	0.4753	0.8409	0.4608	0.5441	1.0348	0.92	1.3815	0.4608
434	methionine	Amino Acid	Methionine, Cysteine, SAM and Taurine Metabolism	1302	LC/MS Pos Early	415	2526	150.058	6137	63-68-3	C00073	HMDB0000696	0.8075	1.0064	1.0863	0.9614	1.0988	0.8868	0.9806	0.9012	0.9013	0.6872	0.7347	0.9611	1	1.2792	1.1468	1.0477	1.1156	1.135	1.1133	0.948	1.0564	0.8974	1.0511	1.0314	0.9281	0.9871	0.9758	1.2474	1.0565	0.9607	1.2134	0.9432	1.3447
439	methionine sulfone	Amino Acid	Methionine, Cysteine, SAM and Taurine Metabolism	44878	LC/MS Pos Early	100004635	1250	182.048	69961	820-10-0		HMDB0062174	1.0905	1.0355	0.9949	1.0254	1.0616	1.0549	1.0667	1.0526	0.67	0.6868	0.6931	0.7011	0.6842	0.6053	1.047	1.0007	1.0373	1.0514	1	1.0796	1.0045	0.7443	0.7845	0.737	1.0758	1.0519	1.0535	0.6234	0.995	0.3647	0.3869	0.3535	0.6213
440	methionine sulfoxide	Amino Acid	Methionine, Cysteine, SAM and Taurine Metabolism	18374	LC/MS Pos Early	100000039	1272	166.053	158980	3226-65-1	C02989	HMDB0002005	1.192	1.1654	1.2023	1.1789	1.1728	1.168	1.2164	1.1516	0.8451	0.8567	0.8781	0.8342	0.8734	0.8776	0.9217	0.9216	0.9546	0.9593	0.9434	1.044	1	1.0493	1.1111	1.033	1.2485	1.2209	1.2747	0.9678	0.9965	0.9013	0.9342	0.9494	1.014
4543	methyl-4-hydroxybenzoate sulfate	Xenobiotics	Benzoate Metabolism	48429	LC/MS Neg	100006116	2873	230.997	10657183			HMDB0041646	0.6924	0.6423	0.604	0.7687	0.7234	0.6742	1.0334	1.0123	3.5211	3.0918	3.2465	3.4099	3.5079	2.6278	0.9877	0.7215	0.841	0.8483	0.8751	0.6786	0.7338	3.2765	4.1171	3.9563	0.6573	0.604	0.7395	2.5493	0.8497	5.235	6.3629	5.2536	2.587
1774	methylmalonate (MMA)	Lipid	Fatty Acid Metabolism (also BCAA Metabolism)	1496	LC/MS Polar	418	3078.4	117.019	487	516-05-2	C02170	HMDB0000202	0.9348	1.0368	0.8646	0.9656	1.0519	0.9534	1.1174	0.9962	1.0769	1.0238	0.9834	1	1.106	0.8851	0.953	1.0274	1.0819	1.0388	0.9883	0.9936	0.9719	1.0581	1.0836	1.0418	1.0531	1.0822	0.9792	0.9694	0.962	1.0452	1.085	0.9863	0.9228
410	methylsuccinate	Amino Acid	Leucine, Isoleucine and Valine Metabolism	15745	LC/MS Polar	2051	2800	131.035	10349	498-21-5		HMDB0001844	0.9944	1.105	0.9886	0.9771	1.0911	1.0899	1.0618	1.0143	1.0148	0.9851	0.9945	1.0216	1.0337	0.904	1	1.1004	1.0145	1.0249	0.9925	0.9994	1.0016	0.9406	0.9929	1.0271	1.0486	1.0349	0.991	0.9358	1.0173	0.9727	0.9557	0.9294	0.8751
3177	mevalonate	Lipid	Mevalonate Metabolism	39583	LC/MS Polar	30	1462	147.066	449	96949-03-0	C02104	HMDB0000227	0.8762	1.0226	1.0274	0.9798	1.1834	1.0384	0.9226	1.067	0.7992	0.9923	1.0277	1.0373	0.8783	0.4929	1	0.514	1.1062	0.8736	1.0503	1.0885	0.5132	1.0873	0.9703	1.0647	1.1906	1.0677	0.9719	0.5954	1.1589	0.8564	1.0155	0.9395	0.7997
2201	myo-inositol	Lipid	Inositol Metabolism	1124	LC/MS Polar	363	3506.3	225.062	892	87-89-8	C00137	HMDB0000211	0.9957	1.0053	1.0098	0.9815	1	1.0215	0.9806	0.985	1.0809	1.0439	1.0051	1.0634	1.021	0.9214	0.9568	1.0067	0.9858	0.9835	0.9813	0.9678	0.9641	1.0397	1.0305	1.0738	0.9901	1.0197	0.9775	0.9121	0.9623	1.105	1.1074	1.0734	0.9104
3098	myristoyl dihydrosphingomyelin (d18:0/14:0)*	Lipid	Dihydrosphingomyelins	57365	LC/MS Pos Late	100009038	2060	677.559	44260138			HMDB0012085	0.6092	1.0204	0.6183	0.6505	0.7973	1.0383	0.8783	0.4667	0.955	0.9796	0.6199	0.9007	0.8329	0.7045	1.1099	1.1634	1.396	1.2259	1.4206	1.5838	0.7843	1.3839	1.2465	1.0599	1.3182	1.5609	1.3057	0.4667	0.8842	2.0425	0.9682	1.2327	0.683
138	N,N,N-trimethyl-5-aminovalerate	Amino Acid	Lysine Metabolism	57687	LC/MS Pos Early	100015962	2186	160.133	14274897				1	0.9102	0.9533	0.8564	1.1771	0.8777	0.971	0.8799	1.0742	1.1064	1.1247	1.1509	1.0712	0.9881	0.8874	0.9724	0.9422	1.0504	0.9219	0.9127	0.9431	1.037	1.2302	1.1351	1.0329	0.9169	0.9251	1.0839	0.8899	1.3808	1.3442	1.2501	1.004
519	N,N,N-trimethyl-alanylproline betaine (TMAP)	Amino Acid	Urea cycle; Arginine and Proline Metabolism	62947	LC/MS Pos Early	100020217	2470	229.155				HMDB0240365	0.7725	1.1293	1.0922	1.1092	0.8905	1.0642	1.1879	1.0264	0.927	0.6759	0.8441	0.7134	0.9526	0.7949	1.0079	1.0163	0.8277	1.0647	1.1144	1.0213	1.1616	1	1.1531	0.962	1.1581	1.1387	0.8407	0.8417	1.0866	0.699	0.2785	0.9326	0.6638
137	N,N-dimethyl-5-aminovalerate	Amino Acid	Lysine Metabolism	62819	LC/MS Pos Early	100020842	2290	146.118					0.6065	0.9229	0.4686	0.4686	0.4686	0.4686	0.4686	0.4686	1.5291	0.957	0.4686	0.4686	0.5927	0.923	1.0318	1.0358	0.4686	0.6668	0.4686	0.4686	0.7847	1.5557	0.4686	1.0264	1	1.0159	0.9383	0.8977	1.9018	1.2101	0.4686	1.3116	1.447
1219	N,N-dimethyl-pro-pro	Peptide	Modified Peptides	64571	LC/MS Pos Early	100022041	2500	241.155					0.9959	1.2153	1.1034	1.1543	0.997	1.0512	1.2061	1.1434	0.9536	0.942	1.0739	0.8868	0.9429	0.7632	1	1.0552	1.1603	1.1913	0.9807	1.1244	1.2066	1.03	1.1004	0.9247	1.1908	1.0224	0.9289	0.8412	0.967	0.9329	0.7916	0.8719	0.7945
33	N,N-dimethylalanine	Amino Acid	Alanine and Aspartate Metabolism	63151	LC/MS Pos Early	100020371	1370	118.086	5488191	2812-31-9			0.913	0.9065	1.0659	0.8932	1.2493	0.9435	0.8721	1.3837	1.3135	1	1.0794	0.9421	1.1477	0.989	0.9366	1.0054	0.9242	0.9658	0.9037	1.1322	0.8939	1.006	1.0701	0.9533	1.1685	0.9287	1.2344	0.9382	1.1038	1.2706	1.3274	1.1154	0.8261
4240	N-acetyl-beta-alanine	Nucleotide	Pyrimidine Metabolism, Uracil containing	37432	LC/MS Neg	100002102	773	130.051	76406	3025-95-4	C01073	HMDB0061880	2.0186	0.8576	1.7825	1.0459	0.946	0.9571	2.0723	0.8577	1.9461	1.4618	0.7396	1.6288	0.6497	1.2023	0.2142	0.0937	1.9191	1.0084	0.5659	0.0937	0.4913	0.4003	1.7725	1.8419	1	1.5348	1.8052	0.9157	1.4619	0.8582	0.3638	0.1943	0.0937
544	N-acetyl-isoputreanine	Amino Acid	Polyamine Metabolism	62309	LC/MS Pos Early	100020487	2305	203.139	131802901				0.9922	1.0369	1.0392	1.021	1.0454	0.9811	1.0696	1.0847	0.9126	0.9233	0.9306	0.9514	0.993	0.7819	0.8799	0.9834	1.0474	1.1222	1.0114	1.0832	1.0313	1.0038	1.0944	1	1.1046	1.0107	1.0811	0.8428	0.9787	0.9452	0.9337	0.9797	0.8248
31	N-acetylalanine	Amino Acid	Alanine and Aspartate Metabolism	1585	LC/MS Polar	1110	1564.8	130.051	88064	97-69-8	C02847	HMDB0000766	1.1893	0.9115	0.9298	0.9322	0.8836	1.267	1.1723	1.0133	1.1245	1.2799	1.0248	1.0936	1	0.3535	0.8324	0.8339	0.8838	1.1813	1.0379	0.9614	0.773	1.15	1.1223	0.891	1.0277	0.9966	1.1762	0.4611	1.0852	0.8784	0.7938	1.0336	0.3296
499	N-acetylarginine	Amino Acid	Urea cycle; Arginine and Proline Metabolism	33953	LC/MS Pos Early	100001266	2245	217.13	67427	155-84-0	C02562	HMDB0004620	0.8654	0.9922	1.1189	0.8923	1.1207	0.8188	0.965	0.9622	0.9692	0.8353	0.7131	0.9185	0.9784	0.3717	1.1096	1.1583	1.2711	1.2041	1.255	1.0561	1.2291	0.8719	1.0938	1.1527	1.0321	1.1098	0.9776	0.4366	1.3175	1.0214	1.2898	1	0.4327
42	N-acetylasparagine	Amino Acid	Alanine and Aspartate Metabolism	33942	LC/MS Pos Early	100001257	785	175.071	99715	4033-40-3		HMDB0006028	1.0346	1.0008	0.9511	0.6888	1.1187	0.9405	0.723	0.8536	0.9762	0.8961	0.9188	1.0094	0.8392	1.0623	0.771	0.8988	1.038	1.015	1.0685	1.0121	1.0296	0.9227	1.0033	0.8856	1	0.9708	1.042	1.077	0.9252	0.9544	1.263	1.0152	1.1065
37	N-acetylaspartate (NAA)	Amino Acid	Alanine and Aspartate Metabolism	22185	LC/MS Polar	100000787	3143	174.041	65065	997-55-7;997-55-7	C01042	HMDB0000812	1.0928	1.2439	0.8499	1.0238	0.8863	1.1468	1.1585	1.0336	1.0575	1.0947	1.2295	0.9622	1.1258	0.6499	0.98	0.9463	0.9829	1.0223	0.9951	0.9221	0.8568	1	1.1043	0.9996	0.953	1.0989	0.8944	0.7729	0.913	1.0561	1.0869	1.2187	0.6796
456	N-acetylcysteine	Amino Acid	Methionine, Cysteine, SAM and Taurine Metabolism	1586	LC/MS Pos Early	1107	1416	164.038	12035	616-91-1	C06809	HMDB0001890	0.7658	0.6573	0.6521	1.0076	0.7213	0.3753	0.4474	0.3753	1.0779	0.3753	0.4041	0.9174	0.9361	0.3753	0.6179	0.3753	1.6426	1	1.1914	1.1704	0.4575	1.0496	1.1405	1.6747	0.7763	0.803	1.0653	0.3753	1.014	1.2606	1.5911	2.1686	0.3753
1433	N-acetylglucosamine/N-acetylgalactosamine	Carbohydrate	Aminosugar Metabolism	46539	LC/MS Pos Early	100006435	715	222.097	84265;439174		C01074	HMDB0000212,HMDB0000215	1.0339	1.011	0.9662	1.0354	0.9978	1.0543	0.9052	0.9956	0.9843	0.9692	0.9837	1.0052	0.9915	0.8765	0.9472	1	1.0281	1.0558	1.1048	1.0746	1.0331	1.0783	1.1426	1.031	1.002	0.9509	1.0443	0.8829	0.9769	1.0017	0.9889	0.9944	0.9208
47	N-acetylglutamate	Amino Acid	Glutamate Metabolism	15720	LC/MS Polar	100000282	3106	188.056	70914	5817-08-03	C00624	HMDB0001138	1.1946	1.0499	0.9445	0.8407	1.0021	1.0312	1.2235	0.979	0.9724	0.7732	1.1327	0.8753	1.1309	0.55	1.0981	1.1845	1.2212	1.1976	0.9938	0.956	0.9357	0.8947	0.9657	1.0912	1.222	0.914	0.9775	0.5446	1.0669	1.1104	1.2989	1	0.6082
48	N-acetylglutamine	Amino Acid	Glutamate Metabolism	33943	LC/MS Pos Early	100001253	845	189.087	182230	2490-97-3	C02716	HMDB0006029	0.6862	1.0491	1.4216	0.796	1.1975	0.8862	1.506	0.5554	0.9721	0.6739	0.7047	1.0858	1.0269	0.4316	1.0924	1.2777	1.4029	1	1.1079	0.9206	1.3551	0.5893	0.9355	1.0589	0.9561	1.2052	0.7794	0.5749	1.1422	1.1149	1.5255	0.9591	0.4904
2	N-acetylglycine	Amino Acid	Glycine, Serine and Threonine Metabolism	27710	LC/MS Pos Early	100001006	826	118.05	10972	543-24-8		HMDB0000532	1.0867	1.031	0.9617	0.9897	0.9895	1.177	1.0682	0.8636	1.0438	1	0.9503	1.0785	0.6971	0.8659	0.9697	1.1978	1.1332	1.024	1.4527	0.9603	1.0065	1.0002	0.9741	1.0035	1.2376	1.0752	0.9943	0.8087	1.261	0.9258	0.9912	0.8371	0.9775
387	N-acetylisoleucine	Amino Acid	Leucine, Isoleucine and Valine Metabolism	33967	LC/MS Pos Early	100001276	2600	174.113	306109	3077-46-1		HMDB0061684	0.6165	0.7533	1.1583	1.0345	1.0922	0.6109	1.3886	1.6627	0.8096	1.846	0.9078	0.828	0.6109	0.6337	0.6109	1.1133	1.0468	0.6338	0.7002	1.9524	0.9753	0.6109	0.6109	1.7879	0.6109	1	0.6109	0.6109	0.6109	0.8758	1.0402	0.7082	1.699
435	N-acetylmethionine	Amino Acid	Methionine, Cysteine, SAM and Taurine Metabolism	1589	LC/MS Neg	1083	1787	190.054	448580	65-82-7	C02712	HMDB0011745	1.5008	1.1832	0.7594	0.7724	0.7441	1.0611	1.0964	1.0601	1.0373	1.3029	1.3378	1.0201	0.6485	0.0273	0.7388	0.7376	1.0936	0.8454	0.9858	1	0.6846	1.0985	1.051	1.0365	0.8267	0.7166	1.1081	0.0273	0.7133	0.7055	0.7483	1.0233	0.0273
441	N-acetylmethionine sulfoxide	Amino Acid	Methionine, Cysteine, SAM and Taurine Metabolism	45428	LC/MS Pos Early	100005463	880	208.064	11902949	108646-71-5			1.3058	1.0932	0.9237	0.9907	0.6813	1.0849	1.0546	1.3498	0.6813	0.6813	0.7585	0.6813	0.6813	0.6813	0.6994	1.2517	0.8485	1.1158	0.8235	1.345	1.0507	0.6813	0.9122	0.6813	0.9909	0.8362	1.0091	0.6813	1.0155	0.6813	0.6813	0.6828	0.6813
1418	N-acetylneuraminate	Carbohydrate	Aminosugar Metabolism	32377	LC/MS Pos Early	1162	660	310.113	439197	131-48-6	C00270	HMDB0000230	0.9713	1.0453	1.0984	0.9658	0.9912	1.1436	0.989	1.0073	1.0367	0.9059	0.9396	1.0695	1	0.9199	0.9846	1.1056	1.0144	1.0494	0.9906	0.9727	1.016	1.1361	1.0497	0.9847	1.1761	0.9762	1.0129	1.0174	1.082	0.9992	0.9647	0.9958	0.9369
141	N-acetylphenylalanine	Amino Acid	Phenylalanine Metabolism	33950	LC/MS Neg	100001256	2597	206.082	74839	2018-61-3	C03519	HMDB0000512	0.9033	1.0047	0.6944	0.9081	1.372	0.9906	1.2591	1.3524	0.7995	1.118	1	0.8413	0.9977	0.6033	0.9989	1.1171	0.8388	1.3521	1.0955	1.0627	1.1371	0.881	1.0752	1.1366	0.9327	0.9731	1.5043	0.6329	1.8962	0.8635	1.2759	1.0107	0.8876
538	N-acetylputrescine	Amino Acid	Polyamine Metabolism	37496	LC/MS Pos Early	192	2230	131.118	122356	18233-70-0	C02714	HMDB0002064	1.0749	1.0115	0.6161	1.248	0.7	0.8489	0.9885	1.1306	1.2028	1.3346	1.044	1.1074	1.1731	0.4182	0.4182	0.4501	1.0992	0.4887	0.9079	0.9569	0.5884	0.92	0.6867	1.258	0.6386	0.9026	1.0517	0.4182	0.9059	1.8455	1.2383	1.7838	0.4182
11	N-acetylserine	Amino Acid	Glycine, Serine and Threonine Metabolism	37076	LC/MS Pos Early	100001851	800	148.06	65249	97-14-3		HMDB0002931	1.1051	0.987	0.9173	1	0.9823	0.9994	1.1169	1.0696	1.0197	1.2473	1.1486	1.1016	0.987	0.8132	1.0105	0.8797	0.9672	1.0477	0.9425	1.1021	0.9881	1.0434	1.0066	0.9763	1.1623	0.9454	1.0563	0.7625	1.0071	1.0499	0.9965	0.9415	0.8835
473	N-acetyltaurine	Amino Acid	Methionine, Cysteine, SAM and Taurine Metabolism	48187	LC/MS Neg	100005466	800	166.018	159864			HMDB0240253	1.12	0.9552	0.9476	0.9114	0.9564	1.0491	1.0126	1.0433	1.0966	1.1067	1.1321	1.0428	1.0397	0.8647	0.8588	0.9059	0.9656	0.9741	0.9301	0.9787	0.9532	1.1457	1.148	1.1503	1.0686	0.9581	1	0.812	0.8852	1.1766	1.1343	1.1713	0.9276
18	N-acetylthreonine	Amino Acid	Glycine, Serine and Threonine Metabolism	33939	LC/MS Neg	100001274	821.6	160.061	152204	17093-74-2		HMDB0062557	1.1203	1.0173	0.8543	1.0644	0.9585	1.0493	0.9629	1.1198	0.9895	1.0745	1.0454	0.9962	0.9563	0.7169	0.957	0.9906	0.9804	0.9549	1	1.1417	1.0462	1.0917	0.9987	1.1011	1.1174	1.0678	1.0891	0.7524	1.0579	1.0297	0.9084	0.9358	0.8419
163	N-acetyltyrosine	Amino Acid	Tyrosine Metabolism	32390	LC/MS Neg	100001104	1680	222.077	68310	537-55-3		HMDB0000866	1.0052	1.0764	1	1.0286	1.167	0.8883	1.1037	1.1525	0.9175	0.9862	0.8747	0.8287	1.0798	0.9095	0.954	1.156	1.0196	1.0253	1.0206	1.121	1.0117	0.9543	0.9287	1.0161	0.9908	1.0047	0.7847	0.9584	0.9573	1.0311	0.9775	0.8335	0.8622
417	N-acetylvaline	Amino Acid	Leucine, Isoleucine and Valine Metabolism	1591	LC/MS Neg	1084	1704	158.082	66789	96-81-1		HMDB0011757	1.1614	1.3768	1	1.1152	0.9764	1.2274	1.0309	1.2798	1.0579	1.0565	0.8589	1.2711	0.9249	0.6091	1.0072	1.1778	0.8097	1.1655	0.9979	0.9935	1.0992	1.0251	0.9598	0.8854	0.9812	0.9962	0.9271	0.5823	1.2677	0.9843	0.9191	1.0818	0.6016
4204	N-carbamoylaspartate	Nucleotide	Pyrimidine Metabolism, Orotate containing	1594	LC/MS Polar	1108	3800	175.036	93072	923-37-5	C00438	HMDB0000828	2.2708	0.4034	0.4114	0.6546	0.4654	0.9722	0.6727	1.5943	1	2.3656	0.8479	1.1988	0.5585	0.2303	0.4616	0.5821	1.3118	1.2657	1.0778	1.4871	0.8176	2.7364	2.1686	1.4651	1.2306	1.5609	2.3809	0.2303	0.768	0.8962	0.3421	1.907	0.2303
508	N-delta-acetylornithine	Amino Acid	Urea cycle; Arginine and Proline Metabolism	43249	LC/MS Neg	100004523	858	173.093	9920500		C00437	HMDB0003357	1.1562	1.0523	1.1309	1.1898	1.0343	1.0724	0.9838	1.1905	0.9022	1.0505	1.0125	0.9203	0.8438	0.7821	0.9694	1.0982	0.9952	1	0.9006	1.2461	1.0741	1.0696	0.91	0.9832	1.1614	0.9999	1.16	0.7179	1.0161	0.7901	0.7276	0.7692	0.9169
274	N-formylanthranilic acid	Amino Acid	Tryptophan Metabolism	43549	LC/MS Neg	100004561	2150	164.035	101399	3342-77-6	C05653	HMDB0004089	1.2134	0.9637	1.0764	0.9719	0.8701	1.0081	1.0964	0.8175	1.0349	1.1076	0.945	0.9719	0.8959	0.8723	1.7677	0.6406	0.8866	0.8906	1	0.7365	1.3578	1.1117	1.1195	1.3923	1.0961	0.9823	1.9833	1.0532	0.6684	1.2365	1.0967	0.9619	0.9618
266	N-formylkynurenine	Amino Acid	Tryptophan Metabolism	64334	LC/MS Neg	186	2000	235.072	910	1022-31-7	C02700,C02406,C15605	HMDB01200	1.484	0.9674	1.1142	0.8834	1.3392	1.6152	1.542	1.3903	0.7312	1	1.0491	0.8862	0.746	1.7566	0.8985	0.7464	1.1152	1.238	0.878	0.8752	0.7358	0.8351	1.3617	1.0502	0.7708	0.8045	0.797	1.3223	0.6206	0.9957	1.1095	1.0657	2.1305
437	N-formylmethionine	Amino Acid	Methionine, Cysteine, SAM and Taurine Metabolism	2829	LC/MS Neg	194	1543.8	176.039	439750	4289-98-9	C03145	HMDB0001015	1.3446	1.1863	0.8008	1.1863	0.7571	1.0075	0.8796	1.0848	1.0068	1.3294	1.1815	0.906	0.8111	0.049	0.7138	1.067	1.0068	1.0067	0.9506	1.2386	0.8294	1.293	0.9519	0.9646	1	0.9014	1.1253	0.177	0.8471	1.2123	0.7675	1.4469	0.0397
1434	N-glycolylneuraminate	Carbohydrate	Aminosugar Metabolism	37123	LC/MS Pos Early	100001491	636	326.108	123802	1113-83-3	C03410	HMDB0000833	1.1847	1.0226	0.9318	1.0355	1.0415	1.0535	1.1279	1.122	1.2104	1.0076	0.9967	1.0179	0.8604	0.8114	1.0345	1.0154	0.9574	0.954	0.9616	0.9503	0.9198	1.1449	0.9653	0.8835	1.0961	1.0024	1	0.8505	0.9204	0.9401	1.0329	0.9084	0.7975
59	N-methyl-GABA	Amino Acid	Glutamate Metabolism	39577	LC/MS Pos Early	100003152	2109	118.086	70703	1119-48-8	C15987		1.1117	1.0501	0.9712	0.9561	0.9288	1.0291	0.9245	1.8613	1.1142	0.9677	1.0325	1.053	0.7686	0.9127	1.0577	1	0.9664	0.9713	0.8883	0.9849	0.855	1.0523	1.1877	1.155	0.8866	0.8076	1.01	1.0668	0.9223	0.9972	2.0057	1.1523	1.0561
518	N-methylproline	Amino Acid	Urea cycle; Arginine and Proline Metabolism	37431	LC/MS Pos Early	100001956	1335	130.086	643474	475-11-6		HMDB0094696	1.0405	0.9849	1.0799	1.051	1.0868	1.0564	0.9728	1.0304	0.9115	0.9546	0.8882	0.9652	0.9172	0.7863	1.0318	1.0042	0.9909	1	1.0403	1.0994	0.9802	1.1055	1.1167	1.0456	1.0723	1.0307	1.0931	0.8464	0.9974	0.9685	0.937	0.9071	0.7631
3031	N-palmitoyl-sphingadienine (d18:2/16:0)*	Lipid	Ceramides	57416	LC/MS Pos Late	100015609	2490	536.504					1.2254	1.3867	0.9317	0.6139	1.1007	1.0196	0.8091	1.2307	1.3991	0.7451	1.2991	1.126	0.888	0.4197	0.9485	1.1877	0.587	1.2051	0.7289	0.8215	0.4197	1.0849	0.9733	1.1316	0.9627	0.7347	0.8127	0.4197	2.1746	1.3762	0.9804	1.3174	0.4197
3009	N-palmitoyl-sphinganine (d18:0/16:0)	Lipid	Dihydroceramides	52604	LC/MS Pos Late	100009028	3090	540.535	5283572	5966-29-0		HMDB11760	0.9996	2.007	1.1393	0.4736	1.0997	0.8885	0.7162	1.0492	1.8649	0.8004	1.3213	0.903	0.8758	0.2623	0.7903	1.0004	0.7428	0.9127	1.1633	1.1047	0.4757	1.115	0.8785	1.0454	0.9099	0.8044	1.0212	0.2496	1.7309	1.6828	1.0363	1.2336	0.2496
3021	N-palmitoyl-sphingosine (d18:1/16:0)	Lipid	Ceramides	44877	LC/MS Pos Late	1518	2893	538.519	5283564	24696-26-2		HMDB0004949	1.1344	1.1619	1	0.6845	1.0221	0.82	0.9465	1.1703	1.4673	0.8489	1.0878	0.9375	0.89	0.2076	0.9801	1.3607	0.8544	1.1825	0.795	0.8676	0.5851	1.1098	1.0937	1.3068	1.0271	0.898	0.9036	0.2026	1.5864	1.3079	1.033	1.5785	0.2244
3025	N-stearoyl-sphingosine (d18:1/18:0)*	Lipid	Ceramides	54979	LC/MS Pos Late	1547	3392	566.551	5283565	104404-17-3		HMDB0004950	0.9191	1.3693	0.738	0.6864	1.1988	0.7898	1.0728	1.4532	1.2421	1.0194	1.2131	0.9921	1.3373	0.3376	1.0767	1.1341	0.9481	0.8198	0.3376	0.6701	0.3376	1.1655	1.0756	0.9608	0.3376	1	0.6319	0.517	1.3657	1.0949	0.9295	0.7345	0.3376
4152	1-methyladenosine	Nucleotide	Purine Metabolism, Adenine containing	15650	LC/MS Pos Early	1242	2120	282.12	27476	15763-06-1	C02494	HMDB0003331	1.5629	0.8575	0.9449	1.0441	0.865	1.1644	1.1886	1.3348	1	1.4491	1.2119	1.1854	0.8878	0.2609	0.962	1.0935	0.918	1.0245	0.9453	1.1083	0.8418	1.3632	1.383	0.9693	0.9184	0.9323	1.0001	0.3157	0.7384	1.0972	0.7871	1.3444	0.2657
4125	N1-methylinosine	Nucleotide	Purine Metabolism, (Hypo)Xanthine/Inosine containing	48351	LC/MS Pos Early	100001409	1430	283.104	650095	20245-33-4		HMDB0002721	1.1229	1.0022	1.0187	0.9036	0.9554	1.057	1	0.9948	1.0044	1.0066	0.9304	1.0212	0.973	0.7132	0.9611	1.0032	0.941	1.0839	1.067	1.0884	0.8792	1.082	1.0977	0.9996	1.0428	0.9364	1.0118	0.8354	0.9219	0.9162	1.114	0.9699	0.8313
4191	N2,N2-dimethylguanosine	Nucleotide	Purine Metabolism, Guanine containing	35137	LC/MS Pos Early	100001412	2210	312.13	135501639	2140-67-2		HMDB0004824	1.2686	0.901	0.8085	1.0156	0.9681	1.0019	1.0754	1.015	1.0134	1.1391	1.2266	1.1216	1	0.3618	0.8658	0.964	0.9989	0.9876	1.0056	0.9108	0.8765	1.3069	1.4926	0.9916	0.9688	0.9764	1.113	0.4243	0.8398	1.3376	1.1999	1.4141	0.4649
4190	N2-methylguanosine	Nucleotide	Purine Metabolism, Guanine containing	35133	LC/MS Neg	100001467	1988	296.1	135501934	2140-77-4		HMDB0005862	1.2358	0.9209	0.8594	1.0996	1.1064	0.3257	1.1439	1.2312	0.5603	0.9437	1.2421	0.3257	1.2213	0.3257	0.3257	0.6118	0.697	1.015	0.922	1.3154	0.6633	2.2371	1.2207	1.2214	0.3628	0.8039	0.3257	0.3257	0.985	1.081	0.8017	0.3257	0.3257
116	N6,N6,N6-trimethyllysine	Amino Acid	Lysine Metabolism	1498	LC/MS Pos Early	189	2825	189.16	440120	23284-33-5	C03793	HMDB0001325	0.9779	1.0565	1.0182	1.0589	1.0333	0.9946	1.0495	0.9683	0.9099	0.9282	0.9194	0.9246	0.992	0.8888	1	0.9842	1.0141	1.0354	1.0316	1.0365	1.0268	1.0274	1.076	1.0373	1.0204	1.0511	0.9364	0.8803	0.9756	0.9886	1.0599	0.9673	0.975
107	N6-acetyllysine	Amino Acid	Lysine Metabolism	36752	LC/MS Polar	100001734	2612.6	187.109	92832	692-04-6	C02727	HMDB0000206	0.95	1.0852	0.9229	1.0123	0.8683	0.8813	1.2856	1.3312	1.2941	0.8938	0.9022	1.0982	1.1712	0.5965	0.9096	1.0422	0.9509	1.1753	1.0992	0.7725	1.0849	0.9151	0.9877	1.0664	1.2256	1.2305	0.9711	0.5965	1.0162	0.8828	1.1831	0.8606	0.645
4163	N6-carbamoylthreonyladenosine	Nucleotide	Purine Metabolism, Adenine containing	35157	LC/MS Neg	100001415	2164	411.127	161466	24719-82-2		HMDB0041623	1.0264	0.9503	0.9699	1.0005	1.001	1.0254	0.9237	1.0321	1.0286	0.9925	0.9918	1.0043	0.9413	0.7491	0.9248	0.9811	1.0763	1.0516	1.015	1.0089	1.0285	0.9546	1.0162	1	1.0432	1.0416	1.022	0.7542	0.9217	0.8968	0.9617	0.9169	0.8143
1435	N6-carboxymethyllysine	Carbohydrate	Advanced Glycation End-product	36713	LC/MS Pos Early	100001768	2500	205.118	123800	5746-04-03		HMDB0240347	1.1372	1.2367	1.0853	1.3593	0.9805	1.2807	1.2081	1.2364	0.9075	1.0442	0.7946	0.9571	0.7881	0.4974	0.9858	1.1605	1.1514	1.1488	1.0871	0.9046	1.3841	0.6522	0.7634	0.7267	1.0216	1.272	1.0684	0.8728	1	0.5847	0.5157	0.6492	0.5114
114	N6-methyllysine	Amino Acid	Lysine Metabolism	62860	LC/MS Pos Early	100003415	2831	161.129	164795	1188-07-4	C02728	HMDB0002038	0.9758	1.0979	1.0023	0.9974	1	1.0071	0.9845	0.9979	1.0559	1.0946	1.1086	1.0298	0.9973	0.9193	0.9796	0.9529	0.9178	0.9602	0.9859	1.0411	0.9921	1.202	1.1924	1.0267	1.0562	0.9893	1.0357	0.8912	0.9398	1.1419	1.202	1.181	0.9497
4303	nicotinamide	Cofactors and Vitamins	Nicotinate and Nicotinamide Metabolism	594	LC/MS Pos Early	432	1942	123.055	936	98-92-0	C00153	HMDB0001406	1.043	0.9379	0.9678	0.9126	1.0174	1.0109	0.9419	0.9713	0.9383	0.9309	0.9055	0.9682	1.0127	0.9823	1.0382	0.9675	1.0163	1.0336	1.0609	1.0714	0.9917	0.9893	1.0348	1.0199	1.0667	0.9263	1	0.9978	0.9722	1.1003	1.0748	1.1003	1.0201
4306	nicotinamide riboside	Cofactors and Vitamins	Nicotinate and Nicotinamide Metabolism	33013	LC/MS Pos Early	100001310	2040	255.098	439924	1341-23-7	C03150	HMDB0000855	1.0499	1.017	1.0899	0.9548	1.0026	1.0846	1.07	1.0989	0.99	0.9258	1.0046	0.9496	0.8225	0.8072	1.0285	0.9128	1.1563	1.0485	0.9651	1.0164	0.6569	1.2526	1.0298	0.8131	1	0.8081	1.0247	0.7133	0.997	0.7446	1.0355	0.8283	0.7247
4558	o-cresol sulfate	Xenobiotics	Benzoate Metabolism	36845	LC/MS Neg	100001806	2796	187.007	11615528			HMDB0011635	1.0777	1.2455	1	0.9816	1.1461	1.0209	1.2073	1.1825	0.7425	0.523	0.5526	0.5389	0.6634	0.5425	1.0339	1.1895	1.1176	0.9758	1.2888	1.2084	1.2053	0.7796	0.6859	0.792	0.9558	1.1055	1.0598	0.6362	1.0118	0.17	0.17	0.17	0.617
6088	O-sulfo-L-tyrosine	Xenobiotics	Chemical	45413	LC/MS Neg	100005384	990	260.023	514186				1.0084	1.1396	0.9404	0.9991	0.8366	0.8425	1.1295	1.1179	1.0257	0.9447	1.0262	0.9902	1	1.0286	0.9342	0.9338	0.9913	1.112	1.0536	1.0957	1.2455	1.2025	1.1173	1.0506	0.9864	1.0737	0.9064	0.8244	1.1547	0.7481	0.8759	0.7738	0.8227
216	o-Tyrosine	Amino Acid	Tyrosine Metabolism	43392	LC/MS Pos Early	100004290	2772	182.081	91482	2370-61-8		HMDB0006050	0.6681	0.9932	0.7615	1.596	0.8973	1.198	1.79	1	0.4501	0.4501	0.4501	0.4501	0.4501	0.4501	0.8465	0.6591	0.8929	1.2146	1.0176	2.5238	1.1625	1.0846	0.9628	0.4501	0.4501	1.6576	1.5296	0.4501	1.1724	0.6999	0.4501	0.4501	0.895
1699	octadecenedioate (C18:1-DC)	Lipid	Fatty Acid, Dicarboxylate	61861	LC/MS Neg	100019978	4875	311.223	9543674				1.4723	0.9055	1.121	0.6345	1.1548	1.003	1.1708	1.6252	0.9154	1.2825	0.8015	0.7067	1.0531	1.161	0.9014	1.5859	1.2719	0.8441	0.997	0.5139	0.811	0.7738	0.777	1.3954	1.0679	0.2637	0.6364	0.9886	0.9679	0.2637	1.0242	1.2906	2.2929
1852	octanoylcarnitine (C8)	Lipid	Fatty Acid Metabolism (Acyl Carnitine, Medium Chain)	33936	LC/MS Pos Late	100001247	950	288.217	11953814;123701	3671-77-0	C02838	HMDB0000791	0.7689	1.1106	0.7995	1.276	0.735	1.3196	1.1964	1.4659	1.2776	1.3369	1.317	0.7059	1.0985	0.6647	0.8167	0.7863	1	0.8406	1.0326	0.7936	0.896	0.9295	0.8304	0.9523	1.0492	0.8323	0.7681	1.605	1.0476	1.4362	0.9529	1.4663	1.1237
487	ornithine	Amino Acid	Urea cycle; Arginine and Proline Metabolism	1493	LC/MS Pos Early	444	2800	133.097	6262	3184-13-2	C00077	HMDB0000214	0.9606	0.9648	0.9335	0.8285	0.8868	0.9486	0.9339	0.9336	1.6097	1.5616	1.5784	1.4931	1.5066	0.7876	0.9272	0.9338	1.013	1.0554	0.9561	0.9845	0.9881	1.7665	1.7855	1.6728	1.0535	1	1.0151	0.8566	1.1167	3.2561	3.2887	3.1922	0.8595
4206	orotate	Nucleotide	Pyrimidine Metabolism, Orotate containing	1505	LC/MS Polar	445	1638.1	155.01	967	50887-69-9	C00295	HMDB0000226	2.087	0.7402	0.6341	0.6979	0.7128	1.1919	1	1.2412	1.29	3.685	1.7907	1.1265	0.8778	0.117	0.6502	0.7481	0.8386	0.9863	1.0377	1.3886	0.8001	1.536	1.7577	1.506	1.544	1.0509	1.7872	0.1085	0.5507	0.7791	0.719	1.1516	0.1805
4208	orotidine	Nucleotide	Pyrimidine Metabolism, Orotate containing	35172	LC/MS Polar	100001416	2250	287.052	92751	314-50-1		HMDB0000788	0.924	0.9346	0.6478	0.7751	0.9631	0.8932	1.2372	1.0074	1	1.0184	0.8595	0.7711	1.0731	0.5024	0.8392	0.9072	1.1985	0.8912	1.1743	1.0472	0.7185	1.3495	1.437	1.2369	1.1352	1.0086	1.1315	0.5024	0.7506	1.3402	0.7702	1.1107	0.5024
4355	oxalate (ethanedioate)	Cofactors and Vitamins	Ascorbate and Aldarate Metabolism	20694	LC/MS Neg	100000841	603	88.988	971	144-62-7	C00209	HMDB0002329	0.915	1.0344	1.0795	1.0851	1.0183	1.014	0.9971	0.9535	0.8791	0.8628	1	0.9688	0.9847	1.0498	0.9798	1.0359	1.0229	0.9762	1.0641	1.1	1.0655	0.7058	0.9219	1.0141	1.06	1.0268	0.9849	1.1322	1.06	0.951	0.9368	0.8595	0.7874
263	oxindolylalanine	Amino Acid	Tryptophan Metabolism	64568	LC/MS Pos Early	100022120	2756	221.092	20977764				1.0421	1.0655	0.8684	0.979	0.9318	1.0968	1.3256	1.4657	0.7545	0.806	0.6356	0.8632	0.7941	1.4724	1.1162	1.1828	1.0468	1.1565	1.0069	1.4055	0.9813	0.8158	0.8584	0.9489	1	1.2062	1.1515	1.6198	0.8227	0.6428	0.8553	0.928	1.6743
4513	p-aminobenzoate (PABA)	Xenobiotics	Benzoate Metabolism	596	LC/MS Pos Early	875	2026	138.055	978	150-13-0	C00568	HMDB0001392	0.846	1.0485	1.4288	1.3809	1.1534	0.8321	1.179	0.6864	0.8118	0.9472	0.9437	0.8598	1.1683	5.6501	1.1797	1.0698	0.8998	1.0526	1.2399	1	0.9157	0.9482	0.9449	0.9692	1.0057	1.0197	0.8012	5.3269	0.783	0.5681	1.403	0.6804	5.6055
4551	p-cresol sulfate	Xenobiotics	Benzoate Metabolism	36103	LC/MS Neg	100001315	2890	187.007	4615423	3233-57-7		HMDB0011635	1.0404	1.0799	0.9927	1.079	0.9684	1.0657	1.1193	1.0572	0.9232	1	1.017	0.909	0.899	0.7832	0.9245	1.0683	0.9987	1.0125	0.9963	1.1304	1.0012	1.0466	0.9551	1.0283	1.0409	1.0744	1.0002	0.7417	0.9123	0.804	0.8082	0.8279	0.8149
1885	palmitoleoylcarnitine (C16:1)*	Lipid	Fatty Acid Metabolism (Acyl Carnitine, Monounsaturated)	53223	LC/MS Pos Late	100009406	1357	398.327	71464547				0.7145	0.5925	1.3044	0.7583	0.5925	0.5925	0.7039	0.7791	0.5925	0.5925	0.5925	1.0515	0.6137	1.9778	1.2944	0.5925	1.1802	1.0166	1.2789	0.5925	1.1025	0.5967	0.5925	0.7345	0.5925	0.8517	0.9699	2.3727	0.9834	0.5925	1.0963	0.5925	2.2057
3099	palmitoyl dihydrosphingomyelin (d18:0/16:0)*	Lipid	Dihydrosphingomyelins	52434	LC/MS Pos Late	100008954	2290	705.591	9939965			HMDB0010168	0.9802	1.1686	0.9813	0.836	0.9273	1.0114	1.1157	0.8313	0.9589	0.9175	0.8308	0.9696	1	0.6421	1.0121	0.9015	1.0896	1.0713	1.1869	1.0222	0.8272	1.1147	1.2297	1.1271	1	0.8654	1.0939	0.6849	1.0899	1.3685	1.0633	1.2322	0.6988
3103	palmitoyl sphingomyelin (d18:1/16:0)	Lipid	Sphingomyelins	37506	LC/MS Pos Late	100002107	2168	703.575	9939941	6254-89-3		HMDB0010169	1.0706	0.9341	1.0689	0.9915	0.9742	1.0812	1.2646	0.9978	0.9292	0.9187	0.881	1	1.1578	0.8593	1.0854	0.9939	1.1412	1.1516	1.0406	1.0526	0.9728	1.0602	1.0941	1.0619	0.9986	1.1318	0.9967	0.8456	0.948	1.0124	1.0654	0.9517	0.8922
4334	pantoate	Cofactors and Vitamins	Pantothenate and CoA Metabolism	63061	LC/MS Neg	100002613	1143	147.066	5289105	470-29-1	C00522		1.1193	0.8111	1.0107	0.4182	0.7187	0.9453	0.7771	1.2246	0.8312	1.4401	0.9099	1.1373	1.0819	0.9456	0.2649	0.8211	1.1036	0.8391	0.9247	1.0003	0.4277	1	1.0376	1.0801	1.057	1.0541	1.0922	0.5309	0.851	1.518	1.1434	1.4494	0.9883
4335	pantothenate (Vitamin B5)	Cofactors and Vitamins	Pantothenate and CoA Metabolism	1508	LC/MS Neg	1024	1498.7	218.103	6613	137-08-6	C00864	HMDB0000210	0.931	1.0034	0.9936	0.9789	0.9453	0.986	0.9725	0.993	1.1585	1.2357	1.1811	1.1034	1.1858	1.1179	0.93	1	0.9298	0.9612	0.9452	0.9916	0.9934	1.1727	1.1567	1.2418	0.936	1.0183	0.894	1.0924	0.8575	1.1756	1.2231	1.184	1.1465
5467	penicillin G	Xenobiotics	Drug - Antibiotic	37468	LC/MS Neg	100002155	3855	333.091	5904	69-57-8	C05551	HMDB0015186	1.1959	1.1118	1	1.1395	0.9554	1.1982	1.0611	1.144	1.0174	1.1877	1.1921	0.9519	0.9661	0.4845	0.7877	1.0533	0.8973	0.991	0.8308	1.0595	0.9772	1.1275	1.0007	0.9425	1.0675	1.0013	1.0145	0.3312	0.711	0.7595	0.7111	0.6342	0.5918
6187	phenol red	Xenobiotics	Chemical	36817	LC/MS Neg	100001724	3665.9	353.049	4766	143-74-8	C12600		1.0162	1	0.9928	0.9908	0.9315	0.9663	0.9567	0.9804	1.044	1.0014	1.0109	0.9916	0.9539	0.84	0.9239	1.0315	1.0715	1.0333	1.0637	1.1167	1.0238	1.0546	1.0412	1.0892	1.0098	0.963	0.9681	0.8561	0.98	1.0006	1.0402	0.9882	0.9319
190	phenol sulfate	Amino Acid	Tyrosine Metabolism	32553	LC/MS Neg	100001510	2156	172.991	74426	937-34-8	C02180	HMDB0060015	1.0766	1.0944	1.0215	1.0483	1	1.0672	1.0708	1.0383	0.7751	0.778	0.7797	0.748	0.7341	0.6814	0.9465	1.0554	1.0201	1.0465	1.0307	1.1281	1.0342	0.8574	0.7949	0.8384	1.0325	1.0392	1.0182	0.677	0.9656	0.5134	0.5141	0.5073	0.7095
1187	phenylacetylglutamine	Peptide	Acetylated Peptides	35126	LC/MS Neg	100001417	2330	263.104	92258	28047-15-6	C04148	HMDB0006344	1	0.747	0.856	1.0992	0.6284	1.1657	3.2264	0.64	1.0261	0.6284	1.0374	0.7347	1.0771	0.8513	0.9317	0.6284	1.064	0.8516	1.0866	0.6284	1.0932	0.8627	1.2377	1.3044	0.6284	0.7883	0.6284	0.6826	0.8488	0.6284	1.0014	0.6284	0.6284
1190	phenylacetylglycine	Peptide	Acetylated Peptides	33945	LC/MS Neg	100001275	2375	192.067	68144	500-98-1	C05598	HMDB0000821	1.0053	1.0354	1	0.9965	0.9859	1.0142	0.9661	1.0235	0.9896	0.9974	0.9978	0.9649	0.9105	0.8035	0.9118	1.0193	0.9951	1.0096	1.0257	1.0569	0.9977	1.0553	0.9978	1.0538	1.0193	1.0108	1.0077	0.8099	0.9482	1.2642	1.2887	1.2233	0.8504
140	phenylalanine	Amino Acid	Phenylalanine Metabolism	64	LC/MS Pos Early	460	2878	166.086	6140	63-91-2	C00079	HMDB0000159	0.7806	1.0625	1.1248	0.979	1.133	0.9181	1	0.9246	0.874	0.6519	0.7125	0.9415	0.9889	1.3174	1.1135	1.0911	1.0625	1.102	1.0923	0.9758	1.1478	0.8838	1.0167	1.0179	0.9247	0.9954	0.9575	1.3351	1.071	0.9619	1.2154	0.9059	1.3518
151	phenyllactate (PLA)	Amino Acid	Phenylalanine Metabolism	22130	LC/MS Neg	100000774	2208	165.056	3848	828-01-3	C05607	HMDB0000779,HMDB0000563	1.1423	1.4602	0.977	0.6488	0.7931	0.9283	1.2844	0.8138	1.0347	1.1504	1.5299	0.8111	0.7395	0.4697	1.0926	1.1678	0.6513	0.8162	0.8082	1.0937	0.8055	1.4266	1	1.8035	0.7886	2.2174	2.0993	0.4125	0.8055	1.3122	1.4039	1.2155	0.522
150	phenylpyruvate	Amino Acid	Phenylalanine Metabolism	566	LC/MS Neg	241	2515	163.04	997	156-06-9	C00166	HMDB0000205	0.985	2.5124	1.1663	0.4092	1.0954	1.4626	1.7425	0.7838	1.1261	1.015	1.5141	0.9592	0.8083	0.4092	1.1491	1.552	0.5561	0.7197	0.7847	0.7436	0.8467	1.3933	0.7442	1.4955	0.7563	2.1955	2.398	0.4092	0.6084	0.7394	0.7795	1.1344	0.4092
1468	phosphate	Energy	Oxidative Phosphorylation	42109	LC/MS Pos Early	461	576	98.9842	1061	7664-38-2	C00009	HMDB0001429	1	1.0177	0.9904	1.0116	0.9148	0.9137	1.0168	0.9288	1.0142	0.8686	0.9356	0.9078	0.9486	0.8863	0.9751	1.0006	1.0287	1.0914	1.0471	1.0326	0.9942	1.0486	1.0651	0.9453	1.0001	0.9897	0.9934	0.9443	1.0372	1.0359	1.003	1.0476	0.8985
2238	phosphoethanolamine (PE)	Lipid	Phospholipid Metabolism	1600	LC/MS Pos Early	1026	700	142.026	1015	1071-23-4	C00346	HMDB0000224	0.727	1.9043	0.7439	0.7528	1.1763	0.9949	1.0879	0.7967	1.171	1.0504	1.7865	1.0051	1.1847	0.358	0.6495	0.9323	0.7694	0.5433	0.4509	0.358	0.358	0.9006	1.2671	1.171	0.5004	0.4543	0.358	0.358	1.2222	1.9313	2.2157	2.4857	0.358
282	picolinate	Amino Acid	Tryptophan Metabolism	1512	LC/MS Pos Early	1022	910	124.039	1018	98-98-6	C10164	HMDB0002243	0.9157	0.69	0.9885	1.0007	0.69	0.8395	0.852	0.8463	0.69	1.0754	0.69	0.8719	0.69	0.69	1.0968	1.1359	1.0586	1.0669	0.69	1.0845	0.7217	0.69	0.69	0.69	1.0388	0.9535	1.1489	0.69	1.6043	0.9993	1.3255	0.69	0.6938
1673	pimelate (C7-DC)	Lipid	Fatty Acid, Dicarboxylate	15704	LC/MS Polar	100000101	2745	159.066	385	111-16-0	C02656	HMDB0000857	1.1258	1.5741	0.9579	0.9737	1.6638	1.0604	1.0236	1.0385	0.8952	0.8465	0.8308	1.4023	0.9629	0.8909	1.5315	1.5817	1.688	0.8579	1.146	1.5762	0.9332	1.0267	0.8808	1.0271	1	1.1178	0.9675	0.9455	1.4597	0.8875	0.931	0.8784	0.9275
131	pipecolate	Amino Acid	Lysine Metabolism	1444	LC/MS Pos Early	1025	2200	130.086		4043-87-2			1	1.0228	0.9734	0.9045	0.9552	1.0228	1.0496	0.9451	1.0157	1.1979	1.0271	1.2268	1.0712	0.8272	0.8686	0.9413	0.9809	0.9915	0.956	1.0073	0.8661	1.0877	1.1204	0.9988	1.0079	0.9584	1.0391	0.8824	0.8604	1.1209	1.0451	1.1185	0.9083
515	prolylhydroxyproline	Amino Acid	Urea cycle; Arginine and Proline Metabolism	35127	LC/MS Pos Early	100001167	2128	229.118	11902893	18684-24-7		HMDB0006695	1.0625	0.9831	0.9472	1	0.9829	1.0166	0.985	1.0694	1.0753	1.1182	1.0532	1.057	1.009	1.1036	0.8089	0.9107	0.922	0.9279	0.8884	0.9789	0.9044	1.0012	1.0617	0.9926	0.9337	0.869	0.914	1.137	0.7856	1.0623	1.0267	1.0745	1.1614
495	proline	Amino Acid	Urea cycle; Arginine and Proline Metabolism	1898	LC/MS Pos Early	480	1603	116.071	145742;614;8988	147-85-3	C00148,C000763	HMDB0000162,HMDB0003411	1.1685	1	0.981	1.0616	1.0249	0.9981	1.0742	1.0071	0.9746	1.0511	0.9509	1.0575	0.9047	0.7781	0.9553	1.0069	1.0247	1.1352	0.9824	1.0355	1.0617	0.9317	1.0712	0.9938	1.1289	0.9857	1.0599	0.7407	0.9858	1.0113	0.9943	0.9711	0.7813
1771	propionylcarnitine (C3)	Lipid	Fatty Acid Metabolism (also BCAA Metabolism)	32452	LC/MS Pos Early	100001162	2590	218.139	107738	17298-37-2	C03017	HMDB0000824	0.9713	0.9694	0.9663	1.016	1.0144	1.0253	0.9695	1.0303	0.9615	0.9708	0.952	0.9446	0.985	0.8828	0.9577	1.0638	1.0737	1.0686	1.0017	1.0352	1.0247	1.0339	0.9859	1.0616	1.0236	1	1.0133	0.8245	0.9672	1.0226	1.1119	0.9605	0.8631
4220	pseudouridine	Nucleotide	Pyrimidine Metabolism, Uracil containing	33442	LC/MS Neg	821	1100	243.062	15047	1445-07-4	C02067	HMDB0000767	1.098	1.0502	0.9089	1.0893	0.9267	1.0379	1.0471	1.0139	1	0.8921	1.0552	1.0416	1.0108	0.6475	0.9646	1.0395	1.0409	0.9918	0.9926	1.104	1.0749	0.8789	1.0396	1.2298	1.0068	0.9929	0.998	0.6912	0.9955	0.9453	0.8631	0.8685	0.6878
4449	pyridoxal	Cofactors and Vitamins	Vitamin B6 Metabolism	1651	LC/MS Pos Early	491	2343	168.065	1050	65-22-5	C00250	HMDB0001545	0.9964	0.8787	0.7985	0.8708	0.9153	1.0036	1.0036	1.0256	1.1644	1.0332	1.1312	0.9769	0.792	0.0189	0.878	1.0813	1.0903	0.9212	0.9551	1.1915	0.9914	1.2655	1.0161	1.0732	1.1259	0.8895	1.0215	0.0376	0.9009	1.2316	0.9033	1.512	0.0189
4446	pyridoxamine	Cofactors and Vitamins	Vitamin B6 Metabolism	2150	LC/MS Pos Early	568	2975	169.097	1052	58052-48-5	C00534	HMDB0001431	1.6829	0.8423	0.6649	0.8558	0.6649	0.8979	0.9073	1.3434	0.7212	1.1871	1.7581	0.9811	0.8347	0.6649	0.6649	0.8149	0.7241	0.8449	0.6649	1.1573	0.6649	1.0189	1.0463	0.7772	1.4082	0.7718	1.1778	0.6649	1.1117	1.4407	1.1716	1.7141	0.6649
4450	pyridoxate	Cofactors and Vitamins	Vitamin B6 Metabolism	31555	LC/MS Neg	100001121	2185	182.046	6723	82-82-6	C00847	HMDB0000017	1.4155	0.7871	0.8589	0.8802	1.2073	0.7836	0.8674	1.2988	0.9668	0.9612	1.4536	0.885	1.3481	0.8109	0.8724	1.29	1.1972	0.8207	0.7525	0.8523	1.2097	1.4983	1.0883	1	0.9651	1.2082	1.2464	0.812	0.7151	1.2865	1.2716	1.1215	1.2877
4444	pyridoxine (Vitamin B6)	Cofactors and Vitamins	Vitamin B6 Metabolism	608	LC/MS Pos Early	936	2442	170.081	1054	58-56-0	D08454	HMDB0000239	0.9814	1.0023	1.0456	1.0471	1.0244	0.9744	1.0315	0.9955	0.9355	0.9618	0.9459	0.9968	0.989	1.0174	1.0298	0.9881	1.0038	1.106	1.0392	1	1.0345	0.9618	1.0779	0.9662	0.9922	0.9817	0.9267	1.0901	1.0314	0.9976	1.0275	0.9433	1.0191
1239	pyruvate	Carbohydrate	Glycolysis, Gluconeogenesis, and Pyruvate Metabolism	48990	LC/MS Polar	823	1083	87.0088	1060	127-17-3	C00022	HMDB0000243	1.0245	1.0759	0.7953	0.8063	0.9701	1.0145	1.09	1.0163	1.129	1.0663	1	0.9762	1.0377	0.0104	0.9664	1.1076	0.7912	0.9152	1.1148	0.943	1.0731	1.0462	1.0176	0.9913	0.9396	1.0515	0.9883	0.0093	0.8338	1.1984	0.9463	1.3452	0.0081
4299	quinolinate	Cofactors and Vitamins	Nicotinate and Nicotinamide Metabolism	1899	LC/MS Pos Early	182	845	168.029	1066	89-00-9	C03722	HMDB0000232	1.1109	0.93	1.0218	0.9384	0.9315	0.9302	1.0633	1.1035	1.0683	1.0002	0.8152	0.9316	0.9293	0.8867	1	0.9085	1.1142	1.0784	1.0228	0.9403	0.8825	1.1192	1.141	0.9796	1.0465	1.1414	1.0673	0.7472	1.0342	0.9697	0.9901	1.1232	0.8659
4428	retinol (Vitamin A)	Cofactors and Vitamins	Vitamin A Metabolism	1806	LC/MS Pos Late	498	1636	269.226	445354	68-26-8	C00473	HMDB0000305	1.04	1	1.1152	0.9768	1.0196	0.9133	1.0109	0.7794	1.0042	0.9153	0.8328	1.0969	0.9628	0.9116	0.8958	0.9895	1.3524	1.3694	1.1516	1.1313	1.1454	0.9598	1.021	1.0051	0.9609	1.1032	1.0479	0.9664	0.8331	0.9048	1.1659	0.7757	0.9317
1262	ribitol	Carbohydrate	Pentose Metabolism	15772	LC/MS Polar	100000406	1789.6	151.061	6912	488-81-3	C00532,C01904,C00474,C00379	HMDB0002917,HMDB0000508,HMDB0001851,HMDB0000568	0.8958	1.0601	1.0167	0.8434	1.1593	1.0179	0.887	0.9801	0.9311	0.8395	0.9015	0.9904	1.0351	1.1744	0.7388	0.9644	1	0.8348	1.021	0.7774	0.8082	1.0219	1.0944	1.2571	0.9356	1.1534	0.9028	1.0117	0.9762	1.0317	1.0412	1.1227	1.0699
4331	riboflavin (Vitamin B2)	Cofactors and Vitamins	Riboflavin Metabolism	1827	LC/MS Pos Early	500	2292	377.146	493570	83-88-5	C00255	HMDB0000244	1.1901	0.9945	1.1476	1.1794	1.2949	1.0516	1.1906	0.9182	1.0781	1.2122	1.1154	1.1746	1.1204	0.894	0.9385	0.8787	0.8171	1.1677	0.9839	1.0411	0.938	1.0732	1	0.861	0.7623	0.8607	0.9776	0.6976	1.0182	1.2065	0.9648	0.8551	0.6929
1263	ribonate	Carbohydrate	Pentose Metabolism	27731	LC/MS Polar	100001007	2425	165.041	5460677	5336-08-03	C01685	HMDB0000867	0.4721	1.0494	1.3476	0.9742	1.1769	0.6813	0.8172	0.8719	0.8097	0.377	0.7112	1	0.708	1.5436	0.9918	0.9951	1.1207	1.029	0.9465	0.9976	1.0263	1.0863	1.2437	1.4078	0.6976	1.0157	0.5355	1.3759	1.3092	1.0461	1.3052	0.974	1.324
1261	ribose	Carbohydrate	Pentose Metabolism	1471	LC/MS Polar	914	1508.2	195.051	5779	50-69-1	C00121	HMDB0000283	1.1161	0.8956	0.8151	1	1.0069	0.9099	0.8587	1.1155	1.3308	1.385	1.2753	1.4506	1.5159	0.7246	0.8717	0.9182	1.0695	0.975	0.7317	0.9808	0.7196	1.2594	1.115	1.4385	0.9205	1.2609	0.8351	0.8114	0.8541	1.6533	1.6286	1.4739	0.9185
1264	ribulose/xylulose	Carbohydrate	Pentose Metabolism	54671	LC/MS Polar	100006122	1400	195.051	151261;5289590			HMDB0000621,HMDB0000751,HMDB0001644,HMDB0003371	1	1.0718	0.6509	0.8571	1.0092	0.5612	0.6515	0.7706	1.0652	0.5612	0.7651	1.1075	0.5612	0.6007	1.1134	0.7299	1.1458	0.9442	0.6917	0.675	1.0677	1.1586	1.1901	0.9682	0.8104	0.8139	0.6273	1.241	1.3157	1.0943	1.6859	1.1817	1.0343
62	S-1-pyrroline-5-carboxylate	Amino Acid	Glutamate Metabolism	42370	LC/MS Pos Early	35	1528	114.055	11966181	2906-39-0	C04322	HMDB0001301	0.8175	0.8204	1.9042	1.0489	1.209	1.2311	0.8597	0.7496	0.636	0.3895	0.6863	0.8595	1.2771	0.376	0.8398	1.1582	1.7056	1.5063	1.1256	1.3488	1.3727	0.376	0.6688	1.1535	0.5431	1.1576	0.9511	0.376	1.4287	0.5132	1.1275	0.5059	0.376
457	S-methylcysteine	Amino Acid	Methionine, Cysteine, SAM and Taurine Metabolism	39592	LC/MS Polar	100002749	1942	134.028	88180;7058174;24417	1187-84-4		HMDB0002108	0.9343	0.791	0.8427	0.8262	0.9468	0.8365	1.096	0.928	1.0167	1.0022	1.0433	1.0814	1.0866	1.0237	1.1085	0.9266	1.0248	0.934	0.8984	0.8096	0.9761	1	1.0902	1.1508	1.0125	0.9526	1.0407	0.954	0.9427	1.1104	1.1573	1.0011	0.9493
458	S-methylcysteine sulfoxide	Amino Acid	Methionine, Cysteine, SAM and Taurine Metabolism	43378	LC/MS Pos Early	100002927	900	152.038	82142	6853-87-8		HMDB0029432	1.055	0.9741	0.9072	1.0067	0.9882	0.9485	0.9912	0.9868	1	1.1211	1.02	1.0187	1.0068	0.9878	0.9206	0.9843	0.9852	0.9837	1.038	1.0175	0.9965	1.1127	1.127	1.0056	1.0234	1.0467	0.9963	0.8652	0.9331	1.1164	1.1962	1.0432	0.9612
438	S-methylmethionine	Amino Acid	Methionine, Cysteine, SAM and Taurine Metabolism	38127	LC/MS Pos Early	100002183	2555	164.074	458	3493-12-07	C05319	HMDB0038670	1.1027	1	1.1421	1.0654	1.0158	1.0245	1.083	1.1566	1.0182	1.0723	0.968	0.9145	0.8919	0.7618	1.0007	1.026	0.9763	1.0856	0.9443	0.9777	1.0591	0.9856	1.0364	0.9465	1.0613	0.9875	1.0348	0.8991	0.9402	0.9094	0.8732	0.9679	0.9221
5958	salicylate	Xenobiotics	Drug - Topical Agents	1515	LC/MS Polar	501	802	137.024	338	69-72-7	C00805	HMDB0001895	0.8499	0.7545	0.8254	1.132	1	1.1859	4.8892	1.148	1.8066	0.8604	1.1029	0.8027	0.8	1.0075	1.0806	1.1869	0.7993	0.8344	1.0394	1.0138	1.0225	0.8297	0.9164	1.0668	0.7631	1.0304	0.8242	0.8143	0.7083	1.2363	0.9878	1.0316	0.7347
5	sarcosine	Amino Acid	Glycine, Serine and Threonine Metabolism	1516	LC/MS Pos Early	1023	1280	90.055	1088	107-97-1	C00213	HMDB0000271	1.0809	1.8265	1.2281	0.9203	0.8449	0.47	0.47	0.47	0.5886	0.9516	0.9687	0.47	0.47	0.47	0.47	0.47	1.1987	0.8672	0.47	1.2755	0.7403	1.0896	0.6114	0.9417	1	0.8619	1.3289	1.1005	1.0942	1.2894	1.0126	1.1345	0.8983
1681	sebacate (C10-DC)	Lipid	Fatty Acid, Dicarboxylate	32398	LC/MS Neg	100001211	1788	201.113	5192	111-20-6	C08277	HMDB0000792	0.6549	0.9973	0.6549	0.6549	0.8749	1.5548	1.0027	0.6549	0.6549	0.6549	1.1008	1.493	0.9594	0.6549	1.0919	0.6549	1.0204	0.7957	0.9583	0.6549	0.7709	1.188	0.6549	1.0764	1.0517	0.6549	0.8604	0.8445	1.0069	0.6549	0.8111	0.6549	0.6549
1287	sedoheptulose	Carbohydrate	Pentose Metabolism	53237	LC/MS Polar	100002619	2255	209.067	5459879	3019-74-7	C02076	HMDB0003219	0.853	0.8754	1.1462	0.9351	0.8339	0.9133	1	0.8743	1.1845	1.1031	0.9976	1.0922	1.1014	1.2875	0.8154	1.1844	0.8802	0.9888	1.0341	0.8757	0.8034	1.0884	1.1646	1.0267	0.9154	0.9013	1.0046	0.855	0.7553	1.3507	1.4121	1.2369	1.0576
1257	sedoheptulose-7-phosphate	Carbohydrate	Pentose Phosphate Pathway	35649	LC/MS Pos Early	100001628	540	273.037	616	2646-35-7	C05382	HMDB0001068	0.8366	0.8938	0.401	0.3952	0.4859	0.5188	0.5664	0.6079	1	1.1615	2.2327	0.8693	1.01	0.3952	1.1358	0.93	0.6566	0.4709	0.473	0.7033	0.3952	1.6006	2.1732	2.009	1.0187	1.1569	1.4352	0.3952	1.8699	2.8039	1.7557	3.204	0.3952
10	serine	Amino Acid	Glycine, Serine and Threonine Metabolism	1648	LC/MS Pos Early	503	1239	106.05	5951	56-45-1	C00065	HMDB0000187	0.4309	1.0467	1.1619	0.8111	1.2555	0.6629	0.8829	0.5078	0.7138	0.3648	0.2784	0.7568	0.9374	2.004	1.3572	1.0878	1.0515	1.2755	1.0573	0.9665	1.4099	0.7805	1.0598	1.0246	0.9079	1	0.9273	2.1706	1.3947	0.8747	1.5672	0.9845	2.1582
287	serotonin	Amino Acid	Tryptophan Metabolism	2342	LC/MS Pos Early	504	2550	177.102	5202	153-98-0	C00780	HMDB0000259	1.1242	1.1107	1	1.0595	1.0418	0.92	0.9677	1.0132	1.5554	1.6587	1.7496	1.6164	1.5551	0.7843	0.8366	0.7258	0.8126	0.7687	0.8102	0.8059	0.7418	1.0622	1.0292	1.0095	0.8197	0.7264	0.7885	0.7473	0.6697	1.7095	1.6385	1.5617	0.6778
545	spermidine	Amino Acid	Polyamine Metabolism	485	LC/MS Pos Early	50	3355	146.165	1102	124-20-9	C00315	HMDB0001257	2.0154	1.5964	0.9274	1.3627	1.1815	1.4778	1.649	0.9047	0.7799	0.6163	0.6351	0.6093	0.7665	0.6093	0.8348	0.8953	0.7883	0.9681	0.8685	1.2214	0.7996	1.8877	1.7556	1.3179	1.0319	0.664	1.2674	0.6093	1.4355	2.5926	0.8755	1.4272	0.6093
3000	sphinganine	Lipid	Sphingolipid Synthesis	17769	LC/MS Pos Late	313	1413	302.305	3126	3102-56-5	C00836	HMDB0000269	0.9672	0.8107	1.0042	1.0214	0.6364	0.7883	1.1864	0.8164	2.156	1.093	1.711	0.8807	1.1687	1.8435	1.1337	0.9684	1.198	0.6894	1.1923	0.8501	0.9893	0.5138	0.5211	1.0208	0.8061	0.5138	0.8985	1.2989	1	1.1684	0.5138	0.9907	1.7114
3115	sphingomyelin (d17:1/16:0, d18:1/15:0, d16:1/17:0)*	Lipid	Sphingomyelins	52433	LC/MS Pos Late	100006314	2082	689.559		121999-58-4			1.0757	0.8997	1.1422	0.9596	0.9357	1.115	1.3208	1	1.0138	0.9819	0.8117	0.9754	1.0524	0.9054	1.0159	0.9767	1.2611	1.3065	1.1387	0.9486	0.9702	0.9979	1.0836	1.0144	1.0555	1.1064	1.0832	0.8354	0.9668	0.9764	1.1446	0.9233	0.9409
3101	sphingomyelin (d18:0/18:0, d19:0/17:0)*	Lipid	Dihydrosphingomyelins	57473	LC/MS Pos Late	100009027	2500	733.622	44260130			HMDB0012087	0.9879	0.9064	0.9902	0.7335	0.7354	1.0453	1.1236	0.9024	1.0572	0.6856	1.0835	1.0041	1.0781	0.7171	1	0.8593	1.2264	1.3098	1.0849	1.0143	0.8642	1.1466	1.0922	0.8607	1.0683	0.9243	1.0159	0.736	0.9885	1.259	1.2308	0.9696	0.7878
3102	sphingomyelin (d18:0/20:0, d16:0/22:0)*	Lipid	Dihydrosphingomyelins	57476	LC/MS Pos Late	100015786	2850	761.653					1.0882	0.9052	1.0724	1.2349	1.1075	0.9327	1	1.0398	1.0588	0.9272	0.6845	0.9547	1.2491	0.9934	1.0706	0.8345	1.2217	1.2873	1.1975	0.9592	0.8099	0.8907	1.3493	0.6545	1.0844	0.7188	0.9724	0.8426	0.6907	1.2154	1.2699	0.9035	1.0999
3113	sphingomyelin (d18:1/14:0, d16:1/16:0)*	Lipid	Sphingomyelins	42463	LC/MS Pos Late	100004328	1998	675.544	11433862			HMDB0012097	1.0189	0.958	1.0355	0.9924	0.8344	1.0938	1.3655	0.9227	0.9588	0.9839	0.912	0.8876	1.1177	0.7938	1.0529	0.9933	1.2359	1.1647	0.9936	1.0845	1.0296	1	1.0923	1.0751	1.0181	1.1749	1.0047	0.8395	0.9579	1.0003	0.9813	0.9122	0.8674
3118	sphingomyelin (d18:1/17:0, d17:1/18:0, d19:1/16:0)	Lipid	Sphingomyelins	52615	LC/MS Pos Late	100008920	2350	717.591	46891763	121999-64-2			1.0345	0.8983	1.1233	0.9585	1.0228	1.1235	1.1704	0.951	0.9324	0.9766	0.9381	1.1863	1.1749	0.7498	0.9756	0.9803	1.2421	1.0749	1.1294	0.9075	0.9608	1.02	1.1209	1.0265	1.0291	0.9432	1	0.919	0.8207	1.0144	1.0853	0.9577	0.9053
3119	sphingomyelin (d18:1/18:1, d18:2/18:0)	Lipid	Sphingomyelins	37529	LC/MS Pos Late	100002106	2167	729.591	6443882	108392-10-5		HMDB0012101	1.063	0.9097	1.0547	0.9836	0.9396	1.0603	1.2655	0.9967	0.9656	0.9895	0.9458	0.9861	1.1396	0.9295	1.0805	0.9657	1.158	1.1836	1.0653	1.1289	1	1.0355	1.0757	1.0133	0.9701	1.1243	0.9931	0.9093	0.955	1.0199	1.112	0.9684	0.9347
3120	sphingomyelin (d18:1/19:0, d19:1/18:0)*	Lipid	Sphingomyelins	57475	LC/MS Pos Late	100015787	2550	745.622					1.0068	0.9296	0.8715	0.9267	0.7815	1.0249	1.0937	0.8397	0.8192	0.9985	1.0076	1.0066	1.1074	0.975	1.1519	0.8656	1.2612	1.1379	1.0057	1.1556	0.9489	1.1341	1.2136	0.7175	0.9638	1	0.9354	0.8126	0.8803	1.0764	1.2138	1.0301	0.9196
3121	sphingomyelin (d18:1/20:0, d16:1/22:0)*	Lipid	Sphingomyelins	48490	LC/MS Pos Late	100006290	2800	759.638	44260124			HMDB0012102	0.9511	0.9423	0.918	1.0071	0.8586	1	1.2762	0.9088	0.892	1.0366	0.9542	0.964	1.2075	0.8527	1.21	1.0035	1.0762	1.027	1.0917	1.0504	0.8944	0.9958	1.0506	1.0825	0.9807	1.0605	0.9659	0.9239	0.9961	1.0847	1.1123	1.0145	0.8032
3122	sphingomyelin (d18:1/20:1, d18:2/20:0)*	Lipid	Sphingomyelins	48491	LC/MS Pos Late	100006292	2450	757.622		222403-67-0			0.7573	0.9487	1.1451	1.002	0.9094	1.187	1.425	1.0257	0.761	0.8992	0.9157	0.9892	1.1417	0.985	1.087	1.0723	1.1221	1.0218	1.0239	0.9038	0.9937	0.9666	1.195	0.7573	1.0252	1.0047	0.998	0.8645	0.9858	1.0633	1.0089	0.9724	0.9128
3124	sphingomyelin (d18:1/21:0, d17:1/22:0, d16:1/23:0)*	Lipid	Sphingomyelins	52495	LC/MS Pos Late	100009025	3000	773.653					1.0596	0.6823	1.079	0.8225	1.026	1.1785	1.3414	1.1128	0.9887	1.0279	0.609	1.1685	0.835	0.9402	0.7731	0.7947	1.157	1.218	0.9323	0.8677	0.8594	0.8201	1.2143	0.893	1.1062	0.9134	1.1811	0.4917	0.4917	1.0113	1.294	0.6707	1.0814
3126	sphingomyelin (d18:1/22:1, d18:2/22:0, d16:1/24:1)*	Lipid	Sphingomyelins	48493	LC/MS Pos Late	100006295	2775	785.653				HMDB0012104	0.9921	0.9213	1.0195	0.9994	0.8602	1.0988	1.1704	0.9582	0.9484	0.9879	0.9411	0.9683	1.2368	0.8273	1.1748	1.0075	1.0837	1.0925	1.0758	1.0655	0.9611	0.9981	1.0815	1.0509	0.9797	1.1093	1.0007	0.9527	0.9628	1.0767	1.0952	1	0.9082
3127	sphingomyelin (d18:1/22:2, d18:2/22:1, d16:1/24:2)*	Lipid	Sphingomyelins	57477	LC/MS Pos Late	100006296	2350	783.638					0.8906	0.8619	0.9184	0.9711	0.9476	1.0278	1.3371	0.9104	1.013	1.0941	0.8971	1	1.288	0.8353	0.9535	0.8035	1.0163	1.0626	0.9799	1.01	0.8204	1.1205	1.0868	0.9762	1.0174	0.9208	1.0371	0.8227	0.9479	1.1411	1.2214	1.0466	1.067
3129	sphingomyelin (d18:1/24:1, d18:2/24:0)*	Lipid	Sphingomyelins	47153	LC/MS Pos Late	100005986	3200	813.684	44260126	94359-13-4		HMDB0012107	1.0332	0.9432	1.0039	0.9688	0.8899	1.1001	1.2107	0.961	0.9296	0.962	0.892	0.9843	1.133	0.8459	1.1185	0.9781	1.155	1.1629	1.0329	0.9813	0.94	1.0031	1.0738	1	1.0478	1.0085	1.017	0.8642	0.9689	1.008	1.0581	0.9227	0.9264
3117	sphingomyelin (d18:2/16:0, d18:1/16:1)*	Lipid	Sphingomyelins	42459	LC/MS Pos Late	100004329	2002	701.559					0.9905	0.9054	0.9933	0.9591	0.855	1.0441	1.2293	0.8876	0.8885	0.9753	0.8766	1.0077	1.1127	0.839	1.0542	1	1.1318	1.1218	1.0397	1.0153	0.9677	1.012	1.065	1.027	0.9571	1.1368	1.0069	0.872	0.8902	1.0068	1.013	0.8932	0.8382
3125	sphingomyelin (d18:2/21:0, d16:2/23:0)*	Lipid	Sphingomyelins	57480	LC/MS Pos Late	100015790	2500	771.638					0.3522	0.3522	0.3522	1.1432	0.3522	1	0.3522	0.3522	0.9654	0.9777	0.3522	1.0041	1.3271	0.3522	0.896	0.8084	0.6348	0.3522	1.081	1.1591	0.3522	0.3522	0.3522	0.9798	0.3522	1.3878	1.0409	0.854	0.4562	1.1923	1.0601	0.3522	0.3522
3128	sphingomyelin (d18:2/23:0, d18:1/23:1, d17:1/24:1)*	Lipid	Sphingomyelins	52435	LC/MS Pos Late	100008956	3000	799.669	134757653				1.1588	1.1182	1	0.9872	0.8878	1.0814	1.2449	1.0458	1.0984	0.9038	0.6547	1.1032	1.0849	0.8915	0.9572	0.8783	1.2736	1.2047	1.0429	0.9241	0.529	0.843	1.1338	0.5268	1.0924	0.9783	1.0987	0.7865	0.8034	0.9359	1.2497	0.7006	1.0686
3110	sphingomyelin (d18:2/23:1)*	Lipid	Sphingomyelins	57482	LC/MS Pos Late	100015791	2500	797.653					0.9768	0.9187	1.0461	0.929	0.8429	1.1957	1.0684	0.8535	0.9681	1	1.0604	1.0903	1.2543	0.8108	1.056	0.9446	1.167	0.9614	0.9347	1.0469	0.9731	0.9937	1.1775	0.9001	1.0469	1.0658	0.9575	0.8708	0.9269	1.0228	1.3014	1.0425	1.006
3130	sphingomyelin (d18:2/24:1, d18:1/24:2)*	Lipid	Sphingomyelins	52437	LC/MS Pos Late	100008957	2750	811.669	85336023				0.9657	0.9113	1.0043	0.9702	0.8681	1.0948	1.1902	0.8837	0.9722	0.9612	0.933	1.0403	1.2413	0.8901	1.0505	0.9763	1.1035	1.1216	1.0116	0.9946	0.9	1.0069	1.1236	1.0204	1.023	1.0218	1	0.8635	0.9117	1.1213	1.1593	0.9688	0.9545
3111	sphingomyelin (d18:2/24:2)*	Lipid	Sphingomyelins	57479	LC/MS Pos Late	100015789	2400	809.653					0.5312	0.8245	0.5312	0.7102	0.956	0.7524	1.964	0.8472	1.1816	2.1847	1.0152	0.8916	1.5554	0.5312	0.8779	0.9848	1.1174	1.0934	0.5312	1.2115	0.7137	1.3998	1.3688	1.5309	1.1847	0.5312	0.605	0.5312	0.932	1.6355	2.735	0.9408	0.8415
5062	stachydrine	Xenobiotics	Food Component/Plant	34384	LC/MS Pos Early	100001296	1440	144.102	115244	4136-37-2	C10172	HMDB0004827	0.9238	0.8739	0.9295	0.9455	0.9542	1.0241	1.3859	0.9686	1.4955	1.4569	1.376	1.4156	1.4305	1.1997	0.9945	0.8869	0.9327	0.9122	0.8968	1	0.9129	1.4382	1.55	1.451	0.956	0.9257	0.9273	1.1761	0.8684	1.8534	2.0944	1.8935	1.1074
3105	stearoyl sphingomyelin (d18:1/18:0)	Lipid	Sphingomyelins	19503	LC/MS Pos Late	1538	2450	731.606	6453725	85187-10-6;85187-10-6	C00550	HMDB0001348	1.0444	0.9315	1.0752	0.9581	0.92	1.0839	1.2498	1.0256	0.9469	0.9304	0.9284	1.0213	1.1778	0.907	1.0492	0.9883	1.1747	1.1622	1.044	0.99	1	0.98	1.0946	0.9867	1.0955	1.0049	1.0377	0.8581	0.8745	0.9889	1.0651	0.937	0.9824
5452	streptomycin	Xenobiotics	Drug - Antibiotic	39872	LC/MS Pos Early	100002993	3328	300.645	19649	3810-74-0	C00413	HMDB0015214	0.7461	1.0064	1.1922	0.9662	1.0506	0.9337	0.9814	0.7931	1.0318	0.4601	0.7036	0.9311	1.0136	1.1616	1.0322	1.0788	1.0705	1.1952	1.0278	0.9845	1.1197	0.8506	0.967	0.9491	0.9461	1	1.0022	1.1632	0.9063	0.8247	1.0315	0.8429	1.2502
1676	suberate (C8-DC)	Lipid	Fatty Acid, Dicarboxylate	15730	LC/MS Polar	100000016	2577.6	173.082	10457	505-48-6	C08278	HMDB0000893	1.4843	1.0396	0.9569	1.5868	1.0234	0.9506	1.4283	0.7278	1.2376	0.878	0.8661	0.883	1.3305	1	0.8577	1.1685	1.6174	0.9528	1.0307	0.9342	0.9155	0.935	0.992	1.7856	1.4157	0.9068	0.6406	0.8913	0.9978	1.1874	1.3063	1.4167	1.4852
1448	succinate	Energy	TCA Cycle	1437	LC/MS Polar	252	3149	117.019	1110	110-15-6	C00042	HMDB0000254	0.9973	1.0198	1.0387	1.0015	1.0272	1.0466	1.0166	0.9885	1.0295	0.9962	0.9461	1.0325	1.0249	0.9532	0.9731	1.0159	1.0248	0.9975	0.975	0.9589	1.0019	0.9772	0.9798	1	1.0256	1.018	0.9894	0.9504	0.9381	1.0309	1.0328	0.9428	0.983
1447	succinylcarnitine (C4-DC)	Energy	TCA Cycle	37058	LC/MS Pos Early	100001948	2291	262.128	71464481	256928-74-2		HMDB0061717	1.1719	0.9841	1.0433	0.9722	1.1709	0.6884	1.2554	1.0992	0.7255	1.0482	1.2751	1.0443	0.9245	0.6884	1.1043	1.0159	0.9667	0.894	0.8931	1.1834	1.4113	0.7449	0.9525	0.7684	1.0306	0.6884	1.0974	1.1606	0.9623	0.7942	0.6884	0.807	0.7113
6085	sulfate*	Xenobiotics	Chemical	46960	LC/MS Neg	100002528	616	96.9601	5152822	14808-79-8	C00059	HMDB01448	1.0037	1.0017	1.0442	1.0219	0.9167	0.954	0.9561	0.9987	0.9421	0.9228	0.9953	0.9591	0.9266	0.9901	0.9523	1.0124	1.0099	1.024	1.0043	1.0903	1.0314	1.0441	0.9672	1.0223	1.0351	0.9889	1.0449	0.9688	0.9881	1.0007	1	0.9352	1.0536
5205	tartronate (hydroxymalonate)	Xenobiotics	Food Component/Plant	20693	LC/MS Neg	100000840	610	118.999	45	80-69-3	C02287	HMDB0035227	0.873	0.9848	1.2256	1.0794	1.0825	0.8948	0.9022	0.9418	0.742	0.6493	0.8648	0.8059	0.8131	1.242	1.0452	1.1319	1	1.0107	1.0349	1.0654	1.0996	0.7692	0.8015	0.7807	1.0222	1.0923	1.1638	1.3604	1.3055	0.7346	0.7015	0.7258	1.1899
471	taurine	Amino Acid	Methionine, Cysteine, SAM and Taurine Metabolism	2125	LC/MS Polar	512	2120	124.007	1123	107-35-7	C00245	HMDB0000251	0.7876	0.8636	0.8659	0.7832	0.9211	0.7425	0.8836	0.7152	1.1529	0.8828	1	1.3137	1.3102	1.2513	1.0038	0.9821	0.984	0.9626	0.9702	0.8872	0.8435	1.3703	1.488	1.6058	0.893	1.0109	1.1043	1.2372	1.0157	1.8283	2.0172	1.9191	1.3643
3462	taurochenodeoxycholate	Lipid	Primary Bile Acid Metabolism	18494	LC/MS Neg	1629	5250	498.289	387316	6009-98-9	C05465	HMDB0000951	1.1288	0.9667	1	0.9751	0.8643	0.9711	0.8989	0.9715	1.1494	1.0677	1.0404	1.0225	0.9604	0.8058	0.7619	1.0291	1.0304	1.0197	0.852	0.9416	0.9343	1.0971	1.0379	1.1184	1.1633	0.3643	1.0179	0.8202	0.8702	0.4638	1.0733	1.0907	1.11
3455	taurocholate	Lipid	Primary Bile Acid Metabolism	18497	LC/MS Neg	1648	5150	514.284	46783527;6675	145-42-6	C05122	HMDB0000036	1.071	0.452	1.0146	0.9222	1.0197	1.0616	1.0447	1.0343	0.9984	0.9362	0.9206	0.9793	0.9329	0.8253	0.9615	0.3929	1.0717	1.0438	1.0728	1.1061	1.0528	1.0486	1.0566	1	1.0862	0.5595	1.0628	0.8596	1.0223	0.6076	0.9506	0.6775	0.8668
3500	taurolithocholate	Lipid	Secondary Bile Acid Metabolism	31889	LC/MS Neg	100001065	5345	482.295	439763	516-90-5	C02592	HMDB0000722	1.7046	0.8993	1.2407	1.0472	0.8992	0.9812	1.0274	1.0335	1.6743	1.032	0.8589	0.7132	0.9636	0.6639	0.732	0.4595	1.1442	1.1007	0.604	0.6267	1.0332	0.899	1.1596	1.4855	1.5862	0.9412	1.0188	0.65	0.7386	0.4595	1.1887	0.8757	1.5846
4419	thiamin (Vitamin B1)	Cofactors and Vitamins	Thiamine Metabolism	5341	LC/MS Pos Early	873	3050	265.112	1130	59-43-8	DG00125,C00378,D08580	HMDB0000235	1.0823	1.0545	0.9202	1.0403	0.9227	1.0289	1.0487	1.0054	0.9174	1.0497	1.0497	1.0374	0.8842	0.5359	0.917	0.9719	1.001	1.0413	0.9291	1.0378	0.8617	1.0635	1.0926	0.9349	1.0477	0.9529	1	0.404	0.8195	1.0655	0.9297	0.9946	0.4915
6238	thioproline	Xenobiotics	Chemical	53231	LC/MS Pos Early	100009232	1250	134.027	93176	34592-47-4			0.9016	0.7952	0.9131	0.8301	1	0.7575	1.1314	0.8553	0.9918	0.5464	0.7198	1.3183	0.9158	0.5204	0.9793	0.9009	1.1229	1.1344	1.0451	1.3293	1.2257	1.0363	1.0635	1.1806	1.0644	1.0062	1.3684	0.564	1.1847	0.9642	1.0886	1.226	0.4864
4352	threonate	Cofactors and Vitamins	Ascorbate and Aldarate Metabolism	27738	LC/MS Polar	100001022	2384	135.03	5460407;151152	70753-61-6	C01620	HMDB0000943,HMDB0062620	1.1344	0.6651	0.6331	0.7431	0.6783	1.2371	1.2	0.5776	0.6734	1.1878	1.1504	0.5445	0.5678	1.1823	0.6684	1.2412	1.2299	1.012	1.0717	0.6621	1.2294	0.3517	1.0516	0.6408	0.6397	0.1558	0.4169	1.1835	0.6815	1.1045	1	1.002	1.1162
17	threonine	Amino Acid	Glycine, Serine and Threonine Metabolism	1284	LC/MS Pos Early	564	1514	120.066	6288	72-19-5	C00188	HMDB0000167	0.7611	1.0596	1.1332	0.937	1.1612	0.9102	0.9578	0.8662	0.8858	0.6599	0.6955	0.9054	0.9836	1.3906	1.1073	1.1312	1.044	1.1393	1.1281	0.9574	1.1224	0.8589	1.0001	1.0124	0.9397	1	0.963	1.4204	1.0725	0.912	1.2296	0.9161	1.511
4273	thymidine	Nucleotide	Pyrimidine Metabolism, Thymine containing	2183	LC/MS Neg	872	1963.7	241.083	5789	50-89-5	C00214	HMDB0000273	1.013	0.911	1.0417	0.4515	0.7964	1.0861	0.8297	1.0991	0.6268	0.8823	0.7921	1	1.8141	9.4078	0.989	1.2344	0.9042	1.0101	1.0107	1.3679	1.2529	0.79	0.8867	0.804	1.1689	0.9008	1.036	9.3956	0.7632	1.156	0.971	0.7052	9.5917
4276	thymine	Nucleotide	Pyrimidine Metabolism, Thymine containing	604	LC/MS Neg	882	1654	125.036	1135	65-71-4	C00178	HMDB0000262	1.0093	1.0138	0.9197	0.2017	1.1845	1.3649	1.4583	1.0552	0.9907	0.7311	1.1157	1.3476	0.52	0.2017	1.2289	0.8411	0.6209	1.3332	1.0653	0.9708	0.4731	1.0575	0.9549	1.0427	1.1717	1.1465	0.6261	0.2017	0.8752	0.8733	0.9748	0.5903	0.2017
245	thyroxine	Amino Acid	Tyrosine Metabolism	2761	LC/MS Neg	1094	4808	775.679	5819	51-48-9	C01829	HMDB0000248	1.4192	1	1.0274	0.9941	0.7926	0.6057	1.2034	0.4654	1.2822	0.9908	0.8661	0.4654	0.9263	0.4654	0.7556	0.4654	1.3667	1.5701	0.7705	0.5792	0.8029	1.0414	1.3104	1.3633	1.4549	0.4654	1.0284	0.6412	0.896	0.4654	1.3617	0.4654	1.2544
402	tigloylglycine	Amino Acid	Leucine, Isoleucine and Valine Metabolism	1598	LC/MS Pos Early	1161	1926	158.081	6441567	35842-45-6		HMDB0000959	1.1413	0.557	0.8167	0.7863	1.0936	1.1797	0.7219	0.6931	1.1856	1.0014	0.8689	0.9223	0.8033	0.8418	1.1089	0.7593	1.0633	0.9276	1.1695	1.0205	1.0055	1	1.1965	1.1063	0.9832	1.0065	0.9301	1.0456	1.1123	0.689	0.8127	1.0824	0.7661
400	tiglyl carnitine (C5)	Amino Acid	Leucine, Isoleucine and Valine Metabolism	35428	LC/MS Pos Early	100001597	2962	244.154	22833596	64191-86-2		HMDB0002366	1.1414	1.1267	0.8423	1.145	1.168	1.0182	1.0385	0.9421	0.8576	0.9308	0.9707	1.0279	1.1844	0.736	1.1636	1.2186	0.9861	1.0019	0.9406	0.9706	1.0911	1.0322	1.0026	0.9878	1.1897	1	0.8468	0.9368	0.9769	0.9053	0.9507	1.1677	0.9588
513	hydroxyproline	Amino Acid	Urea cycle; Arginine and Proline Metabolism	32306	LC/MS Pos Early	1001	1064	132.065	5810	51-35-4	C01157	HMDB0000725	1.0134	0.993	0.9878	1.0006	1.0238	0.9927	0.9912	0.9926	0.974	0.9698	0.9447	0.9819	0.9625	0.9017	0.9927	0.9908	1.018	1.0767	1.0326	1.08	1.0109	1.0093	1.0688	0.996	1.0327	1.0166	1	0.8687	1.0133	1.0018	1.0823	1.021	0.9438
78	trans-urocanate	Amino Acid	Histidine Metabolism	607	LC/MS Polar	537	1882.5	137.036	736715	104-98-3	C00785	HMDB0000301	1.0166	0.8278	1	1.2342	0.8777	0.7639	1.1141	0.8312	1.5885	1.349	1.5406	1.5853	1.4203	0.9551	0.6221	0.5534	0.8347	1.1509	0.9307	1.0362	0.7802	1.298	0.9948	1.2011	0.7684	0.6542	0.7993	0.7958	0.8285	1.7207	1.6608	1.2972	1.0808
3107	tricosanoyl sphingomyelin (d18:1/23:0)*	Lipid	Sphingomyelins	52436	LC/MS Pos Late	100008955	3350	801.684				HMDB0012105	0.9764	0.9063	0.9901	0.9673	0.9277	1.0525	1.2737	0.9517	0.9175	1.016	0.9392	1.0469	1.1476	0.8774	1.263	1	1.1827	1.1897	1.0808	0.9431	1.0382	0.9307	1.1752	1.0331	1.0829	0.9511	1.0246	0.8493	0.9331	1.0731	1.1269	0.9199	0.9893
4321	trigonelline (N'-methylnicotinate)	Cofactors and Vitamins	Nicotinate and Nicotinamide Metabolism	32401	LC/MS Pos Early	100001092	1388	138.055	5570	535-83-1	C01004	HMDB0000875	1.003	1.0765	1.1134	1.0572	1.1146	1.1132	1.0891	1	0.9588	1.0216	0.9999	0.8414	0.7488	0.7334	0.8592	1.0146	0.803	1.0855	1.0019	1.0849	1.0461	0.9129	0.9143	0.7814	1.0906	1.0527	1.1073	0.9826	0.8809	0.6766	0.9716	0.8674	0.885
2243	trimethylamine N-oxide	Lipid	Phospholipid Metabolism	40406	LC/MS Pos Early	100003397	2100	76.0757	1145	1184-78-7	C01104	HMDB0000925	1.1396	1.1057	1.0048	1.0292	1.0327	1.0411	1.0997	1.1222	0.8426	0.8754	0.8797	0.8586	0.8095	0.7241	1.0173	0.9872	1.0427	1.1128	1.0932	0.9754	1.0188	0.8629	0.9623	0.9058	1	1.0505	1.0205	0.763	1.033	0.6997	0.7053	0.6729	0.8006
254	tryptophan	Amino Acid	Tryptophan Metabolism	54	LC/MS Pos Early	565	2986	205.097	6305	73-22-3	C00078	HMDB0000929	0.8046	1.0836	1.1865	0.9944	1.2075	0.9323	0.967	0.8562	0.9221	0.7104	0.737	0.9693	0.9867	1.4347	1.0946	1.1354	1.0394	1.1511	1.0682	0.9634	1.0936	0.8445	1.0446	1	0.9889	0.9716	0.984	1.4065	1.051	1.0073	1.258	0.8918	1.5062
162	tyrosine	Amino Acid	Tyrosine Metabolism	1299	LC/MS Pos Early	815	2430	182.081	6057	60-18-4	C00082	HMDB0000158	0.8125	1.0978	1.1478	0.9236	1.1109	1.0015	1.0415	0.886	0.8665	0.6931	0.7594	0.8884	0.9504	1.183	1.014	1.0283	0.9569	1.194	1.0552	0.9559	1.0218	0.8779	1.0701	0.9399	1	0.974	0.9149	1.3235	1.0392	0.9584	1.1021	0.9813	1.3532
4219	uracil	Nucleotide	Pyrimidine Metabolism, Uracil containing	605	LC/MS Polar	825	1089.7	111.02	1174	66-22-8	C00106	HMDB0000300	0.9482	0.74	1	0.5202	0.9854	1.2477	1.0792	0.7754	1.2116	1.3508	1.2311	1.5573	0.9426	1.369	0.7731	0.9388	0.8032	1.2777	0.9636	0.7365	0.6223	1.3175	1.3201	1.7007	0.9303	0.8838	0.8075	1.4703	0.7214	2.107	1.8398	1.0958	1.3596
4130	urate	Nucleotide	Purine Metabolism, (Hypo)Xanthine/Inosine containing	1604	LC/MS Neg	1134	757.1	167.021	1175	69-93-2;120K5305	C00366	HMDB0000289	1.0091	0.9645	0.9338	0.8577	0.9978	1.0731	1.1706	1.0204	1.176	0.9629	1	1.0146	1.148	0.9207	0.9471	0.8417	1.0279	1.037	1.0449	0.8909	1.0306	0.9379	1.1242	1.1431	0.9529	0.9843	0.974	0.9299	0.9948	1.1008	1.1373	1.0566	0.8777
485	urea	Amino Acid	Urea cycle; Arginine and Proline Metabolism	1670	LC/MS Pos Early	533	700	121.072	1176	57-13-6	C00086	HMDB0000294	1.0659	0.9899	0.9359	0.969	0.9906	1.0276	1.0189	1.0321	1.0964	1.1745	1.0392	1.0096	1.05	0.7076	0.9295	0.9394	0.9642	0.9122	0.9333	1.0063	0.9311	1.0322	1.0462	1	1.1171	0.9884	0.992	0.721	0.9091	1.1441	1.052	1.0438	0.7641
4218	uridine	Nucleotide	Pyrimidine Metabolism, Uracil containing	606	LC/MS Neg	535	1457.6	243.062	6029	58-96-8	C00299	HMDB0000296	1.0985	1.2149	1.2401	0.9761	1.2028	0.7875	0.8898	0.9521	0.7219	0.465	0.5994	0.7701	0.8066	7.788	0.9853	0.9246	1.4344	1.3049	1.3002	0.8318	0.7187	1.8602	1.4858	1.1702	0.6985	1	0.852	7.8317	1.2027	1.2165	0.9651	1.0524	7.8807
4212	uridine 5'-diphosphate (UDP)	Nucleotide	Pyrimidine Metabolism, Uracil containing	5345	LC/MS Neg	870	599.5	402.995	6031	21931-53-3	C00015	HMDB0000295	0.9455	0.6234	0.3716	0.3716	0.7373	0.4569	0.6817	1.1066	1.1606	0.3716	1.7237	0.625	0.9255	0.3716	1.4142	1.1616	1.3448	0.9869	0.7752	0.594	0.3716	1.4569	1.9853	2.2061	0.6579	0.92	1	0.3716	1.7521	1.6391	1.4334	3.0269	0.3716
1488	valerate (5:0)	Lipid	Short Chain Fatty Acid	33443	LC/MS Neg	1136	1718	101.061	7991	109-52-4	C00803	HMDB0000892	0.5236	0.8098	1.3765	0.5236	1.0457	1.0371	1.6624	1	0.9467	0.8857	0.5236	1.1795	0.7185	1.4992	0.5236	1.0341	0.9897	1.2713	0.5236	0.8041	0.6849	0.5236	1.3962	0.8054	0.9892	0.5236	0.8852	1.419	0.5236	0.6328	1.5505	0.5236	1.5462
1841	valerylcarnitine (C5)	Lipid	Fatty Acid Metabolism (Acyl Carnitine, Short Chain)	34406	LC/MS Pos Early	100001394	3112	246.17	6426903	40225-14-7		HMDB0013128	0.9811	1.0276	1.2489	0.9354	1.1733	1.0406	0.9474	1.1816	1.0439	0.927	0.9538	0.9609	0.9297	0.9692	0.9133	1.0593	1.1122	0.9474	0.8786	1.053	0.944	0.9561	1.1506	0.877	1	1.0027	1.154	0.9253	1.0346	0.9029	1.0254	1.0976	1.0529
416	valine	Amino Acid	Leucine, Isoleucine and Valine Metabolism	1649	LC/MS Pos Early	566	2479	118.086	6287	72-18-4	C00183	HMDB0000883	0.7946	1.0742	1.1327	0.9512	1.2023	0.9322	1	0.9283	0.9062	0.6738	0.7091	0.9237	1.0023	1.4409	1.1361	1.0848	1.0479	1.0741	1.1072	0.881	1.0563	0.8359	0.9863	1.0202	0.9499	0.9654	0.9673	1.3673	1.0115	0.8647	1.1985	0.8221	1.4691
201	vanillactate	Amino Acid	Tyrosine Metabolism	54910	LC/MS Neg	100006129	1625	211.061	160637	2475-56-1		HMDB0000913	1.0522	1.0678	1.0114	1.0169	1	1.0723	0.9963	1.0939	0.8651	0.8973	0.8201	0.8586	0.792	0.76	1.0336	1.0543	1.0854	1.0646	1.1388	1.0963	1.0553	0.9124	0.9063	0.9952	1.017	1.0331	0.9976	0.7729	1.0177	0.6821	0.7031	0.6315	0.832
4120	xanthine	Nucleotide	Purine Metabolism, (Hypo)Xanthine/Inosine containing	3147	LC/MS Polar	1004	2023	151.026	1188	69-89-6	C00385	HMDB0000292	1.017	0.9969	1.0741	0.9941	1.0601	0.9809	0.9804	1.0674	0.9711	0.9841	1.0072	1.0574	0.9667	0.8237	1	1.0404	0.9697	0.9872	0.9137	0.9885	0.9432	1.0408	1.0107	1.0537	1.006	0.9987	1.0453	0.8775	1.0487	1.0343	1.0697	1.1074	0.8483
4122	xanthosine	Nucleotide	Purine Metabolism, (Hypo)Xanthine/Inosine containing	15136	LC/MS Pos Early	100000299	1275	285.083	64959	146-80-5	C01762	HMDB0000299	1.154	1.0348	0.8255	0.9506	1.1156	0.9706	0.9594	0.9398	0.8999	1.119	1	0.8464	0.7802	0.5044	0.9275	1.0674	1.0922	1.2863	0.9674	1.0324	0.9945	1.3346	1.2374	1.0722	1.3576	0.9796	1.296	0.4616	0.9891	1.2368	1.0382	1.3584	0.5548
